# Supplementary material for: Characterization of the TCP Gene Family in Chrysanthemum nankingense and the Role of CnTCP4 in Cold Tolerance
Source: Plants (Basel). 2022 Mar 30;11(7):936. doi: 10.3390/plants11070936 (PMC9002959; doi:10.3390/plants11070936)
Supplement: Supplementary file 1 [file plants-11-00936-s001.zip › Supplementary Table S1.xlsx]

## Sheet: Dataset S2
primers used in this work
Name	Sequence (5' to 3')
CnTCP6-RTF	AACTATACGGTGGTTGTTGGAGCAT
CnTCP6-RTR	CTCGCCTTCAGTTGTCGTTGGT
CnTCP9-RTF	GACCCACAAACCACATGGCTACA
CnTCP9-RTR	GGACCAGATGACGACGAAGAATGAA
CnTCP4-RTF	AGGACAACAACCCGACCCATCA
CnTCP4-RTR	TACCATCTCCACCACCACCATTACC
CnTCP18-RTF	GCGGCACGGATATTTCAACTAACT
CnTCP18.1-RTR	GCTCGTATGTGACGCTGAAGTG
CnTCP18.2-RTR	AGCAGTATGTGACGCTGAGGTG
CnTCP1-RTF	CAGAGGCAAGAGCAAGAGCAAGAG
CnTCP1-RTR	TGGGCTTACAGGGCGATAACAGT
CnTCP2-RTF	TGCCTCATAATCATCACCACAACCT
CnTCP2-RTR	CGCCATCTCCACCACCTCCATA
EF1A-R	CCATTCAAGCGACAGACTCA
EF1A-F	TTTTGGTATCTGGTCCTGGAG
CnTCP14-RTF	GGCAAGCACAAGTTAGCAAGTATCA
CnTCP14-RTR	AACCGACAACCTTACACGCCTATC
CnTCP16-RTF	TGAGCCTTCAGTTATAGCAGCCACT
CnTCP16-RTR	ACGAGGAATGTCCAGCCGAGATT
CnTCP17-RTF	CTCAAGACGACATTCAGGCATCAAG
CnTCP17-RTR	GCCTAATTCTTCGGTCTCGTAATCC
CnTCP3-RTF	ACCGCCACAGCAAGATTAACACA
CnTCP3-RTR	ATAGCAGCCAGTCCACCGTCTT
CnTCP11-RTF	GCAAGAGCGAGAGCACGAGAA
CnTCP11-RTR	ACATCAGTCCAGGTCCACCATTAAC
CnTCP8-RTF	TTGACGGAAGAGGTAGAAGGATACG
CnTCP8-RTR	CCAGTAGCAGCAATAATAGCAGGTT
CnTCP10-RTF	CGGTAGCGTTATTGCCTAGTCAGC
CnTCP10-RTR	GCCAGCGTGATGCGATTGAGAT
CnTCP7-RTF	CGTTGCCTGCGAGGAGTGATT
CnTCP7-RTR	CTGCTGCTGCTGCTGCTGAT
CnTCP5-RTF	GCCACAATACCAAGGACGCATAC
CnTCP5-RTR	GCCTAATTCGTCGGTCTCTTAATCC
CnTCP12-RTF	CGACTGGTGCTGGTGTTGGTTATAG
CnTCP12-RTR	TTACGAGTGGTGGCTTGTTGTGC
CnTCP13-RTF	AGACCGATTAGGACTCAACCAACCA
CnTCP13-RTR	ATGCCTTCTCCTCGTTCAGATTGTG
CnTCP15-RTF	TTCCTCATTCCGCCTCTACAATCCT
CnTCP15-RTR	GCTGGAGTTGTTCATGGTGGAGTG
CnTCP18-XINRTF	AAGTAGAAGGCAGAGGAAGAAGGAT
CnTCP18-XINRTR	CGCCGCAATAATAGACTGTTCAGAT
CNU6-RT/QR	GGACCATTTCTCGATTTGTGCG
CNmiRNA319 RTR	GTCGTATCCAGTGCAGGGTCCGAGGTATTCGCACTGGATACGACGGGAGC
CNmiRNA319-QF	GCGGCGGTTGGACTGAAGGGA
Stem-loop- QR:	GTGCAGGGTCCGAGGT
Stem-loop_U6-QF:	GATAAAATTGGAACGATACAG
AtCBF1 RT-F	GGAGACAATGTTTGGGATGC
AtCBF1 RT-R	TTAGTAACTCCAAAGCGACACG
AtCBF2 RT-F	TGACGTGTCCTTATGGAGCTA
AtCBF2 RT-R	CTGCACTCAAAAACATTTGCA
AtCBF3 RT-F	GATGACGACGTATCGTTATGGA
AtCBF3 RT-R	TACACTCGTTTCTCAGTTTTACAAAC
AtCOR15A RT-F	GTCGTCGTTTCTCAACGCAAGA
AtCOR15A RT-R	GCTTTCTCAGCTTCTTTACCCA
AtKIN1 RT-F	ATGCCTTCCAAGCCGGTCAGAC
AtKIN1 RT-R	CCGGTCTTGTCCTTCACGAAGT
AtActin RT-F	ATGACTCAGATCATGTTTGAGACC
AtActin RT-R	TCAGTAAGGTCACGACCAGCAA
Oligos used in this work
gene	C. nankingense Sequence （Blast）	Arabidopsis Sequence
U6	GATAAAATTGGAACGATACAGAGAAGATTAGCATGGCCCCTGCGCAAGGATGACACGCACAAATCGAGAAATGGTCC	GATAAAATTGGAACGATACAGAGAAGATTAGCATGGCCCCTGCGCAAGGATGACACGCATAAATCGAGAAATGGTCC
miR319a precursor	GAAGAGAGCTCTCTTCGATCCATTCATGGGTTGTGATAGGATGTCAATTAGCTGCCGACTCATTCATCCAAATATTCAGTCGAAAAGCAAATATGGTACTTAGTAAATGAGTGAATGATGCGGGAGACAAATTGGATCTTAAGTTTCTCGTGGTTGGACTGAAGGGAGCTCCCTTC	AGAGAGAGCTTCCTTGAGTCCATTCACAGGTCGTGATATGATTCAATTAGCTTCCGACTCATTCATCCAAATACCGAGTCGCCAAAATTCAAACTAGACTCGTTAAATGAATGAATGATGCGGTAGACAAATTGGATCATTGATTCTCTTTGATTGGACTGAAGGGAGCTCCCTCT
miR319b precursor	AAGGAGCTTCCTTCAGTCCACTCATAGGTGGGTAGAGGATACGGATTTGCTGCCGACTCATTCATTCAAACACGATAGAAGGGACAGAGGTTGACCTATTGTGAATGTGTGAATGATGCGGGAGACAAATTTAATCTTTCTTATCTGTGCTTGGACTGAAGGGAGCTCCCT	AGAGAGCTTTCTTCGGTCCACTCATGGAGTAATATGTGAGATTTAATTGACTCTCGACTCATTCATCCAAATACCAAATGAAAGAATTTGTTCTCATATGGTAAATGAATGAATGATGCGAGAGACAAATTGAGTCTTCACTTCTCTATGCTTGGACTGAAGGGAGCTCCCT
