# Supplementary material for: Characterization of the TCP Gene Family in Chrysanthemum nankingense and the Role of CnTCP4 in Cold Tolerance
Source: Plants (Basel). 2022 Mar 30;11(7):936. doi: 10.3390/plants11070936 (PMC9002959; doi:10.3390/plants11070936)
Supplement: Supplementary file 1 [file plants-11-00936-s001.zip › Supplementary Table S2.xlsx]

## Sheet: Supplement S1
Distance matrix of 171 sequences (full length)
GmTCP17	0
GmTCP19	0.109	0
CnTCP8	0.571	0.5	0
AtTCP8	0.674	0.618	0.721	0
AtTCP22	0.973	0.891	0.945	1.013	0
AtTCP23	0.83	0.765	0.837	0.858	0.654	0
GmTCP11	1.059	0.935	1.116	1.089	1.072	1.036	0
GmTCP12	1.054	0.935	1.112	1.084	1.081	1.031	0	0
GmTCP15	1.083	1.012	1.112	1.089	1.125	1.087	0.216	0.216	0
GmTCP25	1.154	1.043	1.154	1.159	1.12	1.111	0.293	0.293	0.117	0
AtTCP7	1.178	1.077	1.192	1.108	1.102	1.154	0.435	0.435	0.435	0.478	0
AtTCP21	1.099	1.05	1.121	1.144	1.129	1.154	0.392	0.392	0.361	0.404	0.392	0
CnTCP7	1.081	1.032	1.122	1.14	1.145	1.188	0.469	0.469	0.468	0.479	0.505	0.473	0
ZmTCP19	0.96	0.903	1.001	0.978	0.999	0.919	0.471	0.471	0.43	0.462	0.519	0.37	0.357	0
OsTCP17	1.008	0.802	1.002	1.024	1.126	1.088	0.687	0.682	0.669	0.746	0.793	0.644	0.734	0.741	0
ZmTCP29	1.094	0.989	1.095	1.128	1.088	1.061	0.715	0.715	0.693	0.727	0.824	0.64	0.716	0.728	0.324	0
ZmTCP15	1.133	0.991	1.108	0.995	1.093	1.063	0.71	0.71	0.672	0.777	0.828	0.751	0.856	0.764	0.419	0.484	0
ZmTCP40	1.118	0.934	1.094	1.038	1.144	1.097	0.77	0.765	0.71	0.796	0.851	0.734	0.857	0.759	0.46	0.482	0.11	0
OSTCP7	1.128	0.967	1.139	1.155	1.172	1.155	0.828	0.822	0.801	0.845	0.852	0.716	0.866	0.722	0.51	0.55	0.338	0.356	0
OsPCF1	1.202	0.952	1.085	1.098	1.012	1.043	0.969	0.961	0.941	1.024	0.996	0.944	0.994	0.758	0.928	0.806	0.896	1.001	0.98	0
ZmTCP27	1.21	0.937	1.096	1.136	1.135	1.089	0.985	0.977	0.953	1.011	1.009	0.966	0.96	0.759	0.866	0.891	0.893	0.976	0.949	0.355	0
ZmTCP16	1.217	1.095	1.273	1.161	1.228	1.27	1.115	1.11	1.155	1.16	1.294	1.214	1.216	1.041	1.05	0.969	1.006	1.021	1.04	0.983	0.994	0
ZmTCP33	1.29	1.221	1.406	1.208	1.348	1.311	1.289	1.281	1.239	1.312	1.529	1.438	1.421	1.112	1.158	1.158	1.202	1.175	1.246	1.239	1.235	0.329	0
OsPCF3	1.21	1.027	1.253	1.207	1.254	1.285	1.206	1.201	1.129	1.149	1.237	1.134	1.223	0.981	1.038	1.109	1.091	1.112	1.082	0.996	0.949	0.483	0.609	0
ZmTCP36	1.139	0.971	1.276	1.167	1.31	1.285	1.185	1.18	1.165	1.191	1.253	1.114	1.231	1.023	1.042	0.971	1.09	1.065	0.982	1.149	1.105	0.737	0.909	0.76	0
ZmTCP46	1.174	1.022	1.261	1.181	1.342	1.299	1.233	1.228	1.165	1.223	1.237	1.18	1.247	1.038	0.989	0.969	1.049	1.06	1.04	0.973	1.011	0.787	0.876	0.814	0.164	0
OsTCP28	1.075	1.025	1.255	1.129	1.294	1.22	1.194	1.189	1.111	1.154	1.238	1.079	1.192	1.002	1.043	1.01	1.078	1.079	1.086	1.023	0.996	0.743	0.838	0.738	0.328	0.312	0
GmTCP13	1.04	0.952	0.977	0.985	1.026	0.935	0.725	0.725	0.755	0.795	0.899	0.791	0.785	0.717	0.837	0.823	0.919	0.949	0.859	0.756	0.806	0.975	1.17	0.914	0.993	0.993	1.009	0
GmTCP18	1.026	0.925	0.978	0.969	1.031	0.92	0.741	0.741	0.779	0.82	0.927	0.825	0.801	0.733	0.821	0.843	0.923	0.952	0.843	0.849	0.861	0.975	1.194	0.935	0.994	1.031	1.08	0.097	0
AtTCP11	1.062	1.044	1.098	1.086	1.058	1.042	1.073	1.073	1.055	1.09	1.172	1.079	1.106	1.07	1.041	1.009	1.077	1.091	1.037	0.819	0.788	1.068	1.172	1.143	1.177	1.204	1.143	0.728	0.692	0
CnTCP10	1.246	1.115	1.262	1.328	1.271	1.158	1.204	1.204	1.144	1.124	1.233	1.134	1.26	1.019	1.192	1.149	1.149	1.196	1.161	1.027	1.004	1.195	1.261	1.216	1.181	1.233	1.149	0.937	0.943	0.949	0
CnTCP12	1.286	1.157	1.209	1.317	1.308	1.154	1.166	1.16	1.139	1.094	1.229	1.113	1.239	1.07	1.21	1.149	1.167	1.196	1.161	0.968	0.984	1.178	1.288	1.238	1.149	1.222	1.138	0.967	0.973	0.995	0.322	0
GmTCP21	1.3	1.172	1.298	1.315	1.252	1.149	1.108	1.103	1.059	1.033	1.19	1.108	1.216	1.031	1.126	0.963	1.11	1.105	1.019	1.06	1.114	1.248	1.287	1.318	1.203	1.195	1.107	0.88	0.898	0.958	0.45	0.493	0
GmTCP5	1.338	1.192	1.296	1.328	1.311	1.19	1.103	1.097	1.059	1.033	1.17	1.094	1.211	1.021	1.098	0.984	1.122	1.117	1.025	1.048	1.1	1.27	1.31	1.322	1.223	1.23	1.139	0.86	0.878	0.973	0.428	0.463	0.102	0
GmTCP9	0.984	0.609	0.748	0.897	0.861	0.73	0.924	0.912	0.835	0.758	1.03	0.766	0.936	0.943	1.128	1.038	1.027	1.066	1.019	1.138	1.172	0.922	0.838	0.89	0.871	0.975	0.835	0.867	0.881	0.892	0.386	0.434	0.151	0.134	0
GmTCP4	1.319	1.134	1.331	1.281	1.292	1.238	1.198	1.192	1.099	1.086	1.164	1.104	1.237	1.05	1.103	1.043	1.058	1.075	1.046	1.046	1.031	1.231	1.388	1.277	1.208	1.256	1.139	0.882	0.886	0.949	0.507	0.56	0.348	0.329	0.271	0
GmTCP7	1.312	1.153	1.336	1.32	1.268	1.219	1.207	1.202	1.11	1.096	1.189	1.115	1.199	1.03	1.098	1.044	1.056	1.076	1.036	1.01	1.04	1.28	1.445	1.313	1.231	1.25	1.132	0.872	0.89	0.961	0.511	0.542	0.346	0.323	0.262	0.074	0
GmTCP1	1.182	1.094	1.299	1.3	1.29	1.167	1.219	1.231	1.217	1.155	1.284	1.117	1.329	1.034	1.201	1.219	1.161	1.185	1.198	1.116	1.101	1.293	1.416	1.199	1.211	1.236	1.161	0.946	0.982	0.983	0.691	0.684	0.63	0.627	0.488	0.663	0.641	0
GmTCP2	1.193	1.092	1.303	1.29	1.286	1.205	1.225	1.237	1.214	1.165	1.304	1.144	1.317	1.072	1.234	1.259	1.177	1.16	1.149	1.116	1.06	1.237	1.396	1.223	1.178	1.219	1.129	0.946	0.982	1.041	0.698	0.661	0.669	0.658	0.519	0.73	0.701	0.08	0
CnTCP16	1.048	0.968	1.058	1.071	1.064	0.937	0.885	0.885	0.942	0.874	0.977	0.852	0.981	0.892	1.002	1.086	1.143	1.11	1.026	0.886	0.865	1.074	1.087	1.085	1.032	1.023	1.066	0.889	0.929	1.01	0.71	0.7	0.728	0.724	0.555	0.677	0.687	0.594	0.598	0
AtTCP15	1.099	0.985	1.112	1.198	1.198	1.214	1.112	1.106	1.019	1.007	1.155	1.081	1.165	1.017	1.089	1.038	1.104	1.046	0.973	0.901	0.932	1.036	1.232	1.11	1.023	1.079	1.078	0.907	0.946	1.083	0.813	0.769	0.799	0.766	0.434	0.8	0.775	0.756	0.768	0.729	0
ZmTCP21	1.256	1.134	1.223	1.313	1.123	1.22	1.155	1.155	1.087	1.053	1.202	1.182	1.165	0.917	1.125	1.085	1.121	1.116	1.023	1.031	1.027	1.258	1.346	1.226	1.149	1.131	1.132	0.902	0.892	0.985	0.726	0.777	0.742	0.732	0.482	0.774	0.789	0.734	0.756	0.734	0.793	0
ZmTCP26	1.244	1.138	1.265	1.312	1.184	1.287	1.209	1.209	1.155	1.119	1.255	1.22	1.169	0.937	1.113	1.059	1.128	1.122	1.043	1.106	1.105	1.292	1.266	1.237	1.178	1.167	1.109	0.937	0.928	0.97	0.742	0.789	0.783	0.79	0.496	0.806	0.818	0.816	0.798	0.778	0.861	0.128	0
OsTCP19	1.199	1.134	1.249	1.247	1.134	1.177	1.097	1.097	1.097	1.049	1.258	1.188	1.218	0.966	1.113	1.18	1.11	1.121	0.997	1.085	1.06	1.28	1.388	1.208	1.235	1.186	1.102	0.894	0.898	0.946	0.704	0.742	0.738	0.729	0.511	0.755	0.791	0.747	0.768	0.705	0.815	0.263	0.237	0
OSTCP9	1.298	1.131	1.331	1.382	1.23	1.225	1.198	1.192	1.181	1.144	1.311	1.237	1.226	1.023	1.086	1.137	1.155	1.178	1.093	1.017	1.092	1.245	1.371	1.153	1.153	1.149	1.195	0.888	0.878	0.919	0.719	0.776	0.806	0.8	0.568	0.809	0.833	0.739	0.745	0.729	0.789	0.308	0.321	0.278	0
ZmTCP41	1.254	1.116	1.282	1.345	1.18	1.214	1.165	1.16	1.139	1.104	1.324	1.214	1.253	1.011	1.063	1.132	1.178	1.207	1.065	1.021	1.057	1.276	1.378	1.185	1.164	1.182	1.156	0.9	0.89	0.916	0.719	0.781	0.769	0.754	0.505	0.798	0.817	0.76	0.782	0.744	0.817	0.337	0.345	0.322	0.126	0
GmTCP10	1.066	0.977	1.115	1.122	1.056	1.002	1.031	1.031	1.015	0.966	1.06	1.068	1.172	0.949	0.931	0.955	0.889	0.899	0.911	0.916	0.854	1.145	1.263	1.145	1.131	1.122	1.106	0.872	0.89	1.056	0.801	0.838	0.771	0.775	0.516	0.778	0.777	0.714	0.752	0.715	0.826	0.767	0.795	0.75	0.73	0.762	0
GmTCP23	1.019	0.944	1.1	1.089	1.095	1.008	1.074	1.074	1.059	1.005	1.073	1.062	1.173	0.965	0.993	0.963	0.939	0.952	0.9	0.853	0.837	1.027	1.186	1.067	1.073	1.065	1.073	0.878	0.897	1.053	0.782	0.835	0.757	0.765	0.516	0.795	0.803	0.685	0.718	0.71	0.867	0.784	0.795	0.778	0.735	0.752	0.166	0
AtTCP14	1.373	1.11	1.329	1.44	1.326	1.223	1.186	1.18	1.109	1.11	1.216	1.134	1.169	1.04	1.161	1.069	1.014	1.083	1.112	1.19	1.136	1.287	1.416	1.397	1.234	1.263	1.198	0.951	0.967	1.015	0.737	0.827	0.793	0.787	0.57	0.785	0.777	0.941	0.945	0.755	0.88	0.81	0.863	0.806	0.805	0.816	0.9	0.886	0
GmTCP20	1.472	1.354	1.331	1.511	1.429	1.36	1.221	1.221	1.134	1.214	1.243	1.203	1.381	1.044	1.189	1.279	1.161	1.185	1.107	1.021	1.105	1.397	1.508	1.423	1.447	1.44	1.415	1.017	1.032	1.112	1.421	1.406	1.406	1.423	1.029	1.416	1.398	1.37	1.39	1.133	1.255	1.311	1.312	1.318	1.212	1.256	1.322	1.363	1.469
GmTCP24	1.379	1.317	1.279	1.462	1.445	1.329	1.205	1.205	1.139	1.182	1.263	1.171	1.334	1.017	1.156	1.311	1.167	1.211	1.076	0.931	1.066	1.371	1.502	1.412	1.476	1.443	1.425	1.015	1.012	1.149	1.401	1.369	1.375	1.404	1.045	1.385	1.362	1.324	1.391	1.155	1.188	1.331	1.295	1.288	1.254	1.284	1.3	1.309	1.528
CnTCP9	1.26	1.208	1.254	1.349	1.185	1.236	1.086	1.086	1.067	1.109	1.207	1.056	1.149	0.942	1.114	1.226	1.105	1.13	1.028	1.003	0.988	1.223	1.53	1.346	1.267	1.292	1.342	0.879	0.909	0.982	1.27	1.185	1.241	1.231	0.87	1.267	1.227	1.216	1.251	1.019	1.022	1.13	1.217	1.188	1.213	1.239	1.189	1.185	1.338
AtTCP20	1.349	1.253	1.358	1.359	1.362	1.291	1.144	1.144	1.133	1.195	1.238	1.083	1.309	1.013	1.17	1.215	1.162	1.193	1.105	1.012	1.019	1.409	1.443	1.355	1.406	1.476	1.402	0.977	1.008	1.124	1.408	1.265	1.335	1.335	1.067	1.365	1.335	1.336	1.379	1.161	1.224	1.276	1.313	1.324	1.198	1.234	1.322	1.345	1.385
AtTCP6	1.42	1.272	1.451	1.486	1.393	1.374	1.254	1.254	1.235	1.268	1.355	1.143	1.324	1.192	1.335	1.385	1.311	1.396	1.28	1.227	1.184	1.514	1.784	1.571	1.497	1.589	1.606	1.064	1.044	1.223	1.576	1.528	1.509	1.509	1.355	1.541	1.48	1.51	1.558	1.149	1.468	1.544	1.502	1.4	1.453	1.458	1.443	1.449	1.604
GmTCP16	1.097	1.038	1.053	1.083	1.088	1.126	0.949	0.949	0.911	0.949	1.019	0.904	0.945	0.793	0.828	0.931	0.851	0.82	0.833	0.849	0.803	1.118	1.385	1.134	1.053	1.053	1.105	0.661	0.68	0.66	1.022	0.957	0.987	0.979	0.856	1.06	1.055	1.068	1.106	0.791	0.916	1.04	1.083	1.027	0.999	1.027	0.97	1.028	1.128
ZmTCP37	1.274	1.103	1.317	1.317	1.434	1.317	1.206	1.201	1.067	1.132	1.23	1.097	1.133	0.989	1.321	1.238	1.254	1.202	1.309	1.081	1.249	1.333	1.284	1.257	1.201	1.267	1.386	0.92	0.982	1.149	1.3	1.277	1.246	1.265	1.235	1.341	1.365	1.302	1.356	1.115	1.093	1.247	1.271	1.212	1.21	1.271	1.175	1.202	1.395
ZmTCP44	1.322	1.144	1.375	1.345	1.428	1.312	1.172	1.166	1.061	1.127	1.201	1.109	1.128	0.993	1.302	1.232	1.179	1.144	1.193	1.064	1.165	1.324	1.274	1.261	1.234	1.303	1.397	0.952	1.012	1.189	1.295	1.268	1.247	1.267	1.22	1.333	1.326	1.308	1.347	1.103	1.07	1.277	1.275	1.212	1.224	1.3	1.212	1.241	1.316
OSTCP6	1.208	0.996	1.18	1.159	1.322	1.165	1.107	1.1	1.019	1.025	1.107	0.989	1.125	0.83	1.109	1.084	1.097	1.08	1.136	1.027	1.103	1.076	1.182	1.135	1.059	1.106	1.183	0.896	0.96	1.002	1.185	1.201	1.217	1.173	1.149	1.284	1.296	1.223	1.241	1.062	0.988	1.11	1.065	1.05	1.094	1.125	1.05	1.042	1.324
ZmTCP31	1.612	1.37	1.48	1.494	1.567	1.73	1.324	1.316	1.284	1.332	1.426	1.175	1.394	1.289	1.591	1.542	1.682	1.67	1.727	1.302	1.509	1.524	2.032	1.578	1.525	1.58	1.637	1.193	1.248	1.307	1.474	1.508	1.532	1.519	1.938	1.486	1.518	1.609	1.613	1.341	1.395	1.334	1.367	1.396	1.412	1.424	1.442	1.456	1.715
GmTCP14	1.309	1.12	1.297	1.249	1.238	1.19	1.149	1.143	1.18	1.137	1.19	1.131	1.189	1.01	1.143	1.066	1.225	1.124	1.162	1.157	1.125	1.346	1.411	1.416	1.389	1.405	1.364	0.859	0.838	1.015	1.243	1.217	1.343	1.324	1.087	1.363	1.345	1.211	1.314	1.143	1.284	1.175	1.205	1.29	1.261	1.295	1.075	1.038	1.469
GmTCP26	1.258	1.086	1.253	1.274	1.243	1.206	1.18	1.174	1.206	1.162	1.209	1.174	1.138	1.044	1.078	1.021	1.226	1.156	1.117	1.173	1.141	1.244	1.402	1.38	1.358	1.372	1.355	0.876	0.856	0.976	1.277	1.237	1.328	1.316	1.122	1.335	1.303	1.299	1.344	1.103	1.279	1.184	1.221	1.298	1.271	1.31	1.06	1.005	1.534
AtTCP19-1	1.178	1.093	1.228	1.235	1.205	1.215	1.017	1.011	1.039	1.062	1.155	1.047	1.121	0.973	1.044	1.039	1.143	1.104	1.053	1.141	1.074	1.327	1.527	1.246	1.373	1.346	1.376	0.867	0.862	0.997	1.221	1.198	1.252	1.262	1.14	1.217	1.264	1.294	1.364	0.975	1.17	1.268	1.279	1.296	1.246	1.247	1.017	0.971	1.403
GmTCP22	1.335	1.252	1.404	1.383	1.267	1.288	1.29	1.284	1.298	1.29	1.341	1.27	1.261	1.136	1.162	1.215	1.208	1.226	1.107	1.164	1.134	1.421	1.762	1.358	1.433	1.521	1.447	0.978	0.942	1.143	1.272	1.283	1.416	1.374	1.14	1.379	1.343	1.221	1.273	1.161	1.25	1.267	1.352	1.224	1.278	1.279	1.19	1.191	1.536
GmTCP6	1.371	1.265	1.433	1.375	1.282	1.256	1.33	1.324	1.307	1.28	1.389	1.307	1.319	1.175	1.266	1.302	1.246	1.268	1.186	1.142	1.181	1.466	1.77	1.396	1.414	1.493	1.489	0.994	0.962	1.169	1.233	1.278	1.433	1.387	1.123	1.349	1.336	1.231	1.297	1.149	1.28	1.318	1.382	1.251	1.26	1.247	1.224	1.227	1.573
GmTCP3	1.363	1.268	1.315	1.32	1.422	1.485	1.227	1.222	1.165	1.187	1.214	1.206	1.286	1.112	1.149	1.1	1.155	1.125	1.107	1.135	1.074	1.405	1.535	1.512	1.438	1.447	1.435	0.949	0.928	1.103	1.368	1.252	1.25	1.224	1.013	1.351	1.35	1.274	1.316	1.061	1.23	1.158	1.194	1.166	1.258	1.228	1.101	1.055	1.499
GmTCP8	1.354	1.238	1.286	1.335	1.403	1.485	1.16	1.155	1.133	1.16	1.197	1.166	1.268	1.107	1.131	1.015	1.101	1.074	1.079	1.172	1.112	1.347	1.473	1.489	1.395	1.419	1.4	0.908	0.888	1.039	1.326	1.234	1.219	1.198	1.002	1.328	1.314	1.278	1.334	1.067	1.22	1.154	1.194	1.149	1.214	1.207	1.096	1.06	1.451
AtTCP9	1.292	1.251	1.318	1.389	1.286	1.424	1.165	1.16	1.215	1.238	1.288	1.177	1.251	1.094	1.187	1.137	1.226	1.199	1.107	1.187	1.104	1.359	1.412	1.411	1.398	1.385	1.472	0.952	0.949	1.123	1.341	1.4	1.354	1.361	1.08	1.386	1.399	1.304	1.388	1.105	1.329	1.296	1.366	1.328	1.392	1.354	1.106	1.052	1.439
CnTCP6	1.203	1.112	1.185	1.226	1.27	1.349	1.137	1.149	1.218	1.205	1.217	1.194	1.215	1.055	1.185	1.08	1.282	1.257	1.128	1.193	1.105	1.343	1.471	1.39	1.46	1.544	1.485	0.846	0.877	1.104	1.215	1.237	1.249	1.213	1.075	1.259	1.247	1.216	1.258	1.01	1.165	1.287	1.354	1.285	1.273	1.281	1.11	1.065	1.337
CnTCP18-1	1.189	1.144	1.243	1.289	1.177	1.233	1.181	1.175	1.181	1.174	1.212	1.131	1.235	1.021	1.116	1.042	1.205	1.183	1.136	1.047	1.034	1.149	1.357	1.207	1.263	1.317	1.241	0.787	0.806	1.053	1.17	1.165	1.224	1.23	0.964	1.199	1.199	1.213	1.296	0.914	1.035	1.232	1.279	1.207	1.226	1.243	1.109	1.068	1.247
CnTCP18-2	1.204	1.144	1.243	1.289	1.177	1.233	1.201	1.194	1.2	1.174	1.212	1.112	1.235	1.021	1.136	1.042	1.205	1.183	1.136	1.024	1.034	1.134	1.357	1.191	1.247	1.299	1.225	0.82	0.823	1.053	1.165	1.16	1.23	1.22	0.917	1.189	1.189	1.207	1.291	0.914	1.05	1.232	1.279	1.224	1.205	1.238	1.109	1.068	1.238
OsPCF2	1.347	1.202	1.388	1.391	1.315	1.358	1.283	1.278	1.278	1.308	1.254	1.213	1.327	1.187	1.219	1.107	1.103	1.098	1.114	1.172	1.047	1.326	1.328	1.362	1.505	1.472	1.411	1.093	1.143	1.202	1.456	1.467	1.468	1.395	1.195	1.398	1.418	1.484	1.522	1.265	1.349	1.493	1.415	1.421	1.465	1.468	1.178	1.212	1.591
ZmTCP32	1.268	1.154	1.341	1.445	1.164	1.293	1.251	1.251	1.257	1.282	1.216	1.132	1.297	1.149	1.117	1.053	1.011	0.976	1.053	1.096	1.055	1.273	1.308	1.301	1.442	1.397	1.4	1.156	1.19	1.203	1.463	1.471	1.501	1.44	1.149	1.408	1.421	1.44	1.484	1.244	1.282	1.463	1.413	1.392	1.452	1.425	1.203	1.206	1.588
OsTCP25	1.471	1.275	1.485	1.412	1.347	1.305	1.318	1.313	1.29	1.296	1.356	1.268	1.327	1.163	1.3	1.2	1.187	1.167	1.155	1.227	1.2	1.356	1.43	1.314	1.394	1.371	1.416	1.107	1.113	1.335	1.471	1.512	1.468	1.506	1.192	1.368	1.366	1.337	1.48	1.186	1.305	1.476	1.485	1.467	1.565	1.575	1.259	1.272	1.637
ZmTCP34	1.364	1.224	1.408	1.417	1.354	1.304	1.315	1.309	1.294	1.327	1.287	1.238	1.324	1.085	1.209	1.149	1.123	1.1	1.1	1.127	1.118	1.246	1.402	1.308	1.357	1.357	1.283	1.077	1.119	1.355	1.386	1.341	1.346	1.369	1.131	1.254	1.247	1.385	1.48	1.149	1.284	1.513	1.476	1.444	1.535	1.564	1.201	1.186	1.531
AtTCP16	1.366	1.292	1.39	1.307	1.415	1.43	1.276	1.276	1.42	1.472	1.343	1.279	1.391	1.158	1.22	1.357	1.332	1.276	1.296	1.076	1.065	1.268	1.548	1.21	1.276	1.34	1.41	1.122	1.14	1.121	1.263	1.276	1.336	1.317	1.135	1.291	1.303	1.402	1.388	1.26	1.245	1.279	1.324	1.268	1.313	1.32	1.217	1.21	1.525
CnTCP1	2.177	2.046	2.225	2.561	2.316	2.107	1.935	1.935	2.067	2.152	2.142	1.974	1.95	1.898	1.58	1.607	1.743	1.674	1.545	1.599	1.728	2.034	2.518	1.992	2.083	2.192	2.186	1.94	1.795	1.829	2.201	2.281	2.083	2.144	2.103	2.115	2.209	2.156	2.149	2.024	1.859	2.259	2.251	2.233	2.161	2.226	1.968	1.959	2.32
CnTCP11	2.478	2.308	2.175	2.681	1.929	2.041	1.976	1.968	2.061	1.952	1.929	1.839	1.992	1.909	2.139	1.893	1.889	1.88	1.856	1.88	2.037	2.026	2.297	2.153	1.941	1.986	2.126	2.012	1.963	1.906	2.209	2.261	2.116	2.162	2.063	2.23	2.126	2.298	2.364	2.022	1.992	2.343	2.327	2.358	2.483	2.381	2.064	2.103	2.24
GmTCP49	2.095	1.91	2.209	2.58	2.197	2.023	1.92	1.913	2	1.913	2.03	1.928	2.084	1.918	1.818	1.952	1.834	1.854	1.701	1.876	1.876	2.335	3.092	2.198	2.318	2.239	2.364	2.01	1.876	1.868	2.489	2.378	2.52	2.54	2.264	2.642	2.607	2.431	2.431	2.259	2.245	2.542	2.709	2.599	2.855	2.714	2.246	2.248	2.607
GmTCP53	2.119	1.944	2.17	2.517	2.322	2.09	1.906	1.899	1.992	1.899	2.015	1.88	2.03	1.959	1.802	1.935	1.868	1.923	1.685	1.868	1.907	2.322	3.266	2.152	2.306	2.27	2.358	2.001	1.868	1.907	2.614	2.378	2.642	2.6	2.355	2.709	2.67	2.482	2.482	2.312	2.297	2.426	2.572	2.475	2.773	2.643	2.187	2.24	2.647
GmTCP51	2.14	2.137	2.391	2.428	2.248	2.221	2.187	2.179	2.194	2.096	2.286	2.121	2.316	2.133	1.939	2.091	2.131	2.178	1.933	1.839	1.952	2.412	3.052	2.215	2.188	2.178	2.412	2.026	1.984	1.91	2.769	2.494	2.564	2.542	2.234	2.854	2.811	2.567	2.573	2.092	2.339	2.526	2.546	2.321	2.534	2.546	2.456	2.28	2.889
GmTCP54	2.148	2.126	2.38	2.288	2.198	2.209	2.114	2.107	2.121	2.074	2.209	2.059	2.246	2.044	1.961	2.058	2.099	2.095	1.947	1.939	2.026	2.412	3.078	2.243	2.151	2.142	2.407	2.026	1.984	1.91	2.755	2.469	2.546	2.583	2.299	2.907	2.861	2.502	2.496	2.117	2.325	2.575	2.588	2.359	2.619	2.582	2.456	2.266	2.702
GmTCP50	2.594	2.132	2.443	2.272	2.354	2.023	2.044	2.037	2.037	2.037	2.107	2.015	2.092	1.88	2.04	1.992	1.945	2.115	1.857	2.01	1.847	2.458	3.057	2.33	2.352	2.406	2.513	1.822	1.695	1.872	2.393	2.203	2.336	2.4	2.538	2.469	2.467	2.367	2.395	2.103	2.294	2.425	2.424	2.362	2.443	2.463	2.099	2.05	2.674
GmTCP55	2.632	2.196	2.424	2.348	2.496	2.048	2.069	2.061	2.087	2.111	2.186	2.095	2.267	2.001	2.067	2.069	1.976	2.099	1.876	2.173	1.839	2.5	3.182	2.198	2.339	2.393	2.449	1.948	1.854	1.904	2.473	2.341	2.3	2.412	2.607	2.431	2.431	2.265	2.372	2.251	2.319	2.406	2.469	2.393	2.418	2.393	2.27	2.114	2.756
CnTCP15	2.294	2.216	2.253	2.155	2.103	2.259	1.761	1.754	1.88	1.948	1.789	1.551	1.775	1.651	1.707	1.714	1.691	1.738	1.738	1.889	1.909	2.398	2.539	2.47	2.454	2.405	2.829	1.82	1.822	1.729	2.35	2.343	2.165	2.216	1.992	2.276	2.302	2.039	1.998	1.992	2.248	2.329	2.405	2.553	2.371	2.35	2.232	2.077	2.544
CnTCP3	2.406	2.346	2.338	2.575	2.159	2.475	1.845	1.876	2.014	2	1.836	1.72	1.932	1.844	1.923	1.908	2.15	2.177	1.831	1.876	2.121	2.478	2.474	2.23	2.282	2.429	2.589	1.977	1.892	1.929	2.613	2.425	2.475	2.593	2.4	2.702	2.613	2.478	2.576	2.3	2.419	2.613	2.613	2.746	2.513	2.443	2.576	2.287	2.914
GmTCP46	2.215	2.266	2.257	2.306	2.259	2.251	2.072	2.064	1.933	1.926	1.913	1.869	1.978	1.948	1.943	1.959	1.967	2.15	1.828	1.95	2.001	2.394	2.561	2.344	2.58	2.538	2.664	2.044	2.001	1.828	2.392	2.466	2.545	2.493	2.62	2.567	2.613	2.581	2.646	2.048	2.36	2.614	2.627	2.673	2.85	2.684	2.467	2.351	2.65
GmTCP48	2.344	2.223	2.257	2.406	2.299	2.369	2.031	2.023	1.906	1.906	1.913	1.768	1.978	1.907	1.921	1.959	1.967	2.15	1.778	2.072	2.076	2.467	2.607	2.329	2.607	2.563	2.664	2.035	1.992	1.82	2.354	2.599	2.673	2.687	2.892	2.699	2.748	2.64	2.653	2.099	2.383	2.614	2.567	2.673	2.85	2.746	2.459	2.343	2.51
GmTCP47	2.242	2.259	2.233	2.152	2.248	2.155	1.88	1.872	1.961	1.961	1.903	1.831	2.072	1.881	1.73	1.885	1.864	2.061	1.778	1.833	1.928	2.586	2.797	2.536	2.52	2.517	2.716	2.018	1.975	1.847	2.439	2.531	2.35	2.451	2.4	2.45	2.494	2.336	2.326	1.977	2.305	2.531	2.533	2.517	2.699	2.593	2.327	2.356	2.585
GmTCP52	2.236	2.216	2.126	2.054	2.267	2.13	1.814	1.807	1.939	1.88	1.79	1.732	1.985	1.78	1.754	1.822	1.812	2.009	1.754	1.795	1.872	2.425	2.516	2.431	2.321	2.37	2.498	1.952	1.91	1.836	2.253	2.331	2.264	2.221	2.176	2.312	2.4	2.237	2.338	1.962	2.202	2.331	2.339	2.367	2.475	2.607	2.286	2.24	2.591
AtTCP18-2	2.346	2.393	2.493	2.644	2.243	2.185	1.866	1.859	1.76	1.89	1.787	1.909	1.92	1.818	1.931	2.067	1.711	1.761	1.746	1.724	1.785	2.384	2.321	2.354	2.463	2.412	2.607	1.754	1.792	2.05	2.338	2.289	2.368	2.453	2.458	2.513	2.542	2.491	2.292	2.144	2.309	2.448	2.552	2.551	2.589	2.683	2.485	2.377	2.519
AtTCP18-3	2.325	2.367	2.47	2.619	2.22	2.161	1.866	1.859	1.774	1.909	1.767	1.909	1.938	1.786	1.908	2.042	1.689	1.739	1.724	1.731	1.794	2.362	2.284	2.333	2.44	2.391	2.585	1.761	1.8	2.069	2.315	2.267	2.346	2.429	2.412	2.489	2.519	2.468	2.271	2.114	2.282	2.424	2.528	2.526	2.564	2.658	2.456	2.348	2.501
AtTCP18	2.391	2.393	2.542	2.644	2.243	2.185	1.866	1.859	1.76	1.89	1.787	1.909	1.92	1.818	1.931	2.067	1.711	1.761	1.746	1.724	1.785	2.39	2.321	2.36	2.423	2.417	2.612	1.754	1.792	2.05	2.389	2.295	2.373	2.412	2.458	2.519	2.548	2.496	2.297	2.151	2.315	2.448	2.558	2.551	2.644	2.745	2.492	2.384	2.564
ZmTCP18	2.705	2.718	2.513	2.682	2.252	2.518	2.115	2.107	2.287	2.295	2.209	2.226	2.17	2.098	1.967	2.173	2.191	2.086	1.975	2.454	2.55	2.274	2.785	2.151	2.337	2.333	2.668	2.412	2.37	2.179	2.51	2.643	2.458	2.579	3.023	2.908	2.866	2.507	2.412	2.159	2.381	2.636	2.702	2.944	2.892	2.797	2.743	2.615	3.092
ZmTCP2	2.368	2.274	2.4	2.442	2.375	2.319	1.992	1.985	2.087	2.095	2.126	2	1.957	1.729	1.81	1.794	1.992	1.916	1.738	2.317	2.171	2.215	2.402	2.175	2.4	2.418	2.699	2.139	2.228	2.028	2.431	2.491	2.292	2.437	2.812	2.702	2.613	2.384	2.304	2.087	2.251	2.593	2.654	2.797	2.755	2.741	2.514	2.397	3.11
OsTB1	2.662	2.299	2.178	2.209	2.1	2.196	1.92	1.913	1.901	1.928	1.883	1.781	1.829	1.722	1.943	1.677	1.785	1.831	1.777	2.209	1.966	2.215	2.443	2.139	2.22	2.287	2.577	2.124	2.035	1.918	2.312	2.412	2.272	2.412	2.473	2.557	2.534	2.326	2.331	2.118	2.384	2.226	2.278	2.627	2.389	2.377	2.369	2.216	2.442
ZmTCP23	2.132	1.851	1.999	1.935	1.883	1.821	1.705	1.697	1.754	1.762	1.885	1.687	1.722	1.591	1.77	1.681	1.695	1.831	1.697	1.802	1.839	1.892	2.219	1.805	1.92	2.026	2.073	1.708	1.661	1.696	1.985	2.043	2.085	2.092	2.074	2.127	2.202	2.13	2.086	1.772	1.91	1.795	1.825	1.816	1.92	1.938	1.785	1.812	2.191
ZmTCP5	2.051	1.854	1.927	1.832	1.817	1.964	1.635	1.626	1.67	1.762	1.797	1.653	1.712	1.586	1.729	1.639	1.676	1.788	1.582	1.762	1.851	1.813	2.219	1.728	1.767	1.863	2.062	1.716	1.667	1.657	1.992	1.916	2.006	2.057	2.091	2.041	2.113	2.103	2.012	1.735	1.779	1.834	1.858	1.935	1.958	1.904	1.746	1.77	2.242
OsTCP24	1.947	1.992	2.088	2.255	1.999	2.259	1.728	1.719	1.719	1.816	1.805	1.736	1.787	1.806	1.852	1.564	1.595	1.676	1.689	1.658	1.773	2.08	2.461	2.023	1.906	1.926	2.129	1.806	1.876	1.576	2.039	1.985	1.957	1.957	1.966	2.092	2.129	2.026	2.069	1.813	1.729	1.761	1.754	1.887	1.971	1.883	1.836	1.907	2.182
ZmTCP1	2.278	2.083	2.059	2.021	1.909	2.091	1.807	1.798	1.67	1.762	1.889	1.772	1.833	1.618	1.627	1.78	1.717	1.818	1.845	1.772	1.804	2.075	2.498	1.776	1.79	1.761	1.909	1.724	1.85	1.819	2.054	2.007	2.069	2.015	1.889	2.069	2.099	2.121	2.074	1.811	1.885	1.954	1.895	1.933	1.985	1.887	1.847	1.797	2.444
ZmTCP13	2.018	1.992	1.992	2.093	1.857	1.88	1.73	1.723	1.826	1.921	1.865	1.67	1.754	1.64	1.678	1.754	1.67	1.754	1.983	1.695	1.8	2.036	2.239	1.866	1.787	1.866	2.019	1.811	1.876	1.734	2.013	1.999	2.117	2.071	1.979	2.124	2.16	2.071	2.143	1.693	1.831	1.999	2.074	1.938	1.999	2.048	2	1.945	2.378
ZmTCP20	1.889	1.773	1.906	1.935	1.992	1.947	1.677	1.662	1.622	1.582	1.804	1.685	1.613	1.582	1.615	1.82	1.598	1.768	1.696	1.891	1.92	1.876	1.992	1.809	1.966	1.806	1.992	1.605	1.588	1.83	1.831	1.962	1.935	1.92	2.631	1.978	1.978	2.007	2.007	1.673	1.754	1.708	1.708	1.708	1.768	1.876	1.48	1.447	2.223
ZmTCP35	1.962	2.056	2.056	1.931	1.977	1.96	1.789	1.789	1.91	1.975	1.927	1.717	1.96	1.96	1.842	1.893	1.91	1.893	1.91	1.77	1.825	1.927	2.326	1.893	1.836	1.927	1.916	1.916	2.008	2.156	2.008	2.008	2.008	2.008	2.552	2.111	2.111	2.024	2.024	2.024	1.816	2.008	1.976	2.008	1.947	1.977	1.931	1.884	2.144
ZmTCP12	2.051	1.416	1.659	1.941	1.719	2.034	1.699	1.686	1.435	1.526	1.601	1.545	1.389	1.51	1.819	1.672	1.754	1.85	1.793	1.705	1.576	2.242	2.437	1.754	1.754	1.862	2.013	1.595	1.508	1.595	2.017	1.935	1.97	1.904	2.366	2.12	2.048	1.947	1.855	1.576	1.654	1.87	1.941	1.804	2.115	2.017	1.636	1.441	2.161
OsTCP22	2.103	2.103	2.153	2.076	1.854	1.876	1.689	1.681	1.614	1.659	1.91	1.771	1.746	1.516	1.656	1.664	1.48	1.545	1.606	1.77	1.631	1.848	2.152	1.576	1.862	1.913	1.716	1.562	1.489	1.794	2.077	2.118	2.107	2.156	1.941	2.141	2.179	2.012	1.992	1.818	1.918	1.74	1.726	1.574	1.787	1.794	1.818	1.762	2.113
ZmTCP11	3.953	3.249	3.684	4.025	7.826	4.412	2.933	2.92	2.629	3.334	3.228	2.865	2.833	2.885	3.521	3.299	4.05	3.482	2.595	3.077	3.58	3.905	5.594	3.222	3.691	4.285	3.921	4.27	4.114	4.743	3.371	4.216	4.025	4.025	10	4.384	4.509	3.648	3.663	10	3.42	3.673	3.249	3.289	3.136	3.427	10	4.445	4.629
ZmTCP4	3.694	3.249	3.684	4.025	7.826	4.412	2.933	2.92	2.629	3.334	3.228	2.865	2.833	2.885	3.521	3.299	4.05	3.249	2.595	3.266	3.957	4.316	10	3.4	3.461	3.884	3.651	4.27	4.114	4.743	3.207	3.86	4.025	4.025	10	3.983	4.069	3.648	3.663	10	3.42	3.972	3.43	3.476	3.283	3.257	10	4.445	4.629
ZmTCP14	2.36	2.258	2.171	2.2	2.229	2.481	2.116	2.116	2.209	2.346	2.16	2.196	2.318	2.149	1.863	2.045	1.907	1.903	1.806	2.089	1.883	2.449	2.306	2.619	2.342	2.33	2.77	2.241	2.312	1.992	2.9	2.716	2.522	2.534	2.235	2.9	2.958	2.412	2.381	2.153	2.235	2.607	2.498	2.534	2.253	2.296	2.478	2.524	2.488
ZmTCP38	2.281	2.19	2.108	2.136	2.229	2.481	2.116	2.116	2.209	2.346	2.248	2.196	2.318	2.149	1.938	2.045	1.98	1.979	1.876	2.089	2.052	2.555	2.504	2.743	2.342	2.33	2.77	2.241	2.312	1.992	2.9	2.716	2.522	2.534	2.235	2.9	2.958	2.412	2.381	2.153	2.147	2.607	2.498	2.435	2.253	2.379	2.375	2.524	2.488
ZmTCP30	2.454	2.412	2.287	2.325	2.372	2.67	2.072	2.072	2.087	2.209	2.072	2.194	2.239	2.033	1.939	2.078	2.095	2.121	1.77	1.859	1.57	2.693	2.366	2.654	2.089	2.167	2.518	1.896	1.951	1.951	2.95	2.558	2.763	2.78	1.642	2.763	2.532	2.565	2.524	2.011	2.358	2.457	2.473	2.384	2.341	2.369	2.572	2.379	2.665
ZmTCP7	2.412	2.263	2.532	2.378	2.645	2.623	2.236	2.227	2.116	2.156	2.159	2.2	2.252	2.292	2.174	2.312	2.156	2.272	2.034	2.299	2.061	2.896	2.491	3.173	2.372	2.531	2.828	2.228	2.249	2.048	2.322	2.449	2.645	2.805	3.166	2.564	2.531	2.729	2.665	2.254	2.717	2.728	2.719	2.599	2.702	2.832	2.616	2.626	2.745
ZmTCP39	2.209	2.209	2.209	2.332	2.147	2.194	1.667	1.667	1.8	1.893	1.708	1.576	1.906	1.807	1.605	1.893	1.769	1.722	1.465	2.161	1.836	2.052	1.931	2.007	2.037	2.134	2.02	2.144	2.339	1.943	2.223	2.116	2.17	2.17	2.312	2.13	2.005	2.468	2.468	1.977	2.244	2.518	2.473	2.319	2.412	2.426	2.659	2.51	2.261
ZmTCP28	2.109	1.98	1.829	1.733	2.028	2.246	1.992	1.992	1.864	2.122	1.992	2.127	2.054	1.992	1.864	1.813	1.68	1.683	1.895	1.595	1.644	2.079	1.949	2.221	1.981	1.947	2.318	1.723	1.884	1.769	2.372	2.274	2.097	2.097	1.856	2.451	2.478	2.142	2.12	1.906	2.045	1.98	2.005	2.071	2.004	2.16	1.966	1.855	2.389
ZmTCP45	2.443	2.318	2.412	2.199	2.458	2.865	2.412	2.4	2.517	2.675	2.581	2.619	2.648	2.44	2.231	2.165	2.274	2.491	2.024	1.836	1.825	2.47	2.135	3.003	2.349	2.23	2.618	2.51	2.366	2.139	2.988	2.631	2.488	2.488	2.134	2.947	2.974	2.974	2.848	2.575	2.607	2.449	2.473	2.555	2.607	2.683	2.577	2.341	2.764
AtTCP3	2.64	2.361	2.332	2.562	2.592	2.405	2.362	2.354	2.32	2.194	2.437	2.225	2.38	2.263	2.081	1.82	1.897	1.937	1.943	1.735	1.743	2.339	3.791	2.287	2.261	2.233	2.215	2.251	2.139	1.867	2.191	2.419	2.306	2.306	2.329	2.465	2.553	2.303	2.532	2.217	2.264	2.109	2.139	2.152	2.177	2.265	2.062	2.121	2.224
AtTCP4	2.453	2.352	2.501	2.719	2.469	2.419	2.257	2.249	2.246	2.327	2.132	2.164	2.231	1.992	1.927	1.975	1.992	2.016	2.061	1.836	1.698	2.372	3.644	2.412	2.367	2.376	2.412	2.132	1.983	1.827	2.067	2.18	2.303	2.303	2.466	2.306	2.342	2.562	2.732	2.185	2.126	2.232	2.161	2.019	2.193	2.236	2.139	2.273	2.27
GmTCP31	2.389	2.331	2.338	2.412	2.493	2.535	2.371	2.362	2.436	2.38	2.343	2.354	2.239	1.968	1.975	2.13	2.009	2.095	1.889	1.862	1.774	2.385	3.561	2.247	2.097	1.949	1.961	2.048	1.956	1.983	2.221	2.272	2.203	2.215	2.241	2.297	2.375	2.272	2.318	2.139	2.15	2.044	1.992	2.044	2.139	2.193	2.202	2.164	2.08
GmTCP36	2.321	2.259	2.272	2.348	2.38	2.309	2.257	2.249	2.195	2.202	2.132	2.178	2.146	1.841	1.935	2.081	1.876	1.953	1.852	1.811	1.724	2.296	3.107	2.259	2.182	2.026	2.048	2.039	1.947	1.956	2.161	2.209	2.117	2.129	2.134	2.331	2.406	2.293	2.364	2.08	2.093	2.08	1.992	1.97	2.139	2.193	2.12	2.081	2.103
CnTCP4-2	2.037	2.137	2.139	2.32	2.227	2.045	2.404	2.463	2.358	2.396	2.195	2.164	2.389	2.116	2.027	2.018	2.026	2.05	2.044	1.791	1.696	2.306	2.974	2.209	2.298	2.124	2.188	2.142	1.983	1.956	2.406	2.27	2.352	2.226	1.841	2.209	2.249	2.245	2.271	2.048	2.269	2.209	2.26	2.203	2.395	2.401	2.089	2.209	2.33
CnTCP4-3	2.027	2.137	2.139	2.32	2.227	2.045	2.404	2.463	2.358	2.396	2.195	2.164	2.389	2.116	2.027	2.018	2.026	2.05	2.044	1.791	1.696	2.299	2.96	2.209	2.298	2.124	2.188	2.142	1.983	1.956	2.406	2.27	2.352	2.215	1.841	2.239	2.28	2.245	2.271	2.048	2.269	2.209	2.26	2.203	2.395	2.401	2.089	2.209	2.32
CnTCP4-1	2.032	2.131	2.1	2.274	2.221	2.076	2.404	2.463	2.358	2.396	2.195	2.164	2.389	2.116	2.081	2.072	2.078	2.159	2.099	1.791	1.696	2.209	2.974	2.126	2.178	2.084	2.111	2.142	1.983	1.956	2.35	2.27	2.346	2.181	1.841	2.203	2.244	2.158	2.188	2.04	2.171	2.165	2.141	2.122	2.264	2.309	2.134	2.263	2.214
GmTCP38	2.37	2.28	2.463	2.221	2.525	2.196	2.236	2.236	2.269	2.367	2.201	2.252	2.354	1.858	1.9	1.872	1.898	1.992	1.928	1.823	1.733	2.315	3.535	2.203	2.014	2.021	1.992	1.973	1.886	1.781	2.216	2.222	2.197	2.162	2.103	2.254	2.234	2.07	2.181	2.044	2.092	2.179	2.186	2.133	2.257	2.255	2.099	2.217	2.09
GmTCP40	2.435	2.555	2.831	2.481	2.613	2.215	2.34	2.34	2.467	2.461	2.374	2.335	2.442	2.095	2.027	1.927	1.992	2.008	1.992	1.809	1.67	2.599	6.278	2.382	2.23	2.248	2.226	2.079	1.983	1.788	2.491	2.369	2.359	2.365	2.412	2.318	2.303	2.215	2.32	2.201	2.165	2.342	2.361	2.292	2.435	2.507	2.252	2.327	2.153
GmTCP32	2.039	2.005	2.299	2.287	2.329	2.038	2.128	2.119	2.178	2.312	2.32	2.217	2.209	1.939	1.913	1.798	1.889	1.859	1.798	1.733	1.7	2.368	3.58	2.292	2.366	2.301	2.298	1.945	1.811	1.862	2.362	2.285	2.271	2.229	2.352	2.325	2.398	2.196	2.419	2.019	2.38	2.235	2.302	2.282	2.517	2.5	2.172	2.217	2.331
GmTCP35	1.998	1.999	2.216	2.298	2.16	1.938	2.078	2.069	2.159	2.281	2.339	2.119	2.184	1.963	1.872	1.852	1.891	1.867	1.802	1.813	1.683	2.304	3.577	2.245	2.329	2.316	2.305	1.971	1.819	1.898	2.412	2.268	2.254	2.261	2.255	2.368	2.45	2.224	2.355	1.916	2.193	2.168	2.182	2.216	2.398	2.44	2.144	2.159	2.296
GmTCP37	2.369	2.357	2.513	2.227	2.292	2.175	2.245	2.236	2.209	2.261	2.144	2.095	2.039	1.895	1.772	1.744	1.745	1.771	1.763	1.694	1.66	2.467	3.273	2.229	2.241	2.209	2.081	2.043	1.953	1.792	2.355	2.285	2.017	2.062	2.392	2.256	2.242	1.992	2.028	2.094	2.356	2.177	2.076	2.184	2.179	2.24	2.156	2.155	2.412
GmTCP41	2.369	2.371	2.527	2.24	2.298	2.182	2.192	2.183	2.161	2.209	2.099	2.05	2	1.895	1.736	1.709	1.711	1.737	1.727	1.754	1.722	2.404	3.273	2.196	2.221	2.216	2.094	2.053	1.963	1.802	2.362	2.292	1.986	2.017	2.392	2.158	2.235	2.037	2.07	2.154	2.194	2.06	2.01	2.106	2.106	2.209	2.164	2.155	2.358
ZmTCP24	2.478	2.144	2.27	2.449	2.531	2.734	2.286	2.278	2.139	2.187	2.358	2.296	2.055	1.839	1.892	1.841	1.851	1.963	1.916	1.95	2.01	2.159	2.536	2.231	2.423	2.158	2.464	1.984	1.992	1.941	2.251	2.268	2.215	2.209	2.693	2.626	2.538	2.382	2.441	2.162	2.449	2.303	2.367	2.166	2.346	2.304	2.575	2.573	2.27
ZmTCP9	2.552	2.344	2.347	2.526	2.417	2.633	2.146	2.139	2.012	2.04	2.297	2.202	2.116	1.884	1.895	1.895	1.894	2.059	2.056	1.975	1.876	2.17	2.576	2.31	2.322	2.087	2.191	2.252	2.209	1.939	2.472	2.441	2.368	2.368	2.665	2.791	2.817	2.47	2.472	2.246	2.374	2.184	2.16	2.041	2.195	2.063	2.599	2.662	2.353
OSPCF5	2.479	2.188	2.272	2.354	2.496	2.607	2.127	2.12	2.025	2.073	2.123	2.139	2.182	1.948	1.812	1.836	1.733	1.873	1.992	2.081	2.085	2.13	2.681	2.139	2.096	2.046	2.089	2.095	2.107	1.892	2.318	2.147	2.351	2.357	2.591	2.758	2.784	2.534	2.45	2.248	2.179	2.28	2.328	2.022	2.214	2.12	2.54	2.599	2.341
AtTCP10	2.304	2.288	2.331	2.632	2.264	2.241	1.869	1.862	1.918	2.057	2.028	2	2.132	1.918	1.975	1.893	1.897	2.026	2.09	1.754	1.684	2.528	3.107	2.35	2.321	2.358	2.324	1.982	1.792	2.043	2.545	2.558	2.362	2.412	2.432	2.288	2.412	2.278	2.461	1.865	2.301	2.369	2.461	2.346	2.332	2.467	2.246	2.05	2.278
AtTCP13-1	2.355	2.288	2.175	2.383	2.03	2.239	1.876	1.868	1.91	1.941	1.856	1.851	1.953	1.544	1.818	1.818	1.868	1.957	1.885	2.037	2.098	2.374	3.057	2.29	2.32	2.42	2.319	1.856	1.764	1.723	2.446	2.257	2.194	2.217	2.11	2.374	2.427	2.28	2.319	1.974	1.844	2.249	2.141	2.265	2.255	2.372	2.128	2.236	2.339
AtTCP13-2	2.534	2.466	2.318	2.395	2.084	2.367	2.007	2	2.036	2.114	1.978	2.021	2.082	1.723	1.868	1.86	2.016	2.131	1.984	2.037	2.098	2.369	3.057	2.473	2.607	2.734	2.544	1.992	1.907	1.795	2.706	2.386	2.331	2.35	2.11	2.504	2.542	2.45	2.449	2.022	2.045	2.445	2.358	2.493	2.497	2.613	2.257	2.36	2.491
GmTCP34	2.435	2.24	2.48	2.519	2.58	2.412	2.225	2.217	2.064	2.144	2.006	2.088	2.032	1.976	1.769	1.884	1.903	1.954	1.872	1.868	1.956	2.399	2.775	2.586	2.837	2.702	2.6	1.992	1.907	2.037	2.542	2.599	2.46	2.607	2.519	2.246	2.333	2.517	2.542	2.115	2.29	2.557	2.695	2.379	2.709	2.861	2.615	2.641	2.453
GmTCP44	2.47	2.191	2.412	2.448	2.406	2.524	2.273	2.265	2.057	2.136	1.958	2.036	1.986	1.834	1.8	1.793	1.977	2.031	1.865	1.836	1.975	2.646	2.88	2.777	2.988	3.076	2.889	2.078	1.992	2.142	2.642	2.767	2.753	2.948	2.866	2.383	2.424	2.613	2.645	2.164	2.503	2.54	2.805	2.484	2.695	2.896	2.694	2.723	2.665
GmTCP45	2.358	2.245	2.357	2.372	2.226	2.607	2.209	2.202	2.254	2.293	2.006	2.224	2.126	1.88	1.71	1.816	2.023	2.087	1.984	1.729	1.845	2.48	2.764	2.326	2.663	2.56	2.587	2.09	2.001	2.027	2.491	2.635	2.567	2.668	2.273	2.455	2.486	2.498	2.54	2.225	2.391	2.491	2.695	2.478	2.526	2.783	2.384	2.514	2.407
CnTCP13	2.231	2.162	2.193	2.09	2.306	2.127	2.187	2.179	2.117	2.151	2.151	2.151	2.435	1.81	2.035	1.975	1.953	2.016	2.061	1.833	1.867	2.234	2.753	2.126	2.162	2.264	2.103	1.983	1.947	2.03	2.328	2.016	2.293	2.374	2.312	2.438	2.288	2.264	2.186	1.969	1.842	2.312	2.35	2.405	2.294	2.437	2.019	2.062	2.495
AtTCP17	1.87	1.711	1.985	1.832	1.718	1.839	1.779	1.814	1.786	1.836	1.812	1.933	1.738	1.443	1.664	1.716	1.773	1.664	1.716	1.576	1.656	1.92	2.437	1.958	1.887	2.015	1.904	1.671	1.639	1.502	2.039	2.039	1.865	1.767	1.532	1.848	1.897	1.923	1.923	1.462	1.738	1.811	1.88	1.901	1.937	1.897	1.786	1.859	2.033
AtTCP5	2.159	2.185	2.435	2.236	2.155	2.361	2.139	2.18	2.16	2.16	2.099	2.32	2.067	1.846	1.984	2.103	1.948	1.942	1.831	1.851	1.863	2.393	2.911	2.272	2.3	2.457	2.377	1.933	1.851	1.754	2.272	2.139	2.091	2.043	1.728	2.226	2.119	2.133	2.22	1.88	2.369	2.158	2.108	2.146	2.084	1.987	2.15	2.181	2.224
GmTCP27	2.103	2.122	2.349	2.445	2.243	2.303	1.772	1.766	1.842	2.103	1.973	1.916	2.09	1.829	1.977	1.937	2.115	2.139	1.945	1.805	1.895	2.4	2.962	2.435	2.442	2.429	2.481	1.847	1.814	1.941	2.463	2.318	2.249	2.243	1.897	2.284	2.287	2.198	2.194	1.899	2.399	2.187	2.247	2.394	2.389	2.378	2.336	2.326	2.297
GmTCP30	2.117	2.176	2.33	2.467	2.265	2.327	1.824	1.817	1.895	2.168	1.992	1.973	2.196	1.891	1.911	1.961	2	2.022	1.88	1.787	1.833	2.382	2.869	2.373	2.569	2.664	2.56	1.856	1.822	2.001	2.431	2.249	2.232	2.254	1.863	2.226	2.23	2.258	2.251	1.97	2.367	2.171	2.269	2.371	2.326	2.315	2.203	2.237	2.281
GmTCP28	2.521	2.575	2.356	2.791	2.085	2.567	2.209	2.202	2.143	2.397	2.189	2.266	2.282	1.985	2.123	2.107	2.052	2.059	2.115	1.828	2.067	2.48	3.091	2.493	2.854	2.696	2.772	2.13	2.219	2.307	2.389	2.43	2.355	2.346	1.925	2.441	2.396	2.564	2.401	2.03	2.156	2.287	2.435	2.563	2.412	2.358	2.352	2.449	2.286
GmTCP43	2.3	2.449	2.143	2.63	2.178	2.573	2.123	2.116	2.15	2.405	2.136	2.23	2.184	1.985	2.087	2.107	2.052	1.964	1.962	1.778	2.057	2.344	2.952	2.256	2.67	2.601	2.654	2.028	2.108	2.228	2.436	2.48	2.312	2.304	1.978	2.395	2.44	2.464	2.33	1.963	2.191	2.323	2.481	2.504	2.407	2.307	2.242	2.271	2.312
CnTCP17	2.15	1.949	2.181	2.032	2.225	2.202	2.009	2.001	1.846	1.916	2.026	1.828	2.128	1.712	1.805	1.895	1.881	1.868	1.797	1.48	1.573	2.02	2.437	2.189	2.005	1.973	2.037	1.744	1.714	1.813	2.059	2.037	2.067	2.067	2.008	2.288	2.27	2.209	2.217	1.939	2.351	2.304	2.202	2.348	2.316	2.358	2.034	2.026	2.377
CnTCP5	2.377	2.124	2.297	2.303	2.215	2.357	2.021	2.014	2.02	2.05	2.232	2.107	2.153	1.754	1.777	2.018	2.026	1.961	1.818	1.854	1.809	2.359	2.762	2.425	2.374	2.197	2.226	1.868	1.881	2.067	2.209	2.203	2.178	2.203	1.906	2.399	2.386	2.406	2.369	2.184	2.245	2.328	2.174	2.228	2.246	2.29	2.174	2.388	2.193
ZmTCP22	2.278	2.202	2.348	2.28	2.236	2.188	1.899	1.891	2.008	1.977	1.926	1.918	2.111	1.984	1.701	1.856	1.929	1.9	1.913	1.64	1.852	2.326	2.811	2.203	2.271	2.145	2.222	1.947	1.809	2.051	2.175	2.334	2.15	2.17	1.947	1.974	2.116	2.229	2.269	1.897	2.179	2.024	2.081	2.058	1.998	2.075	2.111	2.064	2.18
ZmTCP25	2.269	2.209	2.278	2.369	2.099	2.187	1.969	1.961	2.008	1.977	2.024	1.953	2.152	2.028	1.662	1.787	1.897	1.913	1.828	1.664	1.886	2.353	2.658	2.163	2.405	2.257	2.19	1.909	1.772	2.041	2.11	2.103	2.132	2.153	2.056	1.972	2.134	2.195	2.053	1.933	2.193	1.959	1.918	2.071	2.033	2.12	2.034	2.018	2.054
OsTCP18	2.174	2.312	2.299	2.172	2.355	2.338	1.992	1.985	1.933	1.985	1.985	2.115	2.044	1.859	1.662	1.614	1.802	1.86	1.599	1.667	1.992	2.244	3.424	2.229	2.278	2.075	2.103	1.858	1.772	2.083	2.534	2.623	2.319	2.355	2.144	2.294	2.384	2.237	2.229	1.959	2.308	1.941	2.043	2.096	2.09	2.05	2.099	2.086	2.48
OSTCP5	2.061	1.998	2.233	2.215	2.335	2.271	2.064	2.056	2.118	2.201	2.155	1.984	2.02	1.834	1.586	1.63	1.854	1.739	1.746	1.52	1.895	2.069	2.317	2.023	1.998	2.01	1.748	1.916	1.931	2.19	2.434	2.56	2.723	2.67	2.461	2.485	2.645	2.653	2.496	2.078	2.296	2.222	2.147	2.128	2.091	2.085	2.34	2.412	2.527
ZmTCP10	1.981	2.032	2.228	2.079	2.236	2.141	2	1.992	2.016	2.067	2.024	1.913	1.873	1.714	1.646	1.795	1.913	1.818	1.786	1.685	2.043	2.238	2.434	2.182	2.163	2.09	2.041	1.8	1.717	2.063	2.346	2.451	2.676	2.55	2.448	2.514	2.545	2.537	2.384	2.028	2.303	2.123	2.012	2.209	2.209	2.202	2.343	2.281	2.426
GmTCP29	2.622	2.33	2.572	2.407	2.612	2.531	2.047	2.04	2.287	2.514	2.28	2.319	2.048	2.024	1.992	2.032	2.126	2.111	2.107	1.864	1.889	2.291	2.439	2.491	2.585	2.573	2.653	1.966	1.881	1.814	2.214	2.194	2.422	2.437	2.412	2.518	2.397	2.524	2.645	2.129	2.51	2.386	2.459	2.366	2.5	2.64	2.191	2.062	2.201
GmTCP33	2.694	2.386	2.674	2.468	2.346	2.446	2.182	2.175	2.434	2.698	2.449	2.355	2.016	2.234	2.123	2.095	2.24	2.232	2.283	1.913	2.055	2.307	2.635	2.312	2.52	2.471	2.548	1.927	1.941	1.828	2.137	2.147	2.295	2.218	2.32	2.449	2.293	2.327	2.447	2.239	2.501	2.366	2.437	2.381	2.56	2.657	2.127	2.122	2.193
GmTCP39	2.318	2.176	2.499	2.375	2.309	2.613	2.175	2.168	2.109	2.278	2.096	2.031	2.242	2.007	1.865	1.963	1.904	2.036	2	1.913	1.992	2.37	2.492	2.407	2.412	2.363	2.544	2.346	2.163	1.975	2.396	2.499	2.52	2.678	2.461	2.596	2.549	2.722	2.808	2.346	2.454	2.521	2.536	2.326	2.436	2.473	2.253	2.216	2.616
GmTCP42	2.403	2.167	2.343	2.259	2.319	2.566	2.093	2.086	2.03	2.189	2.062	1.992	2.203	2.069	1.873	1.887	1.897	1.985	1.978	1.868	1.941	2.45	2.626	2.417	2.431	2.459	2.668	2.336	2.154	1.967	2.396	2.412	2.569	2.645	2.461	2.557	2.623	2.653	2.758	2.351	2.342	2.526	2.544	2.349	2.321	2.346	2.149	2.03	2.56
AtTCP2	2.357	2.145	2.367	2.582	2.327	2.454	1.814	1.807	1.88	2.061	1.74	1.933	1.866	1.893	1.737	1.659	1.82	1.81	1.73	1.656	1.667	2.161	2.55	2.437	2.429	2.382	2.442	1.974	1.904	1.695	2.325	2.272	2.346	2.3	2.164	2.362	2.239	2.139	2.247	1.948	2.109	2.221	2.232	2.297	2.248	2.114	1.948	1.876	2.33
AtTCP24	2.382	2.336	2.257	2.51	2.335	2.278	1.945	1.937	1.976	2.042	1.884	2.05	1.911	1.822	1.795	1.729	1.812	1.802	1.778	1.895	2.002	2.336	2.811	2.412	2.542	2.425	2.321	1.956	1.973	1.956	2.362	2.427	2.384	2.391	2.607	2.405	2.298	2.357	2.405	1.992	2.151	2.269	2.241	2.254	2.399	2.432	1.956	1.992	2.274
CnTCP2-1	2.457	2.22	2.186	2.402	2.333	2.367	1.973	1.967	2.143	2.23	1.974	2.073	2.047	2.015	1.901	1.916	1.951	1.938	1.999	2.04	1.976	2.692	3.95	2.304	2.59	2.457	2.488	1.913	1.88	1.96	2.692	2.528	2.539	2.434	2.51	2.412	2.266	2.583	2.67	2.055	2.503	2.241	2.25	2.154	2.513	2.381	2.229	2.103	2.491
CnTCP2-2	2.457	2.22	2.186	2.402	2.333	2.367	1.973	1.967	2.143	2.23	1.974	2.073	2.047	2.015	1.901	1.916	1.951	1.938	1.999	2.04	1.976	2.692	3.95	2.304	2.59	2.457	2.488	1.913	1.88	1.96	2.692	2.528	2.539	2.434	2.51	2.412	2.266	2.583	2.67	2.055	2.503	2.241	2.25	2.154	2.513	2.381	2.229	2.103	2.491
CnTCP2-3	2.463	2.226	2.191	2.407	2.299	2.329	1.98	1.973	2.15	2.237	1.944	2.08	2.016	2.015	1.901	1.916	1.944	1.932	1.992	2.032	1.968	2.699	3.927	2.309	2.596	2.463	2.494	1.913	1.88	1.96	2.699	2.489	2.544	2.439	2.51	2.418	2.309	2.539	2.623	2.048	2.51	2.252	2.255	2.164	2.478	2.391	2.243	2.116	2.495
CnTCP14	2.164	2.292	2.362	2.12	2.392	2.271	1.841	1.834	1.939	1.923	1.992	1.892	2.054	1.872	1.842	1.966	1.88	1.802	1.662	1.795	1.956	2.532	3.182	2.346	2.209	2.184	2.1	1.876	1.849	1.858	2.36	2.134	2.196	2.145	2.461	2.237	2.216	2.131	2.253	2.124	2.265	2.011	2.124	1.928	2.166	2.254	2.155	2.056	2.406
ZmTCP17	2.566	2.282	2.47	2.295	2.154	2.234	1.89	1.883	2.088	2.202	1.979	1.74	1.927	1.769	1.746	1.626	1.598	1.588	1.583	1.737	1.863	2.141	2.585	2.047	2.077	2.025	2.061	1.975	1.893	1.723	1.954	2.103	2.209	2.237	2.224	2.268	2.255	2.203	2.365	2.131	2.209	1.796	1.826	1.79	2.068	2.203	2.045	2.02	2.137
ZmTCP3	2.276	2.137	2.44	2.312	2.209	2.343	1.873	1.866	2.11	2.224	2.085	1.76	1.947	1.754	1.799	1.576	1.718	1.732	1.732	1.788	1.872	2.198	2.293	1.961	2.127	2.111	2.044	2.035	2.001	1.769	2.067	2.114	2.315	2.344	2.351	2.33	2.321	2.306	2.338	2.32	2.222	1.868	1.869	1.779	2.155	2.303	2.086	2.062	2.152
OsPCF6	2.258	2.094	2.448	2.324	2.076	2.149	1.897	1.89	1.821	1.821	1.9	1.669	1.747	1.608	1.695	1.695	1.739	1.836	1.768	1.744	1.881	2.121	2.412	1.961	2.244	2.106	2.106	1.868	1.88	1.921	1.899	2.082	2.221	2.18	1.911	2.221	2.197	2.153	2.203	1.746	2.122	1.963	2.009	1.925	2.141	2.209	1.76	1.856	2.142
OsTCP21	2.601	2.276	2.493	2.553	2.276	2.489	2.053	2.047	2.196	2.093	1.914	2.06	2.229	1.851	2.016	2.031	2.052	2.067	1.916	1.852	1.839	2.087	2.259	2.062	2.265	2.235	2.204	1.937	1.905	1.984	2.412	2.368	2.541	2.471	2.239	2.533	2.518	2.391	2.548	2.167	2.29	2.274	2.25	2.189	2.302	2.354	2.222	2.209	2.612
ZmTCP8	2.683	2.204	2.525	2.228	2.108	2.378	1.966	1.96	1.949	2.012	1.949	1.924	2.023	1.754	1.941	1.865	1.683	1.76	1.72	1.868	1.967	2.183	2.505	2.214	2.185	2.199	2.087	1.953	1.921	1.953	2.357	2.246	2.445	2.346	2.397	2.271	2.224	2.199	2.356	2.166	2.3	2.214	2.18	2.209	2.478	2.618	2.155	2.069	2.249
OsPCF8	2.151	2.134	2.306	2.315	2.223	2.099	1.968	1.96	1.897	1.921	1.834	1.834	1.931	1.842	1.788	1.61	1.673	1.667	1.664	1.677	1.589	1.979	2.014	2.03	1.936	1.95	1.986	1.762	1.772	1.956	1.909	1.933	1.903	1.909	2.024	1.96	2.012	2.16	2.136	2.067	2.092	2.053	2.209	1.924	2.031	2.071	2.152	2.05	2.215
ZmTCP42	2.504	2.405	2.444	2.67	2.215	2.28	2	1.992	1.947	1.962	1.911	1.903	1.926	1.885	1.828	1.67	1.793	1.723	1.63	1.772	1.935	2.023	2.129	2.106	2.097	2.112	2.145	1.902	1.868	2.046	2.28	2.259	2.273	2.28	2.396	2.237	2.251	2.35	2.332	2.133	2.286	2.196	2.209	2.017	2.165	2.109	2.178	2.111	2.445
OsTCP27	1.563	1.671	1.723	1.653	1.681	1.599	1.531	1.531	1.541	1.592	1.527	1.533	1.628	1.467	1.444	1.529	1.352	1.401	1.39	1.728	1.61	1.652	2.209	1.778	1.729	1.671	1.709	1.656	1.622	1.741	1.81	1.871	1.833	1.904	1.973	1.81	1.844	1.723	1.743	1.754	1.683	1.775	1.788	1.775	1.633	1.713	1.732	1.81	1.861
OSTCP10	2.323	2.287	2.397	2.139	2.201	2.201	2.01	2.001	2.048	1.966	2.076	2.02	2.001	1.839	2.03	1.895	1.992	2.171	1.931	2.092	2.342	2.269	2.048	2.185	2.607	2.561	2.32	2.39	2.346	2.607	2.487	2.568	2.343	2.496	2.501	2.43	2.386	2.241	2.217	2.481	2.284	2.421	2.259	2.403	2.337	2.403	2.249	2.199	2.389
AtTCP12	2.193	2.141	2.376	2.33	2.517	2.299	2.103	2.096	2.11	2.217	2.195	2.074	2.033	1.826	2.235	2.244	2.234	2.194	2.152	1.992	2.034	2.306	2.808	2.318	2.252	2.246	2.226	1.91	1.737	1.992	2.328	2.432	2.405	2.412	2.621	2.451	2.478	2.346	2.352	1.876	2.076	2.341	2.399	2.312	2.438	2.374	2.51	2.364	2.334
OSPCF7	2.388	2.193	2.457	2.314	2.612	2.373	2.062	2.056	2.05	1.986	2.319	1.944	2.222	1.859	1.886	1.972	1.992	1.986	1.927	1.941	1.776	2.422	2.558	2.127	2.402	2.388	2.47	2.061	1.977	2.118	2.696	2.666	2.309	2.433	2.594	2.564	2.628	2.454	2.379	2.48	2.038	2.11	2.232	2.024	2.114	2.291	2.309	2.327	2.702
AtTCP1	2.601	2.67	2.374	2.358	2.092	2.309	1.927	1.92	2.048	2.048	1.824	1.841	1.992	1.865	1.954	1.836	1.865	1.818	1.819	1.923	2.009	2.783	3.196	2.359	2.418	2.346	2.747	2.192	2.09	2.182	2.424	2.536	2.513	2.526	2.496	2.689	2.607	2.613	2.719	2.217	2.332	2.607	2.563	2.536	2.679	2.569	2.362	2.268	2.942
	GmTCP17	GmTCP19	CnTCP8	AtTCP8	AtTCP22	AtTCP23	GmTCP11	GmTCP12	GmTCP15	GmTCP25	AtTCP7	AtTCP21	CnTCP7	ZmTCP19	OsTCP17	ZmTCP29	ZmTCP15	ZmTCP40	OSTCP7	OsPCF1	ZmTCP27	ZmTCP16	ZmTCP33	OsPCF3	ZmTCP36	ZmTCP46	OsTCP28	GmTCP13	GmTCP18	AtTCP11	CnTCP10	CnTCP12	GmTCP21	GmTCP5	GmTCP9	GmTCP4	GmTCP7	GmTCP1	GmTCP2	CnTCP16	AtTCP15	ZmTCP21	ZmTCP26	OsTCP19	OSTCP9	ZmTCP41	GmTCP10	GmTCP23	AtTCP14
Homology matrix of 171 sequences (full length)
GmTCP17	1
GmTCP19	0.897	1
CnTCP8	0.571	0.611	1
AtTCP8	0.517	0.545	0.495	1
AtTCP22	0.391	0.422	0.401	0.377	1
AtTCP23	0.447	0.475	0.443	0.435	0.527	1
GmTCP11	0.362	0.405	0.343	0.352	0.357	0.369	1
GmTCP12	0.363	0.405	0.345	0.353	0.355	0.371	1	1
GmTCP15	0.354	0.377	0.345	0.352	0.341	0.352	0.807	0.807	1
GmTCP25	0.332	0.367	0.332	0.33	0.342	0.345	0.748	0.748	0.89	1
AtTCP7	0.325	0.356	0.321	0.346	0.348	0.332	0.651	0.651	0.651	0.624	1
AtTCP21	0.349	0.364	0.342	0.335	0.339	0.332	0.679	0.679	0.7	0.671	0.679	1
CnTCP7	0.354	0.371	0.341	0.336	0.335	0.322	0.63	0.63	0.63	0.624	0.609	0.627	1
ZmTCP19	0.396	0.417	0.381	0.389	0.382	0.411	0.628	0.628	0.654	0.634	0.6	0.694	0.703	1
OsTCP17	0.379	0.458	0.381	0.373	0.34	0.352	0.511	0.514	0.52	0.483	0.462	0.533	0.489	0.485	1
ZmTCP29	0.35	0.385	0.35	0.34	0.352	0.361	0.497	0.497	0.508	0.492	0.449	0.534	0.497	0.491	0.725	1
ZmTCP15	0.338	0.385	0.346	0.383	0.351	0.36	0.5	0.5	0.518	0.469	0.447	0.481	0.436	0.475	0.661	0.621	1
ZmTCP40	0.343	0.405	0.35	0.369	0.335	0.349	0.472	0.475	0.5	0.461	0.438	0.489	0.435	0.478	0.635	0.622	0.896	1
OSTCP7	0.34	0.393	0.337	0.332	0.327	0.332	0.447	0.45	0.459	0.44	0.438	0.497	0.432	0.494	0.605	0.582	0.716	0.703	1
OsPCF1	0.318	0.399	0.353	0.349	0.377	0.367	0.393	0.396	0.403	0.373	0.383	0.402	0.384	0.478	0.408	0.457	0.42	0.381	0.388	1
ZmTCP27	0.316	0.404	0.35	0.337	0.337	0.352	0.387	0.39	0.398	0.378	0.379	0.394	0.396	0.477	0.432	0.422	0.421	0.39	0.4	0.703	1
ZmTCP16	0.314	0.35	0.299	0.33	0.311	0.3	0.344	0.345	0.332	0.33	0.293	0.315	0.314	0.368	0.365	0.393	0.379	0.374	0.368	0.388	0.384	1
ZmTCP33	0.294	0.313	0.266	0.316	0.28	0.289	0.295	0.297	0.308	0.289	0.24	0.259	0.263	0.345	0.331	0.331	0.318	0.326	0.306	0.308	0.309	0.722	1
OsPCF3	0.316	0.372	0.304	0.317	0.304	0.296	0.317	0.318	0.339	0.333	0.308	0.338	0.312	0.388	0.368	0.346	0.351	0.345	0.354	0.383	0.4	0.622	0.551	1
ZmTCP36	0.336	0.392	0.298	0.328	0.289	0.296	0.323	0.324	0.329	0.321	0.304	0.344	0.31	0.374	0.367	0.392	0.351	0.36	0.388	0.333	0.347	0.487	0.415	0.477	1
ZmTCP46	0.326	0.374	0.302	0.324	0.281	0.292	0.309	0.311	0.329	0.312	0.308	0.324	0.306	0.368	0.385	0.393	0.365	0.361	0.368	0.391	0.378	0.465	0.428	0.453	0.849	1
OsTCP28	0.356	0.373	0.304	0.339	0.293	0.313	0.32	0.322	0.345	0.332	0.308	0.355	0.321	0.381	0.367	0.378	0.355	0.355	0.353	0.374	0.383	0.485	0.443	0.487	0.723	0.734	1
GmTCP13	0.368	0.399	0.39	0.387	0.373	0.405	0.493	0.493	0.479	0.462	0.419	0.463	0.466	0.497	0.444	0.449	0.411	0.4	0.435	0.479	0.457	0.391	0.327	0.413	0.384	0.384	0.379	1
GmTCP18	0.373	0.409	0.389	0.393	0.371	0.411	0.485	0.485	0.469	0.451	0.408	0.449	0.459	0.489	0.45	0.441	0.41	0.399	0.441	0.439	0.434	0.39	0.32	0.405	0.384	0.371	0.355	0.908	1
AtTCP11	0.36	0.366	0.349	0.353	0.362	0.367	0.357	0.357	0.363	0.352	0.327	0.355	0.347	0.358	0.368	0.379	0.356	0.351	0.369	0.451	0.464	0.359	0.327	0.335	0.325	0.317	0.335	0.492	0.508	1
CnTCP10	0.306	0.344	0.302	0.285	0.299	0.331	0.318	0.318	0.335	0.341	0.309	0.338	0.302	0.375	0.321	0.333	0.333	0.32	0.33	0.372	0.38	0.32	0.302	0.314	0.324	0.31	0.333	0.404	0.402	0.4	1
CnTCP12	0.295	0.331	0.316	0.288	0.29	0.332	0.329	0.33	0.336	0.35	0.311	0.344	0.308	0.358	0.316	0.333	0.328	0.32	0.33	0.393	0.387	0.325	0.295	0.308	0.333	0.313	0.337	0.393	0.391	0.383	0.727	1
GmTCP21	0.292	0.327	0.292	0.288	0.304	0.333	0.346	0.348	0.362	0.37	0.321	0.346	0.314	0.371	0.34	0.395	0.345	0.347	0.375	0.361	0.344	0.305	0.295	0.287	0.318	0.32	0.346	0.426	0.419	0.397	0.641	0.616	1
GmTCP5	0.282	0.321	0.293	0.285	0.289	0.322	0.348	0.349	0.362	0.37	0.327	0.35	0.316	0.374	0.349	0.387	0.342	0.343	0.373	0.365	0.348	0.3	0.289	0.286	0.312	0.31	0.337	0.434	0.427	0.391	0.655	0.633	0.904	1
GmTCP9	0.387	0.551	0.482	0.42	0.434	0.491	0.409	0.414	0.444	0.478	0.371	0.474	0.404	0.402	0.34	0.368	0.372	0.359	0.375	0.337	0.327	0.41	0.443	0.422	0.43	0.39	0.444	0.431	0.426	0.422	0.683	0.652	0.86	0.875	1
GmTCP4	0.287	0.338	0.284	0.297	0.294	0.308	0.319	0.321	0.349	0.353	0.329	0.347	0.308	0.365	0.347	0.367	0.362	0.356	0.366	0.366	0.371	0.31	0.27	0.298	0.316	0.303	0.337	0.425	0.424	0.4	0.607	0.577	0.709	0.722	0.764	1
GmTCP7	0.289	0.332	0.283	0.287	0.3	0.313	0.317	0.318	0.345	0.35	0.322	0.344	0.319	0.371	0.349	0.366	0.363	0.356	0.369	0.378	0.368	0.297	0.257	0.289	0.31	0.305	0.339	0.429	0.422	0.396	0.605	0.587	0.71	0.726	0.771	0.929	1
GmTCP1	0.324	0.35	0.292	0.292	0.294	0.328	0.313	0.31	0.314	0.332	0.296	0.343	0.284	0.37	0.318	0.313	0.33	0.323	0.319	0.343	0.348	0.294	0.264	0.319	0.315	0.309	0.33	0.401	0.388	0.388	0.509	0.513	0.539	0.541	0.618	0.523	0.534	1
GmTCP2	0.321	0.351	0.291	0.294	0.295	0.317	0.312	0.308	0.315	0.329	0.291	0.335	0.288	0.358	0.309	0.303	0.325	0.33	0.333	0.344	0.361	0.308	0.269	0.312	0.325	0.313	0.339	0.401	0.388	0.368	0.506	0.524	0.52	0.525	0.6	0.491	0.504	0.923	1
CnTCP16	0.365	0.393	0.362	0.358	0.36	0.404	0.424	0.424	0.402	0.429	0.39	0.438	0.388	0.421	0.381	0.353	0.335	0.345	0.373	0.424	0.432	0.357	0.352	0.353	0.371	0.374	0.359	0.423	0.407	0.378	0.5	0.505	0.491	0.494	0.579	0.516	0.511	0.558	0.556	1
AtTCP15	0.349	0.387	0.345	0.319	0.319	0.315	0.345	0.347	0.375	0.379	0.332	0.354	0.329	0.376	0.352	0.369	0.347	0.366	0.391	0.418	0.406	0.369	0.31	0.345	0.374	0.355	0.355	0.416	0.401	0.354	0.454	0.473	0.46	0.474	0.652	0.459	0.47	0.479	0.473	0.491	1
ZmTCP21	0.303	0.338	0.312	0.288	0.341	0.313	0.332	0.332	0.353	0.364	0.318	0.324	0.329	0.412	0.341	0.353	0.342	0.344	0.374	0.371	0.372	0.303	0.28	0.311	0.333	0.339	0.339	0.418	0.421	0.387	0.492	0.469	0.485	0.489	0.622	0.471	0.464	0.489	0.479	0.488	0.462	1
ZmTCP26	0.307	0.337	0.301	0.289	0.323	0.295	0.316	0.316	0.332	0.343	0.304	0.313	0.327	0.404	0.344	0.362	0.34	0.342	0.367	0.346	0.347	0.294	0.301	0.308	0.325	0.328	0.346	0.404	0.408	0.392	0.485	0.464	0.467	0.464	0.613	0.457	0.452	0.452	0.46	0.469	0.434	0.88	1
OsTCP19	0.319	0.338	0.305	0.306	0.338	0.325	0.35	0.35	0.349	0.365	0.303	0.322	0.314	0.394	0.344	0.324	0.345	0.342	0.383	0.353	0.361	0.297	0.27	0.316	0.309	0.323	0.348	0.421	0.419	0.401	0.503	0.485	0.487	0.491	0.605	0.479	0.463	0.483	0.473	0.502	0.453	0.77	0.79	1
OSTCP9	0.292	0.339	0.284	0.272	0.31	0.312	0.319	0.321	0.324	0.335	0.289	0.308	0.311	0.374	0.353	0.337	0.332	0.325	0.351	0.376	0.351	0.306	0.274	0.332	0.332	0.333	0.32	0.423	0.427	0.411	0.496	0.47	0.457	0.459	0.573	0.456	0.445	0.486	0.484	0.491	0.464	0.737	0.727	0.759	1
ZmTCP41	0.304	0.343	0.297	0.28	0.324	0.315	0.329	0.33	0.336	0.347	0.286	0.315	0.304	0.378	0.36	0.339	0.325	0.317	0.36	0.374	0.362	0.298	0.273	0.323	0.329	0.324	0.331	0.418	0.422	0.412	0.496	0.467	0.473	0.48	0.608	0.46	0.452	0.477	0.467	0.484	0.452	0.717	0.71	0.727	0.882	1
GmTCP10	0.359	0.39	0.344	0.342	0.362	0.381	0.371	0.371	0.376	0.394	0.361	0.359	0.327	0.4	0.406	0.398	0.423	0.419	0.414	0.412	0.437	0.335	0.301	0.335	0.339	0.342	0.347	0.429	0.422	0.363	0.459	0.443	0.472	0.47	0.602	0.469	0.469	0.498	0.48	0.497	0.448	0.474	0.462	0.481	0.491	0.476	1
GmTCP23	0.375	0.402	0.349	0.352	0.35	0.379	0.357	0.357	0.362	0.38	0.357	0.36	0.326	0.394	0.384	0.395	0.404	0.399	0.418	0.437	0.443	0.372	0.323	0.359	0.357	0.36	0.357	0.427	0.42	0.364	0.467	0.444	0.478	0.475	0.602	0.462	0.458	0.512	0.496	0.5	0.432	0.466	0.462	0.469	0.488	0.48	0.848	1
AtTCP14	0.274	0.345	0.285	0.259	0.285	0.312	0.323	0.324	0.346	0.345	0.314	0.338	0.328	0.368	0.33	0.358	0.377	0.354	0.345	0.321	0.337	0.295	0.264	0.268	0.309	0.301	0.319	0.399	0.393	0.376	0.487	0.448	0.462	0.465	0.571	0.466	0.469	0.403	0.401	0.479	0.426	0.455	0.433	0.457	0.457	0.453	0.418	0.424	1
GmTCP20	0.252	0.278	0.284	0.244	0.261	0.277	0.313	0.313	0.338	0.315	0.307	0.318	0.272	0.366	0.322	0.297	0.33	0.323	0.346	0.374	0.347	0.268	0.244	0.262	0.257	0.259	0.264	0.376	0.371	0.345	0.263	0.266	0.266	0.262	0.372	0.264	0.268	0.275	0.27	0.338	0.304	0.289	0.289	0.287	0.315	0.303	0.286	0.276	0.252
GmTCP24	0.272	0.287	0.297	0.254	0.258	0.285	0.317	0.317	0.336	0.324	0.301	0.327	0.283	0.376	0.331	0.289	0.328	0.316	0.356	0.407	0.359	0.274	0.245	0.265	0.251	0.258	0.262	0.376	0.377	0.333	0.267	0.275	0.273	0.267	0.366	0.271	0.277	0.286	0.27	0.332	0.322	0.284	0.293	0.295	0.304	0.296	0.292	0.29	0.24
CnTCP9	0.302	0.316	0.304	0.28	0.323	0.309	0.353	0.353	0.359	0.346	0.317	0.363	0.333	0.402	0.344	0.311	0.347	0.339	0.372	0.381	0.386	0.312	0.24	0.28	0.3	0.294	0.281	0.427	0.415	0.388	0.3	0.323	0.307	0.31	0.43	0.3	0.311	0.314	0.305	0.375	0.374	0.339	0.314	0.322	0.315	0.308	0.322	0.323	0.282
AtTCP20	0.28	0.304	0.278	0.277	0.276	0.294	0.335	0.335	0.338	0.32	0.308	0.354	0.29	0.377	0.327	0.314	0.33	0.321	0.347	0.377	0.375	0.266	0.258	0.278	0.266	0.251	0.267	0.39	0.379	0.341	0.266	0.301	0.283	0.283	0.359	0.276	0.283	0.283	0.272	0.33	0.312	0.298	0.288	0.286	0.319	0.309	0.286	0.281	0.271
AtTCP6	0.263	0.299	0.256	0.249	0.269	0.274	0.304	0.304	0.309	0.3	0.278	0.335	0.286	0.321	0.283	0.271	0.289	0.269	0.297	0.311	0.323	0.243	0.195	0.232	0.246	0.228	0.225	0.36	0.367	0.312	0.231	0.24	0.244	0.244	0.278	0.238	0.25	0.244	0.234	0.333	0.253	0.237	0.245	0.268	0.256	0.255	0.258	0.257	0.226
GmTCP16	0.349	0.368	0.364	0.354	0.352	0.34	0.4	0.4	0.414	0.4	0.375	0.417	0.401	0.462	0.447	0.407	0.438	0.451	0.445	0.439	0.458	0.343	0.271	0.338	0.364	0.364	0.347	0.524	0.514	0.524	0.374	0.397	0.386	0.389	0.436	0.361	0.363	0.359	0.347	0.463	0.412	0.368	0.354	0.372	0.382	0.372	0.392	0.372	0.34
ZmTCP37	0.299	0.348	0.287	0.287	0.26	0.288	0.317	0.318	0.359	0.338	0.31	0.349	0.338	0.385	0.286	0.308	0.304	0.318	0.289	0.354	0.305	0.284	0.296	0.303	0.318	0.3	0.271	0.411	0.388	0.333	0.292	0.298	0.306	0.301	0.309	0.281	0.276	0.291	0.278	0.344	0.351	0.306	0.299	0.315	0.316	0.299	0.326	0.318	0.269
ZmTCP44	0.286	0.335	0.273	0.281	0.261	0.289	0.327	0.328	0.361	0.34	0.318	0.346	0.34	0.384	0.291	0.31	0.325	0.335	0.321	0.36	0.329	0.286	0.299	0.302	0.309	0.291	0.268	0.399	0.377	0.322	0.293	0.3	0.306	0.3	0.313	0.284	0.285	0.29	0.28	0.347	0.358	0.298	0.298	0.315	0.312	0.292	0.315	0.307	0.288
OSTCP6	0.316	0.383	0.324	0.33	0.286	0.329	0.346	0.348	0.375	0.373	0.346	0.386	0.341	0.447	0.346	0.354	0.349	0.355	0.337	0.372	0.348	0.356	0.324	0.338	0.362	0.347	0.324	0.42	0.396	0.381	0.323	0.318	0.314	0.326	0.333	0.296	0.293	0.312	0.307	0.36	0.386	0.345	0.36	0.364	0.35	0.341	0.365	0.367	0.286
ZmTCP31	0.224	0.275	0.25	0.247	0.233	0.204	0.286	0.288	0.296	0.284	0.262	0.326	0.269	0.295	0.228	0.237	0.212	0.214	0.204	0.291	0.244	0.241	0.162	0.23	0.241	0.23	0.22	0.321	0.305	0.29	0.251	0.244	0.239	0.242	0.174	0.249	0.242	0.225	0.224	0.282	0.269	0.283	0.275	0.269	0.265	0.262	0.258	0.255	0.206
GmTCP14	0.29	0.342	0.292	0.305	0.308	0.321	0.333	0.335	0.324	0.337	0.321	0.339	0.322	0.378	0.335	0.359	0.312	0.341	0.329	0.331	0.341	0.28	0.265	0.264	0.27	0.266	0.276	0.435	0.443	0.377	0.307	0.314	0.281	0.286	0.352	0.276	0.281	0.316	0.288	0.335	0.296	0.326	0.317	0.294	0.302	0.293	0.356	0.368	0.252
GmTCP26	0.303	0.353	0.304	0.298	0.307	0.317	0.324	0.326	0.317	0.33	0.316	0.326	0.337	0.366	0.355	0.374	0.311	0.331	0.343	0.326	0.336	0.306	0.267	0.272	0.277	0.274	0.278	0.428	0.436	0.39	0.298	0.308	0.285	0.288	0.342	0.283	0.291	0.292	0.281	0.348	0.297	0.323	0.313	0.292	0.299	0.289	0.361	0.38	0.239
AtTCP19-1	0.325	0.351	0.311	0.309	0.317	0.314	0.376	0.378	0.368	0.361	0.332	0.366	0.342	0.391	0.366	0.368	0.335	0.347	0.364	0.336	0.357	0.285	0.24	0.306	0.274	0.28	0.273	0.432	0.434	0.383	0.313	0.319	0.304	0.302	0.336	0.314	0.301	0.293	0.276	0.39	0.327	0.3	0.297	0.293	0.306	0.306	0.376	0.392	0.267
GmTCP22	0.283	0.304	0.267	0.272	0.3	0.295	0.294	0.296	0.292	0.294	0.282	0.299	0.302	0.337	0.33	0.314	0.316	0.311	0.346	0.329	0.338	0.263	0.199	0.278	0.26	0.242	0.257	0.389	0.402	0.335	0.299	0.296	0.264	0.274	0.336	0.272	0.281	0.313	0.299	0.33	0.305	0.3	0.279	0.312	0.297	0.297	0.322	0.321	0.239
GmTCP6	0.274	0.301	0.26	0.273	0.296	0.303	0.284	0.286	0.29	0.297	0.27	0.29	0.287	0.326	0.301	0.291	0.306	0.3	0.323	0.336	0.324	0.253	0.197	0.269	0.264	0.247	0.248	0.384	0.395	0.327	0.309	0.297	0.26	0.271	0.341	0.28	0.283	0.31	0.293	0.333	0.297	0.287	0.272	0.305	0.302	0.306	0.312	0.311	0.231
GmTCP3	0.276	0.3	0.288	0.287	0.263	0.249	0.311	0.313	0.329	0.322	0.315	0.317	0.295	0.345	0.333	0.348	0.332	0.341	0.346	0.338	0.357	0.266	0.239	0.243	0.259	0.257	0.26	0.4	0.408	0.348	0.275	0.304	0.305	0.312	0.377	0.279	0.279	0.299	0.288	0.361	0.31	0.331	0.32	0.328	0.303	0.311	0.348	0.363	0.246
GmTCP8	0.278	0.308	0.295	0.283	0.267	0.249	0.33	0.332	0.338	0.33	0.319	0.328	0.3	0.346	0.339	0.376	0.348	0.357	0.355	0.327	0.345	0.28	0.252	0.248	0.269	0.263	0.268	0.415	0.423	0.368	0.285	0.309	0.313	0.319	0.381	0.285	0.288	0.297	0.283	0.359	0.313	0.332	0.32	0.333	0.315	0.317	0.35	0.361	0.256
AtTCP9	0.294	0.305	0.287	0.27	0.295	0.262	0.329	0.33	0.314	0.308	0.295	0.325	0.305	0.35	0.322	0.337	0.311	0.319	0.346	0.322	0.347	0.277	0.265	0.265	0.268	0.271	0.252	0.399	0.4	0.341	0.282	0.268	0.278	0.277	0.355	0.271	0.268	0.291	0.27	0.347	0.285	0.293	0.276	0.285	0.269	0.278	0.346	0.364	0.259
CnTCP6	0.318	0.345	0.323	0.311	0.3	0.28	0.337	0.333	0.314	0.317	0.314	0.32	0.314	0.363	0.323	0.355	0.296	0.303	0.34	0.321	0.347	0.281	0.252	0.27	0.254	0.237	0.249	0.44	0.428	0.347	0.314	0.308	0.305	0.315	0.356	0.303	0.306	0.314	0.303	0.378	0.329	0.295	0.278	0.296	0.299	0.297	0.345	0.36	0.282
CnTCP18-1	0.322	0.335	0.307	0.295	0.325	0.31	0.324	0.326	0.324	0.326	0.315	0.339	0.309	0.374	0.344	0.367	0.317	0.323	0.337	0.366	0.37	0.333	0.278	0.317	0.301	0.288	0.307	0.465	0.457	0.364	0.327	0.329	0.312	0.31	0.394	0.319	0.319	0.315	0.293	0.413	0.369	0.31	0.297	0.317	0.311	0.307	0.346	0.359	0.306
CnTCP18-2	0.317	0.335	0.307	0.295	0.325	0.31	0.318	0.32	0.319	0.326	0.315	0.345	0.309	0.374	0.337	0.367	0.317	0.323	0.337	0.373	0.37	0.338	0.278	0.321	0.306	0.292	0.312	0.451	0.449	0.364	0.329	0.33	0.31	0.313	0.412	0.322	0.322	0.317	0.294	0.413	0.365	0.31	0.297	0.312	0.317	0.308	0.346	0.359	0.308
OsPCF2	0.28	0.318	0.27	0.27	0.288	0.278	0.296	0.298	0.298	0.29	0.304	0.315	0.285	0.322	0.313	0.346	0.348	0.349	0.344	0.327	0.366	0.285	0.285	0.277	0.245	0.252	0.265	0.351	0.335	0.318	0.255	0.253	0.253	0.269	0.32	0.268	0.264	0.249	0.241	0.301	0.28	0.247	0.264	0.263	0.253	0.253	0.325	0.315	0.228
ZmTCP32	0.3	0.332	0.281	0.257	0.329	0.294	0.305	0.305	0.303	0.296	0.314	0.338	0.292	0.333	0.343	0.364	0.378	0.39	0.364	0.35	0.363	0.299	0.29	0.292	0.258	0.268	0.268	0.331	0.321	0.318	0.254	0.252	0.246	0.259	0.333	0.266	0.263	0.259	0.249	0.307	0.296	0.254	0.265	0.27	0.256	0.262	0.318	0.317	0.228
OsTCP25	0.252	0.298	0.249	0.265	0.28	0.29	0.287	0.289	0.294	0.293	0.278	0.3	0.285	0.329	0.292	0.319	0.322	0.328	0.332	0.311	0.319	0.278	0.261	0.288	0.269	0.274	0.264	0.346	0.344	0.283	0.252	0.243	0.253	0.245	0.321	0.275	0.276	0.283	0.25	0.323	0.29	0.251	0.249	0.253	0.233	0.231	0.302	0.299	0.22
ZmTCP34	0.276	0.312	0.266	0.264	0.279	0.291	0.288	0.289	0.293	0.285	0.295	0.308	0.286	0.353	0.316	0.333	0.341	0.349	0.349	0.34	0.343	0.306	0.267	0.29	0.278	0.278	0.296	0.356	0.342	0.278	0.271	0.282	0.28	0.275	0.339	0.304	0.306	0.271	0.25	0.333	0.296	0.243	0.251	0.258	0.239	0.233	0.318	0.323	0.24
AtTCP16	0.276	0.294	0.27	0.29	0.264	0.261	0.298	0.298	0.263	0.252	0.281	0.297	0.27	0.331	0.313	0.278	0.284	0.298	0.293	0.356	0.36	0.3	0.236	0.316	0.298	0.282	0.265	0.342	0.336	0.342	0.301	0.298	0.283	0.288	0.337	0.294	0.291	0.267	0.27	0.302	0.306	0.297	0.286	0.3	0.289	0.287	0.314	0.316	0.241
CnTCP1	0.146	0.16	0.141	0.114	0.133	0.153	0.174	0.174	0.158	0.149	0.15	0.169	0.172	0.179	0.23	0.225	0.202	0.213	0.237	0.226	0.204	0.162	0.117	0.167	0.156	0.145	0.145	0.173	0.194	0.189	0.144	0.136	0.156	0.149	0.154	0.153	0.143	0.148	0.149	0.163	0.184	0.138	0.139	0.141	0.148	0.141	0.17	0.171	0.133
CnTCP11	0.12	0.134	0.146	0.106	0.175	0.161	0.169	0.17	0.159	0.172	0.175	0.187	0.167	0.177	0.15	0.179	0.18	0.181	0.185	0.181	0.161	0.163	0.135	0.149	0.173	0.167	0.151	0.164	0.17	0.178	0.143	0.138	0.152	0.148	0.158	0.141	0.151	0.135	0.129	0.163	0.167	0.131	0.132	0.129	0.12	0.127	0.158	0.154	0.14
GmTCP49	0.155	0.177	0.143	0.113	0.144	0.163	0.176	0.177	0.166	0.177	0.162	0.175	0.156	0.176	0.19	0.172	0.188	0.185	0.209	0.182	0.182	0.131	0.087	0.144	0.133	0.14	0.129	0.165	0.182	0.183	0.119	0.128	0.117	0.116	0.138	0.109	0.111	0.124	0.124	0.138	0.139	0.115	0.105	0.112	0.097	0.105	0.139	0.139	0.111
GmTCP53	0.152	0.173	0.147	0.117	0.132	0.155	0.178	0.179	0.167	0.179	0.164	0.181	0.162	0.171	0.193	0.174	0.183	0.175	0.211	0.183	0.178	0.132	0.081	0.149	0.134	0.137	0.129	0.166	0.183	0.178	0.111	0.128	0.109	0.112	0.13	0.105	0.107	0.12	0.12	0.133	0.135	0.124	0.113	0.12	0.101	0.109	0.145	0.14	0.109
GmTCP51	0.15	0.15	0.127	0.124	0.139	0.142	0.145	0.146	0.144	0.155	0.136	0.152	0.133	0.151	0.173	0.155	0.151	0.146	0.174	0.187	0.172	0.125	0.088	0.142	0.145	0.146	0.125	0.163	0.168	0.177	0.102	0.119	0.114	0.115	0.14	0.097	0.099	0.114	0.113	0.155	0.131	0.117	0.115	0.133	0.116	0.115	0.122	0.136	0.095
GmTCP54	0.149	0.151	0.128	0.135	0.144	0.143	0.153	0.153	0.152	0.157	0.143	0.159	0.139	0.16	0.171	0.159	0.154	0.155	0.172	0.173	0.163	0.125	0.087	0.14	0.149	0.15	0.125	0.163	0.168	0.177	0.102	0.121	0.115	0.113	0.134	0.095	0.097	0.118	0.119	0.152	0.132	0.113	0.112	0.129	0.11	0.113	0.122	0.137	0.105
GmTCP50	0.112	0.151	0.123	0.137	0.13	0.163	0.16	0.161	0.161	0.161	0.153	0.164	0.155	0.181	0.161	0.167	0.173	0.153	0.185	0.165	0.186	0.121	0.088	0.132	0.13	0.125	0.117	0.19	0.209	0.182	0.127	0.143	0.131	0.126	0.116	0.121	0.121	0.129	0.126	0.154	0.135	0.124	0.124	0.129	0.123	0.121	0.154	0.16	0.107
GmTCP55	0.109	0.144	0.124	0.13	0.119	0.16	0.158	0.158	0.156	0.153	0.145	0.155	0.137	0.166	0.158	0.158	0.169	0.154	0.182	0.146	0.187	0.118	0.083	0.144	0.131	0.126	0.122	0.172	0.185	0.178	0.12	0.131	0.134	0.125	0.111	0.124	0.124	0.138	0.128	0.139	0.133	0.126	0.121	0.127	0.125	0.126	0.137	0.153	0.102
CnTCP15	0.135	0.142	0.139	0.148	0.154	0.138	0.199	0.2	0.181	0.172	0.194	0.236	0.197	0.217	0.208	0.206	0.21	0.202	0.203	0.18	0.177	0.126	0.116	0.121	0.122	0.126	0.098	0.19	0.19	0.204	0.13	0.131	0.147	0.142	0.167	0.137	0.134	0.161	0.166	0.167	0.139	0.132	0.126	0.115	0.128	0.13	0.141	0.157	0.115
CnTCP3	0.125	0.13	0.131	0.113	0.148	0.12	0.186	0.182	0.164	0.166	0.188	0.205	0.174	0.186	0.175	0.178	0.149	0.146	0.188	0.182	0.152	0.12	0.12	0.141	0.136	0.124	0.112	0.169	0.18	0.175	0.111	0.124	0.12	0.112	0.126	0.105	0.111	0.12	0.113	0.134	0.124	0.111	0.111	0.103	0.117	0.123	0.113	0.136	0.094
GmTCP46	0.142	0.137	0.138	0.134	0.138	0.139	0.157	0.158	0.174	0.175	0.177	0.183	0.168	0.172	0.173	0.171	0.17	0.149	0.189	0.172	0.166	0.126	0.114	0.131	0.113	0.116	0.108	0.16	0.166	0.189	0.127	0.121	0.115	0.119	0.11	0.114	0.111	0.113	0.109	0.16	0.129	0.111	0.11	0.107	0.097	0.106	0.121	0.13	0.108
GmTCP48	0.131	0.142	0.138	0.125	0.134	0.128	0.162	0.163	0.178	0.178	0.177	0.198	0.168	0.178	0.176	0.171	0.17	0.149	0.196	0.157	0.157	0.121	0.111	0.132	0.111	0.114	0.108	0.161	0.167	0.19	0.13	0.112	0.107	0.106	0.095	0.105	0.103	0.109	0.108	0.154	0.127	0.111	0.114	0.107	0.097	0.103	0.121	0.131	0.118
GmTCP47	0.14	0.138	0.141	0.149	0.139	0.148	0.181	0.182	0.171	0.171	0.178	0.188	0.157	0.181	0.204	0.181	0.184	0.159	0.196	0.188	0.175	0.112	0.1	0.116	0.117	0.117	0.104	0.164	0.169	0.186	0.123	0.116	0.13	0.122	0.126	0.122	0.119	0.131	0.132	0.169	0.134	0.116	0.116	0.117	0.105	0.112	0.132	0.13	0.113
GmTCP52	0.14	0.142	0.151	0.159	0.137	0.151	0.191	0.192	0.173	0.181	0.194	0.203	0.168	0.196	0.2	0.19	0.191	0.165	0.2	0.194	0.182	0.124	0.117	0.124	0.133	0.128	0.119	0.172	0.177	0.188	0.139	0.132	0.138	0.142	0.146	0.133	0.126	0.14	0.131	0.17	0.144	0.132	0.131	0.129	0.12	0.111	0.136	0.14	0.112
AtTCP18-2	0.13	0.127	0.119	0.109	0.14	0.145	0.183	0.184	0.199	0.18	0.195	0.177	0.176	0.19	0.174	0.158	0.207	0.199	0.201	0.205	0.195	0.127	0.133	0.13	0.121	0.125	0.111	0.2	0.194	0.16	0.131	0.135	0.129	0.122	0.121	0.117	0.115	0.119	0.135	0.149	0.134	0.122	0.115	0.115	0.112	0.106	0.119	0.128	0.117
AtTCP18-3	0.132	0.129	0.121	0.11	0.142	0.148	0.183	0.184	0.197	0.177	0.198	0.177	0.173	0.195	0.178	0.161	0.211	0.202	0.205	0.204	0.194	0.129	0.136	0.131	0.123	0.127	0.113	0.199	0.193	0.158	0.133	0.137	0.13	0.124	0.125	0.119	0.117	0.121	0.137	0.153	0.136	0.124	0.116	0.117	0.114	0.108	0.122	0.13	0.118
AtTCP18	0.127	0.127	0.115	0.109	0.14	0.145	0.183	0.184	0.199	0.18	0.195	0.177	0.176	0.19	0.174	0.158	0.207	0.199	0.201	0.205	0.195	0.127	0.133	0.129	0.124	0.125	0.111	0.2	0.194	0.16	0.127	0.135	0.128	0.125	0.121	0.117	0.115	0.119	0.135	0.149	0.133	0.122	0.114	0.115	0.109	0.103	0.119	0.127	0.114
ZmTCP18	0.105	0.104	0.117	0.106	0.139	0.117	0.153	0.153	0.136	0.135	0.143	0.141	0.147	0.154	0.17	0.146	0.145	0.156	0.169	0.122	0.115	0.137	0.101	0.149	0.131	0.131	0.107	0.125	0.128	0.146	0.118	0.109	0.121	0.113	0.089	0.094	0.097	0.118	0.125	0.148	0.127	0.109	0.105	0.093	0.095	0.1	0.103	0.111	0.087
ZmTCP2	0.129	0.137	0.126	0.123	0.128	0.133	0.167	0.168	0.156	0.155	0.151	0.166	0.171	0.204	0.191	0.194	0.167	0.176	0.202	0.133	0.147	0.142	0.126	0.146	0.126	0.125	0.105	0.15	0.141	0.162	0.124	0.119	0.135	0.123	0.099	0.105	0.111	0.127	0.134	0.156	0.139	0.112	0.108	0.1	0.102	0.103	0.117	0.126	0.086
OsTB1	0.108	0.134	0.146	0.143	0.154	0.144	0.176	0.177	0.178	0.175	0.181	0.196	0.188	0.205	0.173	0.212	0.195	0.188	0.196	0.143	0.17	0.142	0.123	0.15	0.142	0.136	0.113	0.152	0.161	0.176	0.133	0.125	0.137	0.125	0.12	0.114	0.116	0.132	0.132	0.152	0.127	0.141	0.136	0.11	0.127	0.128	0.128	0.142	0.123
ZmTCP23	0.151	0.185	0.166	0.174	0.181	0.19	0.208	0.209	0.2	0.199	0.181	0.211	0.205	0.228	0.197	0.212	0.209	0.188	0.209	0.193	0.187	0.18	0.142	0.192	0.176	0.163	0.157	0.207	0.215	0.209	0.168	0.161	0.156	0.155	0.157	0.151	0.144	0.151	0.156	0.197	0.177	0.194	0.189	0.19	0.176	0.173	0.195	0.191	0.145
ZmTCP5	0.16	0.185	0.175	0.188	0.19	0.17	0.22	0.221	0.214	0.199	0.193	0.217	0.207	0.229	0.204	0.219	0.213	0.195	0.23	0.199	0.185	0.191	0.142	0.204	0.198	0.184	0.158	0.206	0.214	0.216	0.167	0.176	0.165	0.159	0.155	0.161	0.153	0.154	0.164	0.203	0.196	0.188	0.184	0.174	0.171	0.178	0.201	0.197	0.14
OsTCP24	0.172	0.167	0.155	0.138	0.166	0.138	0.204	0.205	0.205	0.19	0.192	0.203	0.195	0.192	0.185	0.233	0.227	0.213	0.211	0.216	0.197	0.156	0.121	0.163	0.178	0.175	0.151	0.192	0.182	0.231	0.161	0.168	0.171	0.171	0.17	0.155	0.151	0.163	0.158	0.191	0.204	0.199	0.2	0.18	0.169	0.181	0.188	0.178	0.146
ZmTCP1	0.136	0.156	0.159	0.163	0.177	0.155	0.192	0.193	0.214	0.199	0.18	0.197	0.188	0.223	0.221	0.196	0.206	0.19	0.186	0.197	0.192	0.157	0.119	0.196	0.194	0.199	0.177	0.205	0.185	0.19	0.159	0.165	0.158	0.164	0.18	0.158	0.154	0.152	0.157	0.191	0.181	0.171	0.179	0.174	0.168	0.18	0.186	0.193	0.123
ZmTCP13	0.164	0.167	0.167	0.155	0.184	0.181	0.204	0.205	0.189	0.176	0.183	0.214	0.2	0.219	0.212	0.2	0.214	0.2	0.168	0.209	0.193	0.161	0.14	0.183	0.195	0.183	0.163	0.191	0.182	0.203	0.164	0.166	0.152	0.157	0.168	0.152	0.148	0.157	0.15	0.21	0.188	0.166	0.157	0.173	0.166	0.16	0.166	0.173	0.128
ZmTCP20	0.18	0.197	0.178	0.174	0.167	0.172	0.212	0.215	0.222	0.23	0.192	0.211	0.224	0.23	0.224	0.19	0.227	0.198	0.209	0.18	0.176	0.182	0.167	0.191	0.17	0.192	0.167	0.225	0.229	0.188	0.188	0.17	0.174	0.176	0.11	0.168	0.168	0.165	0.165	0.213	0.2	0.207	0.207	0.207	0.198	0.182	0.25	0.257	0.142
ZmTCP35	0.17	0.159	0.159	0.174	0.169	0.171	0.194	0.194	0.177	0.169	0.175	0.206	0.171	0.171	0.187	0.179	0.177	0.179	0.177	0.197	0.189	0.175	0.132	0.179	0.188	0.175	0.176	0.176	0.165	0.148	0.165	0.165	0.165	0.165	0.115	0.153	0.153	0.163	0.163	0.163	0.19	0.165	0.169	0.165	0.172	0.169	0.174	0.181	0.149
ZmTCP12	0.16	0.264	0.216	0.173	0.206	0.162	0.209	0.211	0.26	0.241	0.226	0.237	0.27	0.244	0.19	0.213	0.2	0.186	0.194	0.208	0.231	0.14	0.123	0.2	0.2	0.184	0.164	0.227	0.244	0.227	0.164	0.174	0.169	0.178	0.129	0.152	0.16	0.172	0.185	0.231	0.216	0.183	0.173	0.192	0.153	0.164	0.22	0.258	0.148
OsTCP22	0.154	0.154	0.149	0.157	0.185	0.182	0.211	0.212	0.224	0.216	0.177	0.197	0.201	0.243	0.216	0.215	0.25	0.237	0.225	0.197	0.221	0.186	0.149	0.231	0.184	0.177	0.206	0.234	0.248	0.194	0.157	0.152	0.153	0.148	0.173	0.15	0.146	0.164	0.167	0.19	0.176	0.202	0.204	0.231	0.195	0.194	0.19	0.199	0.153
ZmTCP11	0.065	0.081	0.07	0.064	0.05	0.059	0.093	0.094	0.11	0.078	0.082	0.097	0.098	0.096	0.073	0.079	0.063	0.074	0.112	0.087	0.072	0.066	0.053	0.082	0.07	0.06	0.065	0.061	0.063	0.056	0.077	0.061	0.064	0.064	0.035	0.059	0.058	0.07	0.07	0.05	0.076	0.07	0.081	0.08	0.085	0.076	0.043	0.059	0.057
ZmTCP4	0.069	0.081	0.07	0.064	0.05	0.059	0.093	0.094	0.11	0.078	0.082	0.097	0.098	0.096	0.073	0.079	0.063	0.081	0.112	0.081	0.065	0.06	0.046	0.077	0.075	0.066	0.07	0.061	0.063	0.056	0.082	0.066	0.064	0.064	0.035	0.064	0.063	0.07	0.07	0.05	0.076	0.065	0.076	0.074	0.08	0.081	0.043	0.059	0.057
ZmTCP14	0.129	0.138	0.147	0.144	0.141	0.12	0.152	0.152	0.143	0.13	0.148	0.144	0.133	0.149	0.184	0.16	0.178	0.178	0.192	0.155	0.181	0.122	0.134	0.11	0.131	0.132	0.101	0.14	0.133	0.167	0.095	0.104	0.117	0.116	0.14	0.095	0.092	0.125	0.128	0.149	0.14	0.111	0.119	0.116	0.139	0.135	0.12	0.117	0.119
ZmTCP38	0.136	0.145	0.153	0.15	0.141	0.12	0.152	0.152	0.143	0.13	0.139	0.144	0.133	0.149	0.173	0.16	0.168	0.168	0.182	0.155	0.16	0.115	0.118	0.103	0.131	0.132	0.101	0.14	0.133	0.167	0.095	0.104	0.117	0.116	0.14	0.095	0.092	0.125	0.128	0.149	0.149	0.111	0.119	0.123	0.139	0.128	0.128	0.117	0.119
ZmTCP30	0.122	0.125	0.136	0.132	0.128	0.107	0.157	0.157	0.156	0.143	0.157	0.144	0.14	0.162	0.173	0.157	0.155	0.152	0.197	0.184	0.232	0.106	0.129	0.108	0.155	0.147	0.117	0.179	0.172	0.172	0.093	0.114	0.102	0.101	0.219	0.102	0.116	0.114	0.117	0.164	0.129	0.121	0.12	0.127	0.131	0.128	0.113	0.128	0.107
ZmTCP7	0.125	0.138	0.116	0.128	0.109	0.11	0.14	0.141	0.152	0.148	0.148	0.144	0.139	0.135	0.146	0.133	0.148	0.137	0.162	0.135	0.159	0.095	0.119	0.084	0.128	0.116	0.098	0.141	0.139	0.16	0.132	0.122	0.109	0.1	0.084	0.114	0.116	0.104	0.107	0.139	0.104	0.104	0.104	0.112	0.105	0.098	0.111	0.11	0.103
ZmTCP39	0.143	0.143	0.143	0.132	0.149	0.144	0.214	0.214	0.193	0.179	0.207	0.231	0.178	0.192	0.225	0.179	0.198	0.205	0.253	0.148	0.188	0.16	0.174	0.165	0.161	0.151	0.163	0.149	0.131	0.173	0.142	0.152	0.147	0.147	0.133	0.151	0.165	0.121	0.121	0.169	0.14	0.117	0.12	0.133	0.125	0.124	0.108	0.118	0.138
ZmTCP28	0.153	0.168	0.189	0.203	0.162	0.139	0.167	0.167	0.183	0.152	0.167	0.151	0.159	0.167	0.183	0.191	0.212	0.212	0.179	0.227	0.218	0.157	0.172	0.142	0.168	0.172	0.133	0.205	0.181	0.198	0.128	0.137	0.154	0.154	0.185	0.122	0.12	0.15	0.152	0.178	0.16	0.168	0.165	0.157	0.165	0.148	0.17	0.185	0.127
ZmTCP45	0.123	0.133	0.125	0.144	0.121	0.097	0.125	0.126	0.117	0.107	0.113	0.11	0.109	0.123	0.141	0.147	0.137	0.119	0.163	0.188	0.189	0.121	0.15	0.09	0.13	0.141	0.11	0.118	0.129	0.15	0.091	0.11	0.119	0.119	0.151	0.093	0.092	0.092	0.097	0.113	0.111	0.122	0.12	0.115	0.111	0.106	0.113	0.131	0.102
AtTCP3	0.109	0.129	0.132	0.114	0.112	0.126	0.129	0.13	0.133	0.144	0.123	0.141	0.128	0.138	0.156	0.19	0.179	0.174	0.173	0.203	0.202	0.131	0.068	0.136	0.138	0.141	0.142	0.139	0.15	0.183	0.145	0.124	0.134	0.134	0.132	0.121	0.115	0.134	0.116	0.142	0.138	0.153	0.15	0.149	0.146	0.138	0.158	0.152	0.141
AtTCP4	0.122	0.13	0.118	0.104	0.121	0.124	0.138	0.139	0.139	0.132	0.151	0.147	0.141	0.167	0.175	0.169	0.167	0.164	0.159	0.188	0.209	0.128	0.071	0.125	0.129	0.128	0.125	0.151	0.168	0.189	0.158	0.146	0.134	0.134	0.121	0.134	0.131	0.114	0.104	0.145	0.151	0.141	0.148	0.163	0.144	0.14	0.15	0.137	0.137
GmTCP31	0.127	0.132	0.131	0.125	0.119	0.116	0.128	0.129	0.123	0.128	0.131	0.13	0.14	0.17	0.169	0.151	0.165	0.155	0.18	0.184	0.197	0.127	0.072	0.139	0.154	0.172	0.171	0.16	0.171	0.168	0.142	0.137	0.143	0.142	0.14	0.135	0.128	0.137	0.133	0.15	0.149	0.16	0.167	0.16	0.15	0.144	0.144	0.147	0.156
GmTCP36	0.133	0.138	0.137	0.13	0.128	0.134	0.138	0.139	0.144	0.144	0.151	0.146	0.149	0.187	0.174	0.156	0.182	0.172	0.185	0.191	0.205	0.135	0.086	0.138	0.146	0.163	0.16	0.161	0.172	0.171	0.148	0.143	0.152	0.151	0.151	0.132	0.126	0.135	0.129	0.156	0.155	0.156	0.167	0.169	0.15	0.144	0.152	0.156	0.154
CnTCP4-2	0.161	0.15	0.15	0.133	0.141	0.16	0.126	0.121	0.129	0.126	0.144	0.147	0.127	0.152	0.163	0.164	0.163	0.16	0.16	0.194	0.209	0.134	0.092	0.143	0.135	0.152	0.145	0.15	0.168	0.171	0.126	0.137	0.13	0.141	0.187	0.143	0.139	0.139	0.137	0.16	0.137	0.143	0.138	0.143	0.126	0.126	0.155	0.143	0.132
CnTCP4-3	0.162	0.15	0.15	0.133	0.141	0.16	0.126	0.121	0.129	0.126	0.144	0.147	0.127	0.152	0.163	0.164	0.163	0.16	0.16	0.194	0.209	0.134	0.092	0.143	0.135	0.152	0.145	0.15	0.168	0.171	0.126	0.137	0.13	0.142	0.187	0.14	0.136	0.139	0.137	0.16	0.137	0.143	0.138	0.143	0.126	0.126	0.155	0.143	0.133
CnTCP4-1	0.162	0.151	0.154	0.137	0.142	0.157	0.126	0.121	0.129	0.126	0.144	0.147	0.127	0.152	0.156	0.157	0.157	0.148	0.154	0.194	0.209	0.143	0.092	0.151	0.146	0.156	0.153	0.15	0.168	0.171	0.13	0.137	0.13	0.146	0.187	0.143	0.14	0.148	0.145	0.161	0.147	0.147	0.15	0.152	0.138	0.134	0.15	0.138	0.142
GmTCP38	0.128	0.136	0.121	0.142	0.117	0.144	0.14	0.14	0.137	0.129	0.144	0.139	0.13	0.184	0.179	0.182	0.179	0.167	0.175	0.189	0.203	0.133	0.073	0.143	0.164	0.163	0.167	0.169	0.18	0.196	0.142	0.142	0.144	0.148	0.154	0.139	0.14	0.157	0.146	0.16	0.155	0.146	0.145	0.151	0.138	0.138	0.154	0.142	0.155
GmTCP40	0.123	0.115	0.098	0.12	0.111	0.142	0.131	0.131	0.121	0.121	0.128	0.131	0.123	0.155	0.163	0.175	0.167	0.165	0.167	0.191	0.214	0.112	0.051	0.127	0.141	0.139	0.141	0.156	0.168	0.195	0.119	0.129	0.129	0.129	0.125	0.133	0.134	0.142	0.133	0.144	0.147	0.131	0.129	0.135	0.123	0.118	0.139	0.132	0.149
GmTCP32	0.161	0.165	0.134	0.136	0.132	0.161	0.151	0.152	0.146	0.133	0.133	0.142	0.143	0.173	0.177	0.193	0.18	0.184	0.193	0.203	0.209	0.129	0.072	0.135	0.129	0.134	0.135	0.173	0.191	0.184	0.129	0.136	0.137	0.141	0.13	0.132	0.126	0.144	0.124	0.163	0.128	0.14	0.134	0.136	0.117	0.118	0.147	0.142	0.132
GmTCP35	0.166	0.166	0.142	0.135	0.148	0.173	0.157	0.158	0.148	0.136	0.131	0.152	0.145	0.17	0.182	0.185	0.18	0.183	0.193	0.191	0.212	0.134	0.072	0.139	0.132	0.133	0.134	0.169	0.19	0.179	0.125	0.137	0.139	0.138	0.138	0.129	0.122	0.141	0.13	0.176	0.144	0.147	0.146	0.142	0.126	0.123	0.149	0.148	0.135
GmTCP37	0.129	0.129	0.117	0.141	0.135	0.146	0.139	0.14	0.143	0.138	0.149	0.155	0.161	0.179	0.197	0.201	0.201	0.197	0.199	0.21	0.216	0.121	0.08	0.141	0.14	0.143	0.156	0.161	0.172	0.194	0.13	0.136	0.164	0.158	0.127	0.138	0.14	0.167	0.162	0.155	0.13	0.146	0.157	0.145	0.146	0.14	0.148	0.148	0.125
GmTCP41	0.129	0.128	0.116	0.14	0.135	0.146	0.145	0.145	0.148	0.143	0.154	0.16	0.166	0.179	0.203	0.207	0.207	0.203	0.204	0.2	0.205	0.126	0.08	0.144	0.142	0.142	0.155	0.159	0.17	0.193	0.129	0.135	0.167	0.164	0.127	0.148	0.14	0.161	0.157	0.148	0.144	0.159	0.165	0.154	0.154	0.143	0.147	0.148	0.129
ZmTCP24	0.12	0.149	0.137	0.122	0.116	0.103	0.136	0.136	0.15	0.145	0.129	0.135	0.159	0.187	0.18	0.187	0.185	0.17	0.176	0.172	0.164	0.148	0.116	0.141	0.124	0.148	0.121	0.168	0.167	0.173	0.139	0.137	0.142	0.143	0.106	0.11	0.116	0.127	0.123	0.148	0.122	0.134	0.129	0.147	0.13	0.134	0.113	0.113	0.137
ZmTCP9	0.115	0.131	0.13	0.117	0.125	0.109	0.149	0.15	0.164	0.161	0.135	0.144	0.152	0.181	0.179	0.179	0.179	0.159	0.159	0.169	0.182	0.147	0.113	0.134	0.132	0.156	0.145	0.139	0.143	0.173	0.12	0.123	0.129	0.129	0.107	0.1	0.099	0.121	0.12	0.139	0.128	0.145	0.148	0.161	0.144	0.158	0.112	0.108	0.13
OSPCF5	0.12	0.145	0.137	0.13	0.119	0.111	0.151	0.152	0.163	0.157	0.152	0.15	0.146	0.172	0.191	0.188	0.203	0.182	0.167	0.156	0.156	0.151	0.107	0.15	0.155	0.16	0.155	0.155	0.153	0.18	0.133	0.149	0.13	0.129	0.112	0.102	0.101	0.116	0.122	0.139	0.146	0.136	0.132	0.163	0.142	0.152	0.116	0.112	0.131
AtTCP10	0.134	0.135	0.132	0.109	0.138	0.14	0.183	0.184	0.176	0.159	0.162	0.166	0.151	0.176	0.169	0.179	0.179	0.163	0.155	0.2	0.211	0.116	0.086	0.13	0.133	0.129	0.132	0.168	0.194	0.161	0.115	0.114	0.129	0.125	0.123	0.135	0.125	0.136	0.121	0.183	0.134	0.129	0.121	0.13	0.132	0.121	0.139	0.16	0.136
AtTCP13-1	0.13	0.135	0.146	0.127	0.162	0.14	0.182	0.183	0.177	0.173	0.185	0.185	0.172	0.237	0.19	0.19	0.183	0.171	0.181	0.161	0.154	0.128	0.088	0.135	0.133	0.124	0.133	0.185	0.198	0.205	0.122	0.138	0.144	0.142	0.153	0.128	0.124	0.136	0.133	0.169	0.186	0.139	0.15	0.138	0.138	0.128	0.151	0.14	0.131
AtTCP13-2	0.116	0.121	0.133	0.126	0.156	0.129	0.165	0.166	0.161	0.153	0.168	0.163	0.156	0.205	0.183	0.184	0.164	0.151	0.168	0.161	0.154	0.129	0.088	0.12	0.111	0.103	0.115	0.167	0.178	0.194	0.105	0.127	0.132	0.13	0.153	0.118	0.115	0.122	0.122	0.163	0.16	0.122	0.129	0.119	0.119	0.111	0.138	0.129	0.119
GmTCP34	0.123	0.14	0.12	0.117	0.113	0.125	0.141	0.142	0.158	0.149	0.165	0.155	0.162	0.169	0.198	0.181	0.178	0.171	0.182	0.183	0.171	0.126	0.101	0.112	0.098	0.105	0.112	0.167	0.178	0.161	0.115	0.112	0.121	0.111	0.117	0.139	0.131	0.117	0.115	0.153	0.135	0.114	0.106	0.128	0.105	0.097	0.111	0.109	0.122
GmTCP44	0.121	0.145	0.125	0.122	0.125	0.117	0.137	0.138	0.159	0.15	0.171	0.161	0.167	0.188	0.193	0.194	0.169	0.162	0.183	0.188	0.169	0.109	0.096	0.101	0.091	0.087	0.095	0.157	0.167	0.15	0.109	0.102	0.102	0.093	0.096	0.127	0.124	0.111	0.109	0.147	0.118	0.116	0.1	0.12	0.106	0.095	0.106	0.104	0.107
GmTCP45	0.129	0.139	0.129	0.128	0.141	0.111	0.143	0.144	0.139	0.135	0.165	0.141	0.151	0.181	0.207	0.19	0.163	0.156	0.168	0.204	0.186	0.12	0.102	0.132	0.108	0.114	0.112	0.155	0.166	0.163	0.119	0.109	0.114	0.107	0.137	0.122	0.119	0.119	0.116	0.141	0.127	0.119	0.106	0.12	0.117	0.101	0.127	0.117	0.125
CnTCP13	0.141	0.148	0.144	0.155	0.134	0.151	0.145	0.146	0.152	0.149	0.149	0.149	0.123	0.191	0.161	0.169	0.172	0.164	0.159	0.188	0.183	0.14	0.102	0.151	0.148	0.138	0.154	0.168	0.172	0.162	0.132	0.164	0.135	0.128	0.133	0.123	0.135	0.138	0.145	0.17	0.187	0.133	0.13	0.126	0.135	0.123	0.163	0.158	0.119
AtTCP17	0.183	0.207	0.168	0.188	0.206	0.187	0.196	0.191	0.195	0.188	0.191	0.174	0.202	0.258	0.215	0.206	0.197	0.215	0.206	0.231	0.216	0.176	0.123	0.171	0.18	0.164	0.178	0.214	0.219	0.245	0.161	0.161	0.183	0.198	0.239	0.186	0.179	0.176	0.176	0.254	0.203	0.191	0.181	0.178	0.174	0.179	0.195	0.184	0.162
AtTCP5	0.148	0.145	0.123	0.14	0.148	0.129	0.15	0.146	0.148	0.148	0.154	0.133	0.158	0.186	0.168	0.154	0.172	0.173	0.188	0.185	0.184	0.127	0.094	0.137	0.134	0.122	0.128	0.174	0.185	0.2	0.137	0.15	0.155	0.161	0.204	0.141	0.152	0.151	0.142	0.181	0.128	0.148	0.153	0.149	0.156	0.167	0.149	0.146	0.141
GmTCP27	0.154	0.152	0.13	0.122	0.14	0.134	0.197	0.198	0.187	0.154	0.169	0.176	0.155	0.189	0.169	0.174	0.153	0.15	0.173	0.192	0.179	0.126	0.092	0.123	0.123	0.124	0.12	0.186	0.191	0.173	0.121	0.133	0.139	0.14	0.179	0.136	0.136	0.144	0.144	0.179	0.126	0.145	0.139	0.126	0.127	0.128	0.131	0.132	0.135
GmTCP30	0.152	0.146	0.132	0.121	0.138	0.132	0.189	0.19	0.179	0.147	0.167	0.169	0.144	0.18	0.177	0.171	0.166	0.163	0.181	0.195	0.188	0.127	0.096	0.128	0.114	0.108	0.114	0.185	0.19	0.166	0.124	0.139	0.141	0.139	0.184	0.141	0.141	0.138	0.139	0.169	0.129	0.147	0.137	0.128	0.132	0.133	0.143	0.14	0.136
GmTCP28	0.117	0.113	0.13	0.1	0.156	0.114	0.143	0.144	0.15	0.126	0.145	0.137	0.136	0.168	0.152	0.153	0.16	0.159	0.153	0.189	0.158	0.12	0.087	0.119	0.097	0.106	0.101	0.151	0.142	0.134	0.127	0.124	0.13	0.13	0.175	0.123	0.126	0.114	0.126	0.162	0.148	0.136	0.123	0.114	0.125	0.129	0.13	0.122	0.136
GmTCP43	0.134	0.122	0.15	0.11	0.146	0.113	0.152	0.152	0.149	0.126	0.15	0.141	0.145	0.168	0.156	0.153	0.16	0.17	0.17	0.196	0.159	0.131	0.092	0.138	0.107	0.111	0.108	0.162	0.153	0.141	0.123	0.12	0.133	0.134	0.168	0.126	0.123	0.121	0.132	0.17	0.145	0.132	0.12	0.118	0.125	0.134	0.14	0.137	0.133
CnTCP17	0.149	0.172	0.146	0.162	0.141	0.144	0.165	0.166	0.186	0.176	0.163	0.189	0.151	0.207	0.192	0.179	0.181	0.183	0.193	0.25	0.231	0.163	0.123	0.145	0.165	0.169	0.161	0.202	0.206	0.191	0.159	0.161	0.158	0.158	0.165	0.135	0.137	0.143	0.142	0.173	0.13	0.134	0.144	0.13	0.133	0.129	0.162	0.163	0.128
CnTCP5	0.128	0.152	0.135	0.134	0.142	0.129	0.163	0.164	0.163	0.16	0.141	0.153	0.149	0.2	0.196	0.164	0.163	0.171	0.19	0.185	0.191	0.129	0.102	0.124	0.128	0.144	0.141	0.183	0.181	0.158	0.143	0.143	0.146	0.143	0.178	0.126	0.127	0.126	0.129	0.145	0.139	0.132	0.146	0.141	0.139	0.135	0.146	0.127	0.144
ZmTCP22	0.136	0.144	0.13	0.136	0.14	0.145	0.179	0.18	0.165	0.169	0.175	0.176	0.153	0.168	0.209	0.185	0.175	0.179	0.177	0.219	0.185	0.132	0.099	0.143	0.137	0.149	0.142	0.172	0.191	0.16	0.146	0.131	0.149	0.147	0.172	0.169	0.152	0.141	0.137	0.179	0.146	0.163	0.156	0.159	0.166	0.157	0.153	0.158	0.146
ZmTCP25	0.137	0.143	0.136	0.128	0.154	0.145	0.17	0.171	0.165	0.169	0.163	0.172	0.149	0.162	0.215	0.195	0.179	0.177	0.189	0.215	0.18	0.13	0.108	0.147	0.126	0.138	0.145	0.177	0.197	0.161	0.153	0.154	0.151	0.149	0.159	0.169	0.15	0.144	0.159	0.174	0.144	0.171	0.176	0.157	0.162	0.152	0.162	0.164	0.159
OsTCP18	0.146	0.133	0.134	0.147	0.13	0.131	0.167	0.168	0.174	0.168	0.168	0.153	0.16	0.184	0.215	0.224	0.193	0.184	0.226	0.214	0.167	0.14	0.076	0.141	0.136	0.157	0.154	0.184	0.197	0.156	0.116	0.11	0.133	0.13	0.149	0.135	0.127	0.14	0.141	0.171	0.134	0.173	0.161	0.155	0.155	0.16	0.154	0.156	0.12
OSTCP5	0.159	0.166	0.141	0.142	0.131	0.137	0.158	0.159	0.152	0.144	0.148	0.168	0.163	0.188	0.229	0.221	0.185	0.202	0.201	0.242	0.179	0.158	0.133	0.163	0.166	0.165	0.201	0.176	0.174	0.145	0.123	0.114	0.104	0.107	0.121	0.119	0.109	0.108	0.119	0.157	0.135	0.142	0.149	0.151	0.155	0.156	0.131	0.125	0.116
ZmTCP10	0.168	0.162	0.141	0.157	0.14	0.15	0.166	0.167	0.164	0.158	0.163	0.177	0.182	0.206	0.218	0.194	0.177	0.19	0.195	0.211	0.161	0.14	0.123	0.146	0.147	0.155	0.161	0.193	0.206	0.158	0.13	0.122	0.107	0.115	0.122	0.117	0.115	0.116	0.127	0.162	0.134	0.152	0.164	0.143	0.143	0.144	0.131	0.136	0.124
GmTCP29	0.11	0.132	0.113	0.125	0.111	0.116	0.16	0.161	0.136	0.117	0.136	0.133	0.16	0.163	0.167	0.162	0.151	0.153	0.153	0.184	0.18	0.135	0.123	0.119	0.113	0.113	0.108	0.17	0.181	0.191	0.142	0.144	0.124	0.123	0.125	0.117	0.126	0.117	0.109	0.151	0.118	0.127	0.121	0.129	0.118	0.109	0.145	0.158	0.144
GmTCP33	0.106	0.127	0.107	0.121	0.13	0.122	0.146	0.146	0.123	0.106	0.122	0.13	0.164	0.14	0.152	0.155	0.14	0.141	0.136	0.177	0.159	0.134	0.109	0.133	0.117	0.121	0.115	0.175	0.173	0.189	0.15	0.149	0.135	0.142	0.133	0.122	0.135	0.132	0.122	0.14	0.118	0.129	0.123	0.127	0.114	0.108	0.151	0.152	0.144
GmTCP39	0.133	0.146	0.118	0.128	0.134	0.111	0.146	0.147	0.153	0.136	0.155	0.162	0.14	0.165	0.183	0.17	0.178	0.161	0.166	0.177	0.167	0.128	0.119	0.125	0.125	0.129	0.115	0.13	0.147	0.169	0.126	0.118	0.117	0.107	0.121	0.112	0.115	0.104	0.099	0.13	0.122	0.117	0.116	0.132	0.123	0.12	0.139	0.142	0.111
GmTCP42	0.126	0.147	0.131	0.138	0.133	0.114	0.155	0.156	0.162	0.145	0.158	0.167	0.143	0.158	0.182	0.18	0.179	0.168	0.168	0.183	0.173	0.122	0.11	0.125	0.123	0.121	0.107	0.131	0.148	0.17	0.126	0.125	0.114	0.109	0.121	0.114	0.11	0.108	0.102	0.13	0.131	0.117	0.115	0.13	0.133	0.13	0.149	0.162	0.114
AtTCP2	0.129	0.149	0.129	0.113	0.132	0.122	0.191	0.192	0.181	0.158	0.202	0.174	0.183	0.179	0.203	0.216	0.19	0.191	0.204	0.216	0.214	0.148	0.115	0.123	0.124	0.127	0.123	0.169	0.178	0.209	0.132	0.137	0.13	0.134	0.147	0.129	0.14	0.15	0.139	0.172	0.153	0.142	0.141	0.135	0.139	0.153	0.172	0.182	0.132
AtTCP24	0.127	0.131	0.138	0.118	0.131	0.136	0.173	0.174	0.169	0.161	0.181	0.16	0.177	0.19	0.194	0.204	0.191	0.193	0.196	0.179	0.165	0.131	0.099	0.125	0.115	0.124	0.133	0.171	0.169	0.171	0.129	0.124	0.127	0.127	0.111	0.126	0.135	0.129	0.126	0.167	0.149	0.137	0.14	0.139	0.126	0.123	0.171	0.167	0.137
CnTCP2-1	0.121	0.142	0.145	0.126	0.131	0.129	0.169	0.17	0.15	0.141	0.169	0.157	0.16	0.164	0.178	0.176	0.172	0.173	0.166	0.161	0.169	0.106	0.065	0.134	0.112	0.122	0.119	0.177	0.181	0.171	0.106	0.116	0.116	0.123	0.118	0.125	0.137	0.113	0.107	0.159	0.118	0.14	0.139	0.148	0.117	0.128	0.141	0.154	0.119
CnTCP2-2	0.121	0.142	0.145	0.126	0.131	0.129	0.169	0.17	0.15	0.141	0.169	0.157	0.16	0.164	0.178	0.176	0.172	0.173	0.166	0.161	0.169	0.106	0.065	0.134	0.112	0.122	0.119	0.177	0.181	0.171	0.106	0.116	0.116	0.123	0.118	0.125	0.137	0.113	0.107	0.159	0.118	0.14	0.139	0.148	0.117	0.128	0.141	0.154	0.119
CnTCP2-3	0.121	0.141	0.145	0.125	0.134	0.132	0.168	0.169	0.149	0.14	0.173	0.156	0.164	0.164	0.178	0.176	0.173	0.174	0.167	0.162	0.17	0.105	0.065	0.134	0.112	0.121	0.119	0.177	0.181	0.171	0.105	0.119	0.115	0.123	0.118	0.125	0.134	0.116	0.11	0.16	0.118	0.139	0.139	0.147	0.12	0.127	0.14	0.152	0.119
CnTCP14	0.147	0.135	0.129	0.152	0.127	0.137	0.187	0.188	0.173	0.175	0.167	0.18	0.159	0.182	0.187	0.17	0.181	0.193	0.215	0.194	0.171	0.116	0.083	0.13	0.143	0.145	0.154	0.182	0.186	0.184	0.129	0.15	0.144	0.149	0.121	0.14	0.142	0.151	0.139	0.152	0.138	0.164	0.152	0.175	0.147	0.139	0.148	0.159	0.125
ZmTCP17	0.114	0.136	0.121	0.135	0.148	0.14	0.18	0.181	0.155	0.144	0.168	0.202	0.175	0.198	0.201	0.222	0.227	0.229	0.229	0.203	0.184	0.15	0.113	0.16	0.157	0.163	0.158	0.169	0.179	0.205	0.171	0.154	0.143	0.14	0.141	0.137	0.138	0.143	0.129	0.151	0.143	0.193	0.189	0.194	0.158	0.143	0.16	0.163	0.15
ZmTCP3	0.137	0.15	0.123	0.133	0.143	0.131	0.182	0.183	0.153	0.141	0.156	0.199	0.172	0.2	0.193	0.231	0.206	0.203	0.203	0.195	0.182	0.144	0.135	0.171	0.151	0.153	0.16	0.161	0.166	0.198	0.158	0.153	0.133	0.131	0.13	0.132	0.133	0.134	0.131	0.133	0.142	0.183	0.183	0.196	0.148	0.134	0.156	0.158	0.149
OsPCF6	0.138	0.155	0.122	0.132	0.157	0.149	0.179	0.18	0.19	0.19	0.179	0.214	0.201	0.225	0.21	0.21	0.202	0.188	0.198	0.201	0.181	0.152	0.125	0.171	0.14	0.154	0.154	0.183	0.181	0.176	0.179	0.156	0.142	0.146	0.177	0.142	0.144	0.148	0.143	0.201	0.152	0.17	0.165	0.175	0.15	0.143	0.199	0.185	0.15
OsTCP21	0.111	0.137	0.119	0.115	0.137	0.119	0.159	0.16	0.144	0.155	0.177	0.159	0.141	0.185	0.164	0.162	0.16	0.158	0.176	0.185	0.187	0.156	0.138	0.158	0.138	0.14	0.143	0.174	0.178	0.168	0.125	0.129	0.116	0.121	0.14	0.116	0.117	0.127	0.115	0.147	0.135	0.137	0.139	0.145	0.134	0.13	0.142	0.143	0.111
ZmTCP8	0.106	0.143	0.117	0.141	0.153	0.128	0.17	0.171	0.172	0.164	0.172	0.175	0.163	0.2	0.173	0.183	0.212	0.199	0.205	0.183	0.17	0.145	0.118	0.142	0.145	0.144	0.156	0.172	0.176	0.172	0.129	0.139	0.122	0.13	0.126	0.137	0.141	0.144	0.13	0.147	0.134	0.142	0.146	0.143	0.12	0.11	0.148	0.158	0.139
OsPCF8	0.149	0.15	0.134	0.133	0.142	0.154	0.17	0.171	0.179	0.176	0.188	0.188	0.174	0.187	0.195	0.224	0.213	0.214	0.215	0.213	0.228	0.168	0.164	0.162	0.174	0.172	0.167	0.199	0.197	0.171	0.177	0.174	0.178	0.177	0.163	0.171	0.164	0.148	0.15	0.158	0.155	0.159	0.143	0.175	0.162	0.157	0.149	0.16	0.142
ZmTCP42	0.118	0.126	0.123	0.107	0.142	0.136	0.166	0.167	0.172	0.17	0.177	0.178	0.175	0.181	0.189	0.214	0.194	0.205	0.221	0.197	0.174	0.163	0.151	0.154	0.154	0.153	0.149	0.178	0.183	0.16	0.136	0.138	0.137	0.136	0.126	0.14	0.139	0.13	0.132	0.151	0.136	0.144	0.143	0.164	0.147	0.153	0.146	0.153	0.122
OsTCP27	0.233	0.214	0.205	0.217	0.212	0.226	0.24	0.24	0.238	0.228	0.24	0.239	0.221	0.253	0.258	0.24	0.279	0.267	0.27	0.204	0.224	0.217	0.143	0.196	0.204	0.214	0.207	0.216	0.222	0.202	0.191	0.183	0.188	0.178	0.169	0.191	0.186	0.205	0.202	0.2	0.212	0.197	0.195	0.197	0.22	0.207	0.203	0.191	0.184
OSTCP10	0.132	0.136	0.126	0.15	0.144	0.144	0.164	0.166	0.16	0.17	0.157	0.163	0.166	0.187	0.162	0.179	0.167	0.147	0.174	0.155	0.131	0.137	0.16	0.145	0.111	0.114	0.133	0.127	0.13	0.111	0.119	0.114	0.131	0.119	0.118	0.124	0.127	0.14	0.142	0.12	0.136	0.124	0.138	0.126	0.131	0.126	0.139	0.144	0.127
AtTCP12	0.144	0.15	0.128	0.132	0.117	0.134	0.154	0.155	0.153	0.142	0.144	0.157	0.162	0.189	0.14	0.14	0.14	0.144	0.149	0.167	0.162	0.134	0.099	0.133	0.139	0.139	0.141	0.177	0.203	0.167	0.132	0.123	0.126	0.125	0.11	0.122	0.12	0.13	0.13	0.182	0.157	0.131	0.126	0.133	0.123	0.128	0.118	0.129	0.131
OSPCF7	0.127	0.144	0.121	0.133	0.111	0.128	0.158	0.159	0.16	0.167	0.133	0.173	0.142	0.184	0.18	0.169	0.167	0.167	0.175	0.173	0.197	0.124	0.114	0.151	0.126	0.127	0.121	0.158	0.169	0.152	0.106	0.107	0.134	0.123	0.112	0.114	0.11	0.122	0.128	0.12	0.161	0.153	0.141	0.163	0.153	0.135	0.134	0.132	0.105
AtTCP1	0.111	0.107	0.128	0.129	0.155	0.134	0.175	0.176	0.16	0.16	0.189	0.187	0.167	0.183	0.171	0.188	0.183	0.19	0.19	0.175	0.165	0.101	0.083	0.129	0.125	0.13	0.103	0.145	0.155	0.146	0.124	0.116	0.117	0.117	0.119	0.106	0.111	0.111	0.104	0.142	0.132	0.111	0.114	0.116	0.107	0.114	0.129	0.137	0.093
	GmTCP17	GmTCP19	CnTCP8	AtTCP8	AtTCP22	AtTCP23	GmTCP11	GmTCP12	GmTCP15	GmTCP25	AtTCP7	AtTCP21	CnTCP7	ZmTCP19	OsTCP17	ZmTCP29	ZmTCP15	ZmTCP40	OSTCP7	OsPCF1	ZmTCP27	ZmTCP16	ZmTCP33	OsPCF3	ZmTCP36	ZmTCP46	OsTCP28	GmTCP13	GmTCP18	AtTCP11	CnTCP10	CnTCP12	GmTCP21	GmTCP5	GmTCP9	GmTCP4	GmTCP7	GmTCP1	GmTCP2	CnTCP16	AtTCP15	ZmTCP21	ZmTCP26	OsTCP19	OSTCP9	ZmTCP41	GmTCP10	GmTCP23	AtTCP14
[truncated: 122 more columns]
