# Supplementary material for: Characterization of the TCP Gene Family in Chrysanthemum nankingense and the Role of CnTCP4 in Cold Tolerance
Source: Plants (Basel). 2022 Mar 30;11(7):936. doi: 10.3390/plants11070936 (PMC9002959; doi:10.3390/plants11070936)
Supplement: Supplementary file 1 [file plants-11-00936-s001.zip › Supplementary Table S3.xlsx]

## Sheet: bHLH
Distance matrix of 171 sequences (bHLH）
GmTCP19	0
GmTCP17	0	0
CnTCP8	0	0	0
AtTCP22	0.037	0.037	0.037	0
AtTCP23	0.056	0.056	0.056	0.076	0
ZmTCP46	0.037	0.037	0.037	0.056	0.076	0
ZmTCP36	0.037	0.037	0.037	0.056	0.076	0	0
AtTCP8	0.037	0.037	0.037	0.056	0.076	0.018	0.018	0
OsTCP28	0.018	0.018	0.018	0.037	0.056	0.018	0.018	0.018	0
ZmTCP41	0.076	0.076	0.076	0.096	0.116	0.076	0.076	0.076	0.056	0
OsTCP9	0.076	0.076	0.076	0.096	0.116	0.076	0.076	0.076	0.056	0	0
ZmTCP16	0.076	0.076	0.076	0.096	0.116	0.056	0.056	0.037	0.056	0.037	0.037	0
OsPCF3	0.076	0.076	0.076	0.096	0.116	0.056	0.056	0.037	0.056	0.037	0.037	0	0
ZmTCP21	0.076	0.076	0.076	0.096	0.096	0.096	0.096	0.096	0.076	0.056	0.056	0.096	0.096	0
OsTCP19	0.056	0.056	0.056	0.076	0.076	0.076	0.076	0.076	0.056	0.037	0.037	0.076	0.076	0.018	0
ZmTCP26	0.076	0.076	0.076	0.096	0.096	0.076	0.076	0.056	0.076	0.056	0.056	0.056	0.056	0.037	0.018	0
CnTCP10	0.056	0.056	0.056	0.076	0.096	0.056	0.056	0.056	0.037	0.018	0.018	0.056	0.056	0.037	0.018	0.037	0
GmTCP7	0.056	0.056	0.056	0.076	0.096	0.056	0.056	0.056	0.037	0.056	0.056	0.096	0.096	0.076	0.056	0.076	0.037	0
GmTCP4	0.056	0.056	0.056	0.076	0.096	0.056	0.056	0.056	0.037	0.056	0.056	0.096	0.096	0.076	0.056	0.076	0.037	0	0
AtTCP14	0.056	0.056	0.056	0.076	0.096	0.056	0.056	0.056	0.037	0.056	0.056	0.096	0.096	0.076	0.056	0.076	0.037	0	0	0
CnTCP12	0.076	0.076	0.076	0.096	0.116	0.076	0.076	0.076	0.056	0.037	0.037	0.076	0.076	0.056	0.037	0.056	0.018	0.018	0.018	0.018	0
CnTCP16	0.056	0.056	0.056	0.076	0.076	0.076	0.076	0.076	0.056	0.076	0.076	0.116	0.116	0.056	0.037	0.056	0.056	0.018	0.018	0.018	0.037	0
GmTCP5	0.037	0.037	0.037	0.056	0.076	0.037	0.037	0.037	0.018	0.037	0.037	0.076	0.076	0.056	0.037	0.056	0.018	0.018	0.018	0.018	0.037	0.037	0
GmTCP21	0.037	0.037	0.037	0.056	0.076	0.037	0.037	0.037	0.018	0.037	0.037	0.076	0.076	0.056	0.037	0.056	0.018	0.018	0.018	0.018	0.037	0.037	0	0
GmTCP23	0.116	0.116	0.116	0.137	0.158	0.137	0.137	0.137	0.116	0.096	0.096	0.137	0.137	0.137	0.116	0.137	0.116	0.116	0.116	0.116	0.137	0.116	0.096	0.096	0
GmTCP10	0.096	0.096	0.096	0.116	0.137	0.116	0.116	0.116	0.096	0.076	0.076	0.116	0.116	0.116	0.096	0.116	0.096	0.096	0.096	0.096	0.116	0.096	0.076	0.076	0.018	0
AtTCP15	0.056	0.056	0.056	0.056	0.096	0.076	0.076	0.076	0.056	0.037	0.037	0.076	0.076	0.076	0.056	0.076	0.056	0.056	0.056	0.056	0.076	0.056	0.037	0.037	0.076	0.056	0
GmTCP2	0.037	0.037	0.037	0.056	0.076	0.056	0.056	0.056	0.037	0.056	0.056	0.096	0.096	0.056	0.037	0.056	0.037	0.037	0.037	0.037	0.056	0.037	0.018	0.018	0.076	0.056	0.037	0
GmTCP1	0.037	0.037	0.037	0.056	0.076	0.056	0.056	0.056	0.037	0.056	0.056	0.096	0.096	0.056	0.037	0.056	0.037	0.037	0.037	0.037	0.056	0.037	0.018	0.018	0.076	0.056	0.037	0	0
ZmTCP44	0.096	0.096	0.096	0.116	0.137	0.076	0.076	0.056	0.076	0.137	0.137	0.096	0.096	0.158	0.137	0.116	0.116	0.116	0.116	0.116	0.137	0.137	0.096	0.096	0.202	0.18	0.137	0.116	0.116	0
OsTCP6	0.096	0.096	0.096	0.116	0.137	0.076	0.076	0.056	0.076	0.137	0.137	0.096	0.096	0.158	0.137	0.116	0.116	0.116	0.116	0.116	0.137	0.137	0.096	0.096	0.202	0.18	0.137	0.116	0.116	0	0
ZmTCP37	0.096	0.096	0.096	0.116	0.137	0.076	0.076	0.056	0.076	0.137	0.137	0.096	0.096	0.158	0.137	0.116	0.116	0.116	0.116	0.116	0.137	0.137	0.096	0.096	0.202	0.18	0.137	0.116	0.116	0	0	0
ZmTCP31	0.488	0.488	0.488	0.488	0.519	0.458	0.458	0.429	0.458	0.458	0.458	0.458	0.458	0.458	0.458	0.429	0.429	0.401	0.401	0.401	0.401	0.429	0.429	0.429	0.519	0.488	0.488	0.458	0.458	0.429	0.429	0.429	0
ZmTCP32	0.116	0.116	0.116	0.137	0.158	0.137	0.137	0.137	0.116	0.137	0.137	0.137	0.137	0.18	0.158	0.18	0.158	0.158	0.158	0.158	0.18	0.158	0.137	0.137	0.158	0.137	0.116	0.116	0.116	0.137	0.137	0.137	0.584	0
OsPCF2	0.116	0.116	0.116	0.137	0.158	0.137	0.137	0.137	0.116	0.137	0.137	0.137	0.137	0.18	0.158	0.18	0.158	0.158	0.158	0.158	0.18	0.158	0.137	0.137	0.158	0.137	0.116	0.116	0.116	0.137	0.137	0.137	0.584	0	0
OsTCP25	0.225	0.225	0.225	0.248	0.248	0.225	0.225	0.202	0.225	0.248	0.248	0.202	0.202	0.296	0.272	0.248	0.272	0.272	0.272	0.272	0.296	0.272	0.248	0.248	0.296	0.272	0.225	0.248	0.248	0.202	0.202	0.202	0.654	0.116	0.116	0
ZmTCP34	0.202	0.202	0.202	0.225	0.248	0.225	0.225	0.225	0.202	0.225	0.225	0.225	0.225	0.272	0.248	0.272	0.248	0.202	0.202	0.202	0.225	0.202	0.225	0.225	0.248	0.225	0.202	0.202	0.202	0.272	0.272	0.272	0.729	0.137	0.137	0.225	0
GmTCP24	0.096	0.096	0.096	0.116	0.137	0.096	0.096	0.096	0.076	0.096	0.096	0.096	0.096	0.158	0.137	0.158	0.116	0.076	0.076	0.076	0.096	0.096	0.096	0.096	0.158	0.137	0.096	0.116	0.116	0.076	0.076	0.076	0.458	0.096	0.096	0.202	0.18	0
GmTCP20	0.096	0.096	0.096	0.116	0.137	0.096	0.096	0.096	0.076	0.096	0.096	0.096	0.096	0.158	0.137	0.158	0.116	0.076	0.076	0.076	0.096	0.096	0.096	0.096	0.158	0.137	0.096	0.116	0.116	0.076	0.076	0.076	0.458	0.096	0.096	0.202	0.18	0	0
CnTCP9	0.096	0.096	0.096	0.116	0.137	0.096	0.096	0.096	0.076	0.096	0.096	0.096	0.096	0.158	0.137	0.158	0.116	0.076	0.076	0.076	0.096	0.096	0.096	0.096	0.158	0.137	0.096	0.116	0.116	0.076	0.076	0.076	0.458	0.096	0.096	0.202	0.18	0	0	0
AtTCP20	0.096	0.096	0.096	0.116	0.137	0.096	0.096	0.096	0.076	0.096	0.096	0.096	0.096	0.158	0.137	0.158	0.116	0.076	0.076	0.076	0.096	0.096	0.096	0.096	0.158	0.137	0.096	0.116	0.116	0.076	0.076	0.076	0.458	0.096	0.096	0.202	0.18	0	0	0	0
CnTCP18-2	0.116	0.116	0.116	0.158	0.18	0.158	0.158	0.158	0.137	0.158	0.158	0.158	0.158	0.202	0.18	0.202	0.18	0.137	0.137	0.137	0.158	0.137	0.158	0.158	0.202	0.18	0.137	0.158	0.158	0.137	0.137	0.137	0.519	0.096	0.096	0.202	0.202	0.056	0.056	0.056	0.056	0
CnTCP18-1	0.116	0.116	0.116	0.158	0.18	0.158	0.158	0.158	0.137	0.158	0.158	0.158	0.158	0.202	0.18	0.202	0.18	0.137	0.137	0.137	0.158	0.137	0.158	0.158	0.202	0.18	0.137	0.158	0.158	0.137	0.137	0.137	0.519	0.096	0.096	0.202	0.202	0.056	0.056	0.056	0.056	0	0
GmTCP8	0.096	0.096	0.096	0.137	0.158	0.137	0.137	0.137	0.116	0.137	0.137	0.137	0.137	0.18	0.158	0.18	0.158	0.158	0.158	0.158	0.18	0.158	0.137	0.137	0.137	0.116	0.116	0.137	0.137	0.137	0.137	0.137	0.519	0.096	0.096	0.202	0.225	0.096	0.096	0.096	0.096	0.116	0.116	0
GmTCP3	0.096	0.096	0.096	0.137	0.158	0.137	0.137	0.137	0.116	0.137	0.137	0.137	0.137	0.18	0.158	0.18	0.158	0.158	0.158	0.158	0.18	0.158	0.137	0.137	0.137	0.116	0.116	0.137	0.137	0.137	0.137	0.137	0.519	0.096	0.096	0.202	0.225	0.096	0.096	0.096	0.096	0.116	0.116	0	0
GmTCP6	0.158	0.158	0.158	0.202	0.225	0.202	0.202	0.202	0.18	0.202	0.202	0.202	0.202	0.248	0.225	0.248	0.225	0.225	0.225	0.225	0.248	0.225	0.202	0.202	0.18	0.18	0.18	0.202	0.202	0.158	0.158	0.158	0.584	0.158	0.158	0.272	0.296	0.158	0.158	0.158	0.158	0.18	0.18	0.056	0.056	0
GmTCP22	0.158	0.158	0.158	0.202	0.225	0.202	0.202	0.202	0.18	0.202	0.202	0.202	0.202	0.248	0.225	0.248	0.225	0.225	0.225	0.225	0.248	0.225	0.202	0.202	0.18	0.18	0.18	0.202	0.202	0.158	0.158	0.158	0.584	0.158	0.158	0.272	0.296	0.158	0.158	0.158	0.158	0.18	0.18	0.056	0.056	0	0
GmTCP26	0.116	0.116	0.116	0.158	0.18	0.158	0.158	0.158	0.137	0.158	0.158	0.158	0.158	0.202	0.18	0.202	0.18	0.18	0.18	0.18	0.202	0.18	0.158	0.158	0.137	0.137	0.137	0.158	0.158	0.158	0.158	0.158	0.551	0.116	0.116	0.225	0.248	0.116	0.116	0.116	0.116	0.137	0.137	0.018	0.018	0.037	0.037	0
GmTCP14	0.116	0.116	0.116	0.158	0.18	0.158	0.158	0.158	0.137	0.158	0.158	0.158	0.158	0.202	0.18	0.202	0.18	0.18	0.18	0.18	0.202	0.18	0.158	0.158	0.137	0.137	0.137	0.158	0.158	0.158	0.158	0.158	0.551	0.116	0.116	0.225	0.248	0.116	0.116	0.116	0.116	0.137	0.137	0.018	0.018	0.037	0.037	0	0
CnTCP6	0.18	0.18	0.18	0.225	0.248	0.225	0.225	0.225	0.202	0.225	0.225	0.225	0.225	0.272	0.248	0.272	0.248	0.248	0.248	0.248	0.272	0.248	0.225	0.225	0.202	0.202	0.202	0.225	0.225	0.225	0.225	0.225	0.654	0.18	0.18	0.296	0.321	0.18	0.18	0.18	0.18	0.202	0.202	0.076	0.076	0.096	0.096	0.076	0.076
AtTCP9	0.096	0.096	0.096	0.137	0.158	0.137	0.137	0.137	0.116	0.137	0.137	0.137	0.137	0.18	0.158	0.18	0.158	0.158	0.158	0.158	0.18	0.158	0.137	0.137	0.137	0.116	0.116	0.137	0.137	0.137	0.137	0.137	0.519	0.096	0.096	0.202	0.225	0.096	0.096	0.096	0.096	0.116	0.116	0.018	0.018	0.076	0.076	0.037	0.037
AtTCP19-1	0.116	0.116	0.116	0.137	0.158	0.137	0.137	0.137	0.116	0.137	0.137	0.137	0.137	0.18	0.158	0.18	0.158	0.158	0.158	0.158	0.18	0.158	0.137	0.137	0.116	0.116	0.116	0.137	0.137	0.18	0.18	0.18	0.551	0.137	0.137	0.248	0.225	0.137	0.137	0.137	0.137	0.18	0.18	0.076	0.076	0.096	0.096	0.056	0.056
ZmTCP40	0.202	0.202	0.202	0.225	0.225	0.202	0.202	0.18	0.202	0.248	0.248	0.202	0.202	0.272	0.248	0.225	0.248	0.202	0.202	0.202	0.225	0.202	0.225	0.225	0.248	0.225	0.225	0.225	0.225	0.248	0.248	0.248	0.618	0.296	0.296	0.321	0.347	0.225	0.225	0.225	0.225	0.272	0.272	0.272	0.272	0.347	0.347	0.296	0.296
ZmTCP15	0.202	0.202	0.202	0.225	0.225	0.202	0.202	0.18	0.202	0.248	0.248	0.202	0.202	0.272	0.248	0.225	0.248	0.202	0.202	0.202	0.225	0.202	0.225	0.225	0.248	0.225	0.225	0.225	0.225	0.248	0.248	0.248	0.618	0.296	0.296	0.321	0.347	0.225	0.225	0.225	0.225	0.272	0.272	0.272	0.272	0.347	0.347	0.296	0.296
OsTCP7	0.202	0.202	0.202	0.225	0.225	0.18	0.18	0.202	0.202	0.248	0.248	0.225	0.225	0.272	0.248	0.248	0.248	0.202	0.202	0.202	0.225	0.202	0.225	0.225	0.248	0.225	0.225	0.225	0.225	0.272	0.272	0.272	0.654	0.296	0.296	0.347	0.347	0.225	0.225	0.225	0.225	0.272	0.272	0.272	0.272	0.347	0.347	0.296	0.296
OsTCP17	0.202	0.202	0.202	0.225	0.225	0.18	0.18	0.202	0.202	0.248	0.248	0.225	0.225	0.272	0.248	0.248	0.248	0.202	0.202	0.202	0.225	0.202	0.225	0.225	0.248	0.225	0.225	0.225	0.225	0.272	0.272	0.272	0.654	0.296	0.296	0.347	0.347	0.225	0.225	0.225	0.225	0.272	0.272	0.272	0.272	0.347	0.347	0.296	0.296
ZmTCP29	0.202	0.202	0.202	0.225	0.225	0.18	0.18	0.202	0.202	0.248	0.248	0.225	0.225	0.272	0.248	0.248	0.248	0.202	0.202	0.202	0.225	0.202	0.225	0.225	0.248	0.225	0.225	0.225	0.225	0.272	0.272	0.272	0.654	0.296	0.296	0.347	0.347	0.225	0.225	0.225	0.225	0.272	0.272	0.272	0.272	0.347	0.347	0.296	0.296
ZmTCP19	0.116	0.116	0.116	0.137	0.116	0.137	0.137	0.137	0.116	0.18	0.18	0.18	0.18	0.158	0.137	0.158	0.158	0.116	0.116	0.116	0.137	0.096	0.137	0.137	0.18	0.158	0.158	0.137	0.137	0.202	0.202	0.202	0.551	0.225	0.225	0.296	0.272	0.158	0.158	0.158	0.158	0.202	0.202	0.202	0.202	0.272	0.272	0.225	0.225
GmTCP15	0.116	0.116	0.116	0.137	0.116	0.137	0.137	0.137	0.116	0.18	0.18	0.18	0.18	0.158	0.137	0.158	0.158	0.116	0.116	0.116	0.137	0.096	0.137	0.137	0.18	0.158	0.158	0.137	0.137	0.202	0.202	0.202	0.551	0.225	0.225	0.296	0.272	0.158	0.158	0.158	0.158	0.202	0.202	0.202	0.202	0.272	0.272	0.225	0.225
GmTCP12	0.116	0.116	0.116	0.137	0.116	0.137	0.137	0.137	0.116	0.18	0.18	0.18	0.18	0.158	0.137	0.158	0.158	0.116	0.116	0.116	0.137	0.096	0.137	0.137	0.18	0.158	0.158	0.137	0.137	0.202	0.202	0.202	0.551	0.225	0.225	0.296	0.272	0.158	0.158	0.158	0.158	0.202	0.202	0.202	0.202	0.272	0.272	0.225	0.225
GmTCP11	0.116	0.116	0.116	0.137	0.116	0.137	0.137	0.137	0.116	0.18	0.18	0.18	0.18	0.158	0.137	0.158	0.158	0.116	0.116	0.116	0.137	0.096	0.137	0.137	0.18	0.158	0.158	0.137	0.137	0.202	0.202	0.202	0.551	0.225	0.225	0.296	0.272	0.158	0.158	0.158	0.158	0.202	0.202	0.202	0.202	0.272	0.272	0.225	0.225
CnTCP7	0.116	0.116	0.116	0.137	0.116	0.137	0.137	0.137	0.116	0.18	0.18	0.18	0.18	0.158	0.137	0.158	0.158	0.116	0.116	0.116	0.137	0.096	0.137	0.137	0.18	0.158	0.158	0.137	0.137	0.202	0.202	0.202	0.551	0.225	0.225	0.296	0.272	0.158	0.158	0.158	0.158	0.202	0.202	0.202	0.202	0.272	0.272	0.225	0.225
AtTCP7	0.116	0.116	0.116	0.137	0.116	0.137	0.137	0.137	0.116	0.18	0.18	0.18	0.18	0.158	0.137	0.158	0.158	0.116	0.116	0.116	0.137	0.096	0.137	0.137	0.18	0.158	0.158	0.137	0.137	0.202	0.202	0.202	0.551	0.225	0.225	0.296	0.272	0.158	0.158	0.158	0.158	0.202	0.202	0.202	0.202	0.272	0.272	0.225	0.225
AtTCP21	0.116	0.116	0.116	0.137	0.116	0.137	0.137	0.137	0.116	0.18	0.18	0.18	0.18	0.158	0.137	0.158	0.158	0.116	0.116	0.116	0.137	0.096	0.137	0.137	0.18	0.158	0.158	0.137	0.137	0.202	0.202	0.202	0.551	0.225	0.225	0.296	0.272	0.158	0.158	0.158	0.158	0.202	0.202	0.202	0.202	0.272	0.272	0.225	0.225
GmTCP25	0.137	0.137	0.137	0.158	0.137	0.158	0.158	0.158	0.137	0.158	0.158	0.202	0.202	0.137	0.116	0.137	0.137	0.096	0.096	0.096	0.116	0.076	0.116	0.116	0.158	0.137	0.137	0.116	0.116	0.225	0.225	0.225	0.519	0.248	0.248	0.321	0.296	0.18	0.18	0.18	0.18	0.225	0.225	0.225	0.225	0.296	0.296	0.248	0.248
ZmTCP27	0.225	0.225	0.225	0.225	0.248	0.248	0.248	0.248	0.225	0.225	0.225	0.225	0.225	0.202	0.225	0.248	0.225	0.225	0.225	0.225	0.202	0.225	0.248	0.248	0.272	0.248	0.225	0.248	0.248	0.321	0.321	0.321	0.654	0.296	0.296	0.401	0.347	0.248	0.248	0.248	0.248	0.296	0.296	0.296	0.296	0.321	0.321	0.321	0.321
OsPCF1	0.225	0.225	0.225	0.225	0.248	0.248	0.248	0.248	0.225	0.225	0.225	0.225	0.225	0.202	0.225	0.248	0.225	0.225	0.225	0.225	0.202	0.225	0.248	0.248	0.272	0.248	0.225	0.248	0.248	0.321	0.321	0.321	0.654	0.296	0.296	0.401	0.347	0.248	0.248	0.248	0.248	0.296	0.296	0.296	0.296	0.321	0.321	0.321	0.321
GmTCP16	0.272	0.272	0.272	0.296	0.321	0.272	0.272	0.272	0.248	0.248	0.248	0.248	0.248	0.296	0.272	0.296	0.248	0.248	0.248	0.248	0.225	0.272	0.272	0.272	0.321	0.296	0.296	0.296	0.296	0.347	0.347	0.347	0.654	0.374	0.374	0.488	0.429	0.272	0.272	0.272	0.272	0.347	0.347	0.347	0.347	0.401	0.401	0.374	0.374
AtTCP11	0.225	0.225	0.225	0.248	0.272	0.225	0.225	0.225	0.202	0.202	0.202	0.202	0.202	0.248	0.225	0.248	0.202	0.202	0.202	0.202	0.18	0.225	0.225	0.225	0.296	0.272	0.248	0.248	0.248	0.248	0.248	0.248	0.488	0.272	0.272	0.401	0.374	0.18	0.18	0.18	0.18	0.248	0.248	0.248	0.248	0.321	0.321	0.272	0.272
GmTCP18	0.202	0.202	0.202	0.225	0.248	0.202	0.202	0.202	0.18	0.225	0.225	0.225	0.225	0.225	0.248	0.272	0.225	0.18	0.18	0.18	0.202	0.202	0.202	0.202	0.225	0.202	0.225	0.225	0.225	0.225	0.225	0.225	0.488	0.248	0.248	0.347	0.347	0.158	0.158	0.158	0.158	0.202	0.202	0.18	0.18	0.248	0.248	0.202	0.202
GmTCP13	0.158	0.158	0.158	0.18	0.202	0.158	0.158	0.158	0.137	0.18	0.18	0.18	0.18	0.18	0.202	0.225	0.18	0.137	0.137	0.137	0.158	0.158	0.158	0.158	0.18	0.158	0.18	0.18	0.18	0.18	0.18	0.18	0.458	0.202	0.202	0.296	0.296	0.116	0.116	0.116	0.116	0.18	0.18	0.137	0.137	0.202	0.202	0.158	0.158
AtTCP6	0.296	0.296	0.296	0.321	0.321	0.248	0.248	0.272	0.272	0.296	0.296	0.272	0.272	0.374	0.347	0.347	0.321	0.272	0.272	0.272	0.296	0.296	0.296	0.296	0.296	0.321	0.296	0.321	0.321	0.272	0.272	0.272	0.654	0.321	0.321	0.347	0.401	0.225	0.225	0.225	0.225	0.296	0.296	0.272	0.272	0.272	0.272	0.272	0.272
ZmTCP33	0.654	0.654	0.654	0.691	0.691	0.654	0.654	0.618	0.654	0.654	0.654	0.584	0.584	0.691	0.654	0.618	0.654	0.729	0.729	0.729	0.691	0.729	0.691	0.691	0.811	0.769	0.691	0.691	0.691	0.729	0.729	0.729	1.547	0.769	0.769	0.811	0.811	0.769	0.769	0.769	0.769	0.855	0.855	0.811	0.811	0.9	0.9	0.855	0.855
GmTCP9	0.261	0.261	0.261	0.3	0.261	0.3	0.3	0.3	0.261	0.261	0.261	0.34	0.34	0.3	0.261	0.3	0.261	0.261	0.261	0.261	0.3	0.261	0.225	0.225	0.34	0.3	0.225	0.225	0.225	0.382	0.382	0.382	1.118	0.3	0.3	0.382	0.382	0.34	0.34	0.34	0.34	0.382	0.382	0.382	0.382	0.471	0.471	0.425	0.425
AtTCP16	0.429	0.429	0.429	0.458	0.458	0.429	0.429	0.429	0.429	0.429	0.429	0.401	0.401	0.458	0.429	0.429	0.429	0.488	0.488	0.488	0.458	0.488	0.458	0.458	0.519	0.488	0.458	0.458	0.458	0.401	0.401	0.401	0.999	0.488	0.488	0.551	0.584	0.458	0.458	0.458	0.458	0.519	0.519	0.458	0.458	0.429	0.429	0.488	0.488
ZmTCP9	1.053	1.053	1.053	1.053	1.11	1.053	1.053	1.053	1.053	1.11	1.11	1.053	1.053	1.11	1.11	1.11	1.11	1.17	1.17	1.17	1.17	1.17	1.11	1.11	1.11	1.11	1.11	1.11	1.11	0.999	0.999	0.999	1.459	1.17	1.17	1.234	1.234	1.11	1.11	1.11	1.11	1.17	1.17	1.053	1.053	0.999	0.999	1.053	1.053
OsPCF5	1.053	1.053	1.053	1.053	1.11	1.053	1.053	1.053	1.053	1.11	1.11	1.053	1.053	1.11	1.11	1.11	1.11	1.17	1.17	1.17	1.17	1.17	1.11	1.11	1.11	1.11	1.11	1.11	1.11	0.999	0.999	0.999	1.459	1.17	1.17	1.234	1.234	1.11	1.11	1.11	1.11	1.17	1.17	1.053	1.053	0.999	0.999	1.053	1.053
ZmTCP24	1.11	1.11	1.11	1.11	1.17	1.11	1.11	1.11	1.11	1.17	1.17	1.11	1.11	1.17	1.17	1.17	1.17	1.234	1.234	1.234	1.234	1.234	1.17	1.17	1.17	1.17	1.17	1.17	1.17	1.053	1.053	1.053	1.547	1.234	1.234	1.303	1.234	1.17	1.17	1.17	1.17	1.234	1.234	1.11	1.11	1.053	1.053	1.11	1.11
AtTCP10	1.053	1.053	1.053	1.053	1.11	1.053	1.053	1.053	1.053	1.11	1.11	1.053	1.053	1.11	1.11	1.11	1.11	1.17	1.17	1.17	1.17	1.17	1.11	1.11	1.11	1.11	1.11	1.11	1.11	0.999	0.999	0.999	1.459	1.17	1.17	1.234	1.234	1.11	1.11	1.11	1.11	1.17	1.17	1.053	1.053	0.999	0.999	1.053	1.053
GmTCP41	1.053	1.053	1.053	1.053	1.11	1.053	1.053	1.053	1.053	1.11	1.11	1.053	1.053	1.11	1.11	1.11	1.11	1.17	1.17	1.17	1.17	1.17	1.11	1.11	1.11	1.11	1.11	1.11	1.11	0.999	0.999	0.999	1.459	1.17	1.17	1.234	1.234	1.11	1.11	1.11	1.11	1.17	1.17	1.053	1.053	0.999	0.999	1.053	1.053
GmTCP37	1.053	1.053	1.053	1.053	1.11	1.053	1.053	1.053	1.053	1.11	1.11	1.053	1.053	1.11	1.11	1.11	1.11	1.17	1.17	1.17	1.17	1.17	1.11	1.11	1.11	1.11	1.11	1.11	1.11	0.999	0.999	0.999	1.459	1.17	1.17	1.234	1.234	1.11	1.11	1.11	1.11	1.17	1.17	1.053	1.053	0.999	0.999	1.053	1.053
GmTCP35	1.11	1.11	1.11	1.11	1.17	1.11	1.11	1.11	1.11	1.17	1.17	1.11	1.11	1.17	1.17	1.17	1.17	1.11	1.11	1.11	1.11	1.11	1.17	1.17	1.17	1.17	1.17	1.17	1.17	1.053	1.053	1.053	1.378	1.234	1.234	1.303	1.17	1.053	1.053	1.053	1.053	1.11	1.11	1.11	1.11	1.053	1.053	1.11	1.11
GmTCP32	1.11	1.11	1.11	1.11	1.17	1.11	1.11	1.11	1.11	1.17	1.17	1.11	1.11	1.17	1.17	1.17	1.17	1.11	1.11	1.11	1.11	1.11	1.17	1.17	1.17	1.17	1.17	1.17	1.17	1.053	1.053	1.053	1.378	1.234	1.234	1.303	1.17	1.053	1.053	1.053	1.053	1.11	1.11	1.11	1.11	1.053	1.053	1.11	1.11
GmTCP40	1.11	1.11	1.11	1.11	1.17	1.11	1.11	1.11	1.11	1.17	1.17	1.11	1.11	1.17	1.17	1.17	1.17	1.11	1.11	1.11	1.11	1.11	1.17	1.17	1.17	1.17	1.17	1.17	1.17	1.053	1.053	1.053	1.303	1.234	1.234	1.303	1.17	1.053	1.053	1.053	1.053	1.11	1.11	1.11	1.11	1.053	1.053	1.11	1.11
GmTCP38	1.053	1.053	1.053	1.053	1.11	1.053	1.053	1.053	1.053	1.11	1.11	1.053	1.053	1.11	1.11	1.11	1.11	1.17	1.17	1.17	1.17	1.17	1.11	1.11	1.11	1.11	1.11	1.11	1.11	0.999	0.999	0.999	1.378	1.17	1.17	1.234	1.234	1.11	1.11	1.11	1.11	1.17	1.17	1.053	1.053	0.999	0.999	1.053	1.053
GmTCP36	1.053	1.053	1.053	1.053	1.11	1.053	1.053	1.053	1.053	1.11	1.11	1.053	1.053	1.11	1.11	1.11	1.11	1.17	1.17	1.17	1.17	1.17	1.11	1.11	1.11	1.11	1.11	1.11	1.11	0.999	0.999	0.999	1.459	1.17	1.17	1.234	1.17	1.11	1.11	1.11	1.11	1.17	1.17	1.053	1.053	0.999	0.999	1.053	1.053
GmTCP31	1.053	1.053	1.053	1.053	1.11	1.053	1.053	1.053	1.053	1.11	1.11	1.053	1.053	1.11	1.11	1.11	1.11	1.17	1.17	1.17	1.17	1.17	1.11	1.11	1.11	1.11	1.11	1.11	1.11	0.999	0.999	0.999	1.459	1.17	1.17	1.234	1.17	1.11	1.11	1.11	1.11	1.17	1.17	1.053	1.053	0.999	0.999	1.053	1.053
CnTCP4-3	1.053	1.053	1.053	1.053	1.11	1.053	1.053	1.053	1.053	1.11	1.11	1.053	1.053	1.11	1.11	1.11	1.11	1.17	1.17	1.17	1.17	1.17	1.11	1.11	1.11	1.11	1.11	1.11	1.11	0.999	0.999	0.999	1.459	1.17	1.17	1.234	1.234	1.11	1.11	1.11	1.11	1.17	1.17	1.053	1.053	0.949	0.949	0.999	0.999
CnTCP4-2	1.053	1.053	1.053	1.053	1.11	1.053	1.053	1.053	1.053	1.11	1.11	1.053	1.053	1.11	1.11	1.11	1.11	1.17	1.17	1.17	1.17	1.17	1.11	1.11	1.11	1.11	1.11	1.11	1.11	0.999	0.999	0.999	1.459	1.17	1.17	1.234	1.234	1.11	1.11	1.11	1.11	1.17	1.17	1.053	1.053	0.949	0.949	0.999	0.999
CnTCP4-1	1.053	1.053	1.053	1.053	1.11	1.053	1.053	1.053	1.053	1.11	1.11	1.053	1.053	1.11	1.11	1.11	1.11	1.17	1.17	1.17	1.17	1.17	1.11	1.11	1.11	1.11	1.11	1.11	1.11	0.999	0.999	0.999	1.459	1.17	1.17	1.234	1.234	1.11	1.11	1.11	1.11	1.17	1.17	1.053	1.053	0.949	0.949	0.999	0.999
AtTCP4	1.11	1.11	1.11	1.11	1.17	1.11	1.11	1.11	1.11	1.17	1.17	1.11	1.11	1.17	1.17	1.17	1.17	1.11	1.11	1.11	1.11	1.11	1.17	1.17	1.17	1.17	1.17	1.17	1.17	1.053	1.053	1.053	1.378	1.234	1.234	1.303	1.17	1.053	1.053	1.053	1.053	1.11	1.11	1.11	1.11	0.999	0.999	1.053	1.053
AtTCP3	1.053	1.053	1.053	1.053	1.11	1.053	1.053	1.053	1.053	1.11	1.11	1.053	1.053	1.11	1.11	1.11	1.11	1.17	1.17	1.17	1.17	1.17	1.11	1.11	1.11	1.11	1.11	1.11	1.11	0.999	0.999	0.999	1.378	1.17	1.17	1.234	1.234	1.11	1.11	1.11	1.11	1.17	1.17	1.053	1.053	0.999	0.999	1.053	1.053
OsPCF7	0.999	0.999	0.999	0.999	1.053	0.999	0.999	0.999	0.999	1.053	1.053	0.999	0.999	1.053	1.053	1.053	1.053	1.11	1.11	1.11	1.11	1.11	1.053	1.053	0.999	0.999	1.053	1.053	1.053	0.949	0.949	0.949	1.378	1.11	1.11	1.11	1.11	1.053	1.053	1.053	1.053	1.11	1.11	0.999	0.999	0.9	0.9	0.949	0.949
ZmTCP8	0.949	0.949	0.949	0.949	0.999	0.949	0.949	0.949	0.949	0.999	0.999	0.949	0.949	0.999	0.999	0.999	0.999	1.053	1.053	1.053	1.053	1.053	0.999	0.999	0.9	0.9	0.999	0.949	0.949	1.053	1.053	1.053	1.378	1.053	1.053	1.053	1.11	1.053	1.053	1.053	1.053	1.11	1.11	0.999	0.999	1.053	1.053	0.999	0.999
OsTCP21	0.949	0.949	0.949	0.949	0.999	0.949	0.949	0.949	0.949	0.999	0.999	0.949	0.949	0.999	0.999	0.999	0.999	1.053	1.053	1.053	1.053	1.053	0.999	0.999	0.999	0.999	0.999	0.999	0.999	1.053	1.053	1.053	1.378	1.11	1.11	1.053	1.17	1.053	1.053	1.053	1.053	1.11	1.11	0.999	0.999	1.053	1.053	0.999	0.999
OsPCF6	0.9	0.9	0.9	0.9	0.949	0.9	0.9	0.9	0.9	0.949	0.949	0.9	0.9	0.949	0.949	0.949	0.949	0.999	0.999	0.999	0.999	0.999	0.949	0.949	0.9	0.9	0.949	0.9	0.9	0.999	0.999	0.999	1.303	0.999	0.999	0.999	1.053	0.999	0.999	0.999	0.999	1.11	1.11	0.949	0.949	0.999	0.999	0.949	0.949
ZmTCP3	0.949	0.949	0.949	0.949	0.999	0.949	0.949	0.949	0.949	0.999	0.999	0.949	0.949	0.999	0.999	0.999	0.999	1.053	1.053	1.053	1.053	1.053	0.999	0.999	0.999	0.999	0.999	0.999	0.999	1.053	1.053	1.053	1.303	1.11	1.11	1.17	1.17	1.053	1.053	1.053	1.053	1.11	1.11	0.999	0.999	1.053	1.053	0.999	0.999
ZmTCP17	0.949	0.949	0.949	0.949	0.999	0.949	0.949	0.949	0.949	0.999	0.999	0.949	0.949	0.999	0.999	0.999	0.999	1.053	1.053	1.053	1.053	1.053	0.999	0.999	0.999	0.999	0.999	0.999	0.999	1.053	1.053	1.053	1.378	1.11	1.11	1.053	1.17	1.053	1.053	1.053	1.053	1.11	1.11	0.999	0.999	1.053	1.053	0.999	0.999
OsTCP27	1.11	1.11	1.11	1.11	1.17	1.11	1.11	1.11	1.11	1.17	1.17	1.11	1.11	1.17	1.17	1.17	1.17	1.234	1.234	1.234	1.234	1.234	1.17	1.17	1.17	1.11	1.17	1.17	1.17	1.234	1.234	1.234	1.547	1.303	1.303	1.234	1.378	1.234	1.234	1.234	1.234	1.303	1.303	1.17	1.17	1.303	1.303	1.234	1.234
OsPCF8	0.949	0.949	0.949	0.949	0.999	0.949	0.949	0.949	0.949	0.999	0.999	0.949	0.949	0.999	0.999	0.999	0.999	1.053	1.053	1.053	1.053	1.053	0.999	0.999	0.999	0.949	0.999	0.999	0.999	1.053	1.053	1.053	1.378	1.11	1.11	1.053	1.17	1.053	1.053	1.053	1.053	1.11	1.11	0.999	0.999	1.11	1.11	1.053	1.053
ZmTCP42	0.999	0.999	0.999	0.999	1.053	0.999	0.999	0.999	0.999	1.053	1.053	0.999	0.999	1.053	1.053	1.053	1.053	1.11	1.11	1.11	1.11	1.11	1.053	1.053	0.999	0.999	1.053	1.053	1.053	1.11	1.11	1.11	1.459	1.17	1.17	1.11	1.234	1.11	1.11	1.11	1.11	1.17	1.17	1.053	1.053	1.11	1.11	1.053	1.053
GmTCP42	0.949	0.949	0.949	0.999	1.053	0.999	0.999	0.999	0.999	1.053	1.053	0.999	0.999	1.053	1.053	1.053	1.053	1.11	1.11	1.11	1.11	1.11	1.053	1.053	1.053	1.053	1.053	1.053	1.053	0.999	0.999	0.999	1.303	1.17	1.17	1.11	1.234	1.11	1.11	1.11	1.11	1.11	1.11	0.999	0.999	0.9	0.9	0.949	0.949
GmTCP39	0.949	0.949	0.949	0.999	1.053	0.999	0.999	0.999	0.999	1.053	1.053	0.999	0.999	1.053	1.053	1.053	1.053	1.11	1.11	1.11	1.11	1.11	1.053	1.053	1.053	1.053	1.053	1.053	1.053	0.999	0.999	0.999	1.303	1.17	1.17	1.11	1.234	1.11	1.11	1.11	1.11	1.11	1.11	0.999	0.999	0.9	0.9	0.949	0.949
GmTCP33	0.999	0.999	0.999	0.999	1.053	0.999	0.999	0.999	0.999	1.053	1.053	0.999	0.999	1.053	1.053	1.053	1.053	1.11	1.11	1.11	1.11	1.11	1.053	1.053	1.053	1.053	1.053	1.053	1.053	0.999	0.999	0.999	1.303	1.17	1.17	1.053	1.234	1.11	1.11	1.11	1.11	1.17	1.17	1.053	1.053	0.949	0.949	0.999	0.999
GmTCP29	0.999	0.999	0.999	1.053	1.11	1.053	1.053	1.053	1.053	1.11	1.11	1.053	1.053	1.11	1.11	1.11	1.11	1.053	1.053	1.053	1.053	1.053	1.11	1.11	1.11	1.11	1.11	1.11	1.11	1.053	1.053	1.053	1.234	1.234	1.234	1.17	1.17	1.053	1.053	1.053	1.053	1.053	1.053	1.053	1.053	0.949	0.949	0.999	0.999
AtTCP2	0.999	0.999	0.999	0.999	1.053	0.999	0.999	0.999	0.999	1.053	1.053	0.999	0.999	1.053	1.053	1.053	1.053	0.999	0.999	0.999	0.999	0.999	1.053	1.053	1.053	1.053	1.053	1.053	1.053	0.999	0.999	0.999	1.303	1.17	1.17	1.11	1.11	0.999	0.999	0.999	0.999	1.053	1.053	1.053	1.053	0.949	0.949	0.999	0.999
CnTCP2-3	0.999	0.999	0.999	0.999	1.053	0.999	0.999	0.999	0.999	1.053	1.053	0.999	0.999	1.053	1.053	1.053	1.053	0.999	0.999	0.999	0.999	0.999	1.053	1.053	1.053	1.053	1.053	1.053	1.053	0.999	0.999	0.999	1.234	1.17	1.17	1.17	1.11	0.999	0.999	0.999	0.999	1.053	1.053	1.053	1.053	0.949	0.949	0.999	0.999
CnTCP2-2	0.999	0.999	0.999	0.999	1.053	0.999	0.999	0.999	0.999	1.053	1.053	0.999	0.999	1.053	1.053	1.053	1.053	0.999	0.999	0.999	0.999	0.999	1.053	1.053	1.053	1.053	1.053	1.053	1.053	0.999	0.999	0.999	1.234	1.17	1.17	1.17	1.11	0.999	0.999	0.999	0.999	1.053	1.053	1.053	1.053	0.949	0.949	0.999	0.999
CnTCP2-1	0.999	0.999	0.999	0.999	1.053	0.999	0.999	0.999	0.999	1.053	1.053	0.999	0.999	1.053	1.053	1.053	1.053	0.999	0.999	0.999	0.999	0.999	1.053	1.053	1.053	1.053	1.053	1.053	1.053	0.999	0.999	0.999	1.234	1.17	1.17	1.17	1.11	0.999	0.999	0.999	0.999	1.053	1.053	1.053	1.053	0.949	0.949	0.999	0.999
CnTCP14	0.999	0.999	0.999	0.999	1.053	0.999	0.999	0.999	0.999	1.053	1.053	0.999	0.999	1.053	1.053	1.053	1.053	1.11	1.11	1.11	1.11	1.11	1.053	1.053	1.053	1.053	1.053	1.053	1.053	0.999	0.999	0.999	1.378	1.17	1.17	1.053	1.234	1.11	1.11	1.11	1.11	1.17	1.17	1.053	1.053	0.949	0.949	0.999	0.999
AtTCP24	0.999	0.999	0.999	0.999	1.053	0.999	0.999	0.999	0.999	1.053	1.053	0.999	0.999	1.053	1.053	1.053	1.053	0.999	0.999	0.999	0.999	0.999	1.053	1.053	0.999	0.999	1.053	0.999	0.999	0.999	0.999	0.999	1.17	1.11	1.11	1.11	1.053	0.999	0.999	0.999	0.999	1.053	1.053	1.053	1.053	0.999	0.999	1.053	1.053
ZmTCP25	1.053	1.053	1.053	1.053	1.11	1.053	1.053	1.053	1.053	1.11	1.11	1.053	1.053	1.11	1.11	1.11	1.11	1.11	1.11	1.11	1.11	1.11	1.11	1.11	1.11	1.11	1.11	1.11	1.11	0.999	0.999	0.999	1.459	1.17	1.17	1.17	1.17	1.053	1.053	1.053	1.053	1.11	1.11	1.053	1.053	0.999	0.999	1.053	1.053
ZmTCP22	1.053	1.053	1.053	1.053	1.11	1.053	1.053	1.053	1.053	1.11	1.11	1.053	1.053	1.11	1.11	1.11	1.11	1.11	1.11	1.11	1.11	1.11	1.11	1.11	1.11	1.11	1.11	1.11	1.11	0.999	0.999	0.999	1.459	1.17	1.17	1.17	1.17	1.053	1.053	1.053	1.053	1.11	1.11	1.053	1.053	0.999	0.999	1.053	1.053
OsTCP18	1.11	1.11	1.11	1.11	1.17	1.11	1.11	1.11	1.11	1.17	1.17	1.11	1.11	1.17	1.17	1.17	1.17	1.17	1.17	1.17	1.17	1.17	1.17	1.17	1.17	1.17	1.17	1.17	1.17	1.053	1.053	1.053	1.459	1.234	1.234	1.17	1.234	1.11	1.11	1.11	1.11	1.17	1.17	1.11	1.11	1.053	1.053	1.11	1.11
ZmTCP10	1.053	1.053	1.053	1.053	1.11	1.053	1.053	1.053	1.053	1.11	1.11	1.053	1.053	1.11	1.11	1.11	1.11	1.11	1.11	1.11	1.11	1.11	1.11	1.11	1.11	1.11	1.11	1.11	1.11	0.999	0.999	0.999	1.378	1.17	1.17	1.17	1.17	1.053	1.053	1.053	1.053	1.11	1.11	1.053	1.053	0.999	0.999	1.053	1.053
OsTCP5	1.053	1.053	1.053	1.053	1.11	1.053	1.053	1.053	1.053	1.11	1.11	1.053	1.053	1.11	1.11	1.11	1.11	1.11	1.11	1.11	1.11	1.11	1.11	1.11	1.11	1.11	1.11	1.11	1.11	0.999	0.999	0.999	1.378	1.17	1.17	1.17	1.17	1.053	1.053	1.053	1.053	1.11	1.11	1.053	1.053	0.999	0.999	1.053	1.053
GmTCP45	1.053	1.053	1.053	1.053	1.11	1.053	1.053	1.053	1.053	1.11	1.11	1.053	1.053	1.11	1.11	1.11	1.11	1.11	1.11	1.11	1.11	1.11	1.11	1.11	1.11	1.11	1.11	1.11	1.11	0.999	0.999	0.999	1.378	1.17	1.17	1.17	1.17	1.053	1.053	1.053	1.053	1.11	1.11	1.053	1.053	0.949	0.949	0.999	0.999
GmTCP34	1.053	1.053	1.053	1.053	1.11	1.053	1.053	1.053	1.053	1.11	1.11	1.053	1.053	1.11	1.11	1.11	1.11	1.11	1.11	1.11	1.11	1.11	1.11	1.11	1.11	1.11	1.11	1.11	1.11	0.999	0.999	0.999	1.459	1.17	1.17	1.17	1.17	1.053	1.053	1.053	1.053	1.11	1.11	1.053	1.053	0.949	0.949	0.999	0.999
GmTCP44	1.053	1.053	1.053	1.053	1.11	1.053	1.053	1.053	1.053	1.11	1.11	1.053	1.053	1.11	1.11	1.11	1.11	1.11	1.11	1.11	1.11	1.11	1.11	1.11	1.11	1.11	1.11	1.11	1.11	0.999	0.999	0.999	1.459	1.17	1.17	1.17	1.17	1.053	1.053	1.053	1.053	1.11	1.11	1.053	1.053	0.949	0.949	0.999	0.999
CnTCP13	1.053	1.053	1.053	1.053	1.11	1.053	1.053	1.053	1.053	1.11	1.11	1.053	1.053	1.11	1.11	1.11	1.11	1.11	1.11	1.11	1.11	1.11	1.11	1.11	1.11	1.11	1.11	1.11	1.11	0.999	0.999	0.999	1.378	1.17	1.17	1.17	1.17	1.053	1.053	1.053	1.053	1.11	1.11	1.053	1.053	0.949	0.949	0.999	0.999
AtTCP13-2	1.053	1.053	1.053	1.053	1.11	1.053	1.053	1.053	1.053	1.11	1.11	1.053	1.053	1.11	1.11	1.11	1.11	1.11	1.11	1.11	1.11	1.11	1.11	1.11	1.11	1.11	1.11	1.11	1.11	0.999	0.999	0.999	1.459	1.17	1.17	1.17	1.17	1.053	1.053	1.053	1.053	1.11	1.11	1.053	1.053	0.949	0.949	0.999	0.999
AtTCP13-1	1.053	1.053	1.053	1.053	1.11	1.053	1.053	1.053	1.053	1.11	1.11	1.053	1.053	1.11	1.11	1.11	1.11	1.11	1.11	1.11	1.11	1.11	1.11	1.11	1.11	1.11	1.11	1.11	1.11	0.999	0.999	0.999	1.459	1.17	1.17	1.17	1.17	1.053	1.053	1.053	1.053	1.11	1.11	1.053	1.053	0.949	0.949	0.999	0.999
GmTCP43	1.053	1.053	1.053	1.053	1.11	1.053	1.053	1.053	1.053	1.11	1.11	1.053	1.053	1.11	1.11	1.11	1.11	1.11	1.11	1.11	1.11	1.11	1.11	1.11	1.11	1.11	1.11	1.11	1.11	0.999	0.999	0.999	1.303	1.11	1.11	1.11	1.053	1.053	1.053	1.053	1.053	1.053	1.053	0.999	0.999	0.949	0.949	0.999	0.999
GmTCP28	1.053	1.053	1.053	1.053	1.11	1.053	1.053	1.053	1.053	1.11	1.11	1.053	1.053	1.11	1.11	1.11	1.11	1.11	1.11	1.11	1.11	1.11	1.11	1.11	1.11	1.11	1.11	1.11	1.11	0.999	0.999	0.999	1.303	1.11	1.11	1.11	1.053	1.053	1.053	1.053	1.053	1.053	1.053	0.999	0.999	0.949	0.949	0.999	0.999
GmTCP30	0.999	0.999	0.999	0.999	1.053	0.999	0.999	0.999	0.999	1.053	1.053	0.999	0.999	1.053	1.053	1.053	1.053	1.053	1.053	1.053	1.053	1.053	1.053	1.053	1.053	1.053	1.053	1.053	1.053	1.053	1.053	1.053	1.459	1.053	1.053	1.053	0.999	0.999	0.999	0.999	0.999	0.999	0.999	0.949	0.949	0.999	0.999	0.949	0.949
GmTCP27	0.999	0.999	0.999	0.999	1.053	0.999	0.999	0.999	0.999	1.053	1.053	0.999	0.999	1.053	1.053	1.053	1.053	1.053	1.053	1.053	1.053	1.053	1.053	1.053	1.053	1.053	1.053	1.053	1.053	1.053	1.053	1.053	1.459	1.053	1.053	1.053	0.999	0.999	0.999	0.999	0.999	0.999	0.999	0.949	0.949	0.999	0.999	0.949	0.949
AtTCP5	0.999	0.999	0.999	0.999	1.053	0.999	0.999	0.999	0.999	0.949	0.949	0.999	0.999	0.949	0.949	0.949	0.949	0.949	0.949	0.949	0.949	0.949	0.949	0.949	0.949	0.949	0.949	0.949	0.949	1.053	1.053	1.053	1.303	1.11	1.11	1.11	1.11	0.999	0.999	0.999	0.999	1.053	1.053	0.949	0.949	0.999	0.999	0.949	0.949
AtTCP17	0.949	0.949	0.949	0.9	0.999	0.949	0.949	0.949	0.949	0.9	0.9	0.949	0.949	0.9	0.9	0.9	0.9	0.9	0.9	0.9	0.9	0.9	0.9	0.9	0.9	0.9	0.855	0.9	0.9	1.053	1.053	1.053	1.303	1.11	1.11	1.11	1.053	0.999	0.999	0.999	0.999	1.053	1.053	0.949	0.949	0.999	0.999	0.949	0.949
CnTCP5	1.053	1.053	1.053	1.053	1.11	1.053	1.053	1.053	1.053	1.11	1.11	1.053	1.053	1.11	1.11	1.11	1.11	1.11	1.11	1.11	1.11	1.11	1.11	1.11	1.11	1.11	1.11	1.11	1.11	1.11	1.11	1.11	1.378	1.11	1.11	1.053	1.053	1.053	1.053	1.053	1.053	1.053	1.053	1.053	1.053	1.11	1.11	1.053	1.053
CnTCP17	0.999	0.999	0.999	0.999	1.053	0.999	0.999	0.999	0.999	1.053	1.053	0.999	0.999	1.053	1.053	1.053	1.053	1.053	1.053	1.053	1.053	1.053	1.053	1.053	1.053	1.053	1.053	1.053	1.053	1.053	1.053	1.053	1.459	1.053	1.053	1.053	0.999	0.999	0.999	0.999	0.999	0.999	0.999	0.999	0.999	1.053	1.053	0.999	0.999
OsTCP10	1.37	1.37	1.37	1.37	1.457	1.37	1.37	1.37	1.37	1.37	1.37	1.37	1.37	1.37	1.37	1.37	1.37	1.457	1.457	1.457	1.457	1.457	1.37	1.37	1.37	1.37	1.37	1.37	1.37	1.553	1.553	1.553	1.916	1.553	1.553	1.457	1.659	1.553	1.553	1.553	1.553	1.659	1.659	1.457	1.457	1.553	1.553	1.457	1.457
ZmTCP28	1.282	1.282	1.282	1.282	1.357	1.282	1.282	1.282	1.282	1.357	1.357	1.282	1.282	1.357	1.357	1.357	1.357	1.357	1.357	1.357	1.357	1.357	1.357	1.357	1.437	1.437	1.357	1.357	1.357	1.282	1.282	1.282	2.355	1.214	1.214	1.214	1.282	1.282	1.282	1.282	1.282	1.282	1.282	1.357	1.357	1.357	1.357	1.357	1.357
ZmTCP14	1.296	1.296	1.296	1.296	1.397	1.296	1.296	1.296	1.296	1.397	1.397	1.296	1.296	1.397	1.397	1.397	1.397	1.397	1.397	1.397	1.397	1.397	1.397	1.397	1.51	1.51	1.397	1.397	1.397	1.296	1.296	1.296	3.528	1.205	1.205	1.205	1.296	1.296	1.296	1.296	1.296	1.296	1.296	1.397	1.397	1.397	1.397	1.397	1.397
ZmTCP7	1.214	1.214	1.214	1.214	1.282	1.214	1.214	1.214	1.214	1.282	1.282	1.214	1.214	1.282	1.282	1.282	1.282	1.282	1.282	1.282	1.282	1.282	1.282	1.282	1.357	1.357	1.282	1.282	1.282	1.214	1.214	1.214	2.156	1.149	1.149	1.149	1.214	1.214	1.214	1.214	1.214	1.214	1.214	1.282	1.282	1.282	1.282	1.282	1.282
ZmTCP38	1.296	1.296	1.296	1.296	1.397	1.296	1.296	1.296	1.296	1.397	1.397	1.296	1.296	1.397	1.397	1.397	1.397	1.397	1.397	1.397	1.397	1.397	1.397	1.397	1.51	1.51	1.397	1.397	1.397	1.296	1.296	1.296	3.528	1.205	1.205	1.205	1.296	1.296	1.296	1.296	1.296	1.296	1.296	1.397	1.397	1.397	1.397	1.397	1.397
ZmTCP30	1.397	1.397	1.397	1.397	1.51	1.397	1.397	1.397	1.397	1.51	1.51	1.397	1.397	1.51	1.51	1.51	1.51	1.51	1.51	1.51	1.51	1.51	1.51	1.51	1.637	1.637	1.51	1.51	1.51	1.397	1.397	1.397	2.845	1.296	1.296	1.296	1.397	1.397	1.397	1.397	1.397	1.296	1.296	1.51	1.51	1.51	1.51	1.51	1.51
ZmTCP39	1.296	1.296	1.296	1.296	1.397	1.296	1.296	1.296	1.296	1.397	1.397	1.296	1.296	1.397	1.397	1.397	1.397	1.397	1.397	1.397	1.397	1.397	1.397	1.397	1.51	1.51	1.397	1.397	1.397	1.296	1.296	1.296	3.528	1.205	1.205	1.205	1.296	1.296	1.296	1.296	1.296	1.296	1.296	1.397	1.397	1.397	1.397	1.397	1.397
ZmTCP4	1.233	1.233	1.233	1.233	1.324	1.233	1.233	1.233	1.233	1.324	1.324	1.233	1.233	1.324	1.324	1.324	1.324	1.425	1.425	1.425	1.425	1.425	1.324	1.324	1.425	1.425	1.324	1.324	1.324	1.149	1.149	1.149	2.892	1.149	1.149	1.233	1.425	1.324	1.324	1.324	1.324	1.324	1.324	1.324	1.324	1.233	1.233	1.324	1.324
ZmTCP11	1.149	1.149	1.149	1.149	1.233	1.149	1.149	1.149	1.149	1.233	1.233	1.149	1.149	1.233	1.233	1.233	1.233	1.324	1.324	1.324	1.324	1.324	1.233	1.233	1.324	1.324	1.233	1.233	1.233	1.073	1.073	1.073	2.892	1.073	1.073	1.149	1.324	1.233	1.233	1.233	1.233	1.233	1.233	1.233	1.233	1.149	1.149	1.233	1.233
ZmTCP45	1.659	1.659	1.659	1.659	1.779	1.659	1.659	1.659	1.659	1.779	1.779	1.659	1.659	1.779	1.779	1.779	1.779	1.779	1.779	1.779	1.779	1.779	1.779	1.779	1.916	1.916	1.779	1.779	1.779	1.659	1.659	1.659	4.445	1.553	1.553	1.659	1.779	1.659	1.659	1.659	1.659	1.659	1.659	1.779	1.779	1.779	1.779	1.779	1.779
ZmTCP5	0.949	0.949	0.949	0.949	0.999	0.949	0.949	0.949	0.949	0.999	0.999	0.949	0.949	0.999	0.999	0.999	0.999	1.053	1.053	1.053	1.053	1.053	0.999	0.999	1.053	1.053	0.999	0.999	0.999	0.9	0.9	0.9	1.645	0.9	0.9	0.999	1.053	0.999	0.999	0.999	0.999	0.999	0.999	0.999	0.999	0.949	0.949	0.999	0.999
ZmTCP23	0.949	0.949	0.949	0.949	0.999	0.949	0.949	0.949	0.949	0.999	0.999	0.949	0.949	0.999	0.999	0.999	0.999	1.053	1.053	1.053	1.053	1.053	0.999	0.999	1.053	1.053	0.999	0.999	0.999	0.9	0.9	0.9	1.645	0.9	0.9	0.999	1.053	0.999	0.999	0.999	0.999	0.999	0.999	0.999	0.999	0.949	0.949	0.999	0.999
OsTCP24	0.949	0.949	0.949	0.949	0.999	0.949	0.949	0.949	0.949	0.999	0.999	0.949	0.949	0.999	0.999	0.999	0.999	1.053	1.053	1.053	1.053	1.053	0.999	0.999	1.053	1.053	0.999	0.999	0.999	0.9	0.9	0.9	1.645	0.9	0.9	0.999	1.053	0.999	0.999	0.999	0.999	0.999	0.999	0.999	0.999	0.949	0.949	0.999	0.999
ZmTCP20	1.205	1.205	1.205	1.205	1.296	1.205	1.205	1.205	1.205	1.205	1.205	1.205	1.205	1.205	1.205	1.205	1.205	1.205	1.205	1.205	1.205	1.205	1.205	1.205	1.205	1.205	1.205	1.205	1.205	1.122	1.122	1.122	1.51	1.205	1.205	1.205	1.296	1.205	1.205	1.205	1.205	1.205	1.205	1.205	1.205	1.122	1.122	1.205	1.205
ZmTCP12	1.078	1.078	1.078	1.078	1.149	1.078	1.078	1.078	1.078	1.078	1.078	1.078	1.078	1.078	1.078	1.078	1.078	1.078	1.078	1.078	1.078	1.078	1.078	1.078	1.078	1.078	1.078	1.078	1.078	1.011	1.011	1.011	1.622	1.078	1.078	1.149	1.149	1.078	1.078	1.078	1.078	1.078	1.078	1.078	1.078	1.011	1.011	1.078	1.078
ZmTCP1	0.949	0.949	0.949	0.949	0.999	0.949	0.949	0.949	0.949	0.999	0.999	0.949	0.949	0.999	0.999	0.999	0.999	1.053	1.053	1.053	1.053	1.053	0.999	0.999	1.053	1.053	0.999	0.999	0.999	0.9	0.9	0.9	1.645	0.9	0.9	0.949	1.053	0.999	0.999	0.999	0.999	0.999	0.999	0.999	0.999	0.949	0.949	0.999	0.999
ZmTCP13	0.949	0.949	0.949	0.949	0.999	0.949	0.949	0.949	0.949	0.999	0.999	0.949	0.949	0.999	0.999	0.999	0.999	1.053	1.053	1.053	1.053	1.053	0.999	0.999	1.053	1.053	0.999	0.999	0.999	0.9	0.9	0.9	1.645	0.9	0.9	0.949	1.053	0.999	0.999	0.999	0.999	0.999	0.999	0.999	0.999	0.949	0.949	0.999	0.999
OsTCP22	0.9	0.9	0.9	0.9	0.949	0.9	0.9	0.9	0.9	0.949	0.949	0.9	0.9	0.949	0.949	0.949	0.949	0.999	0.999	0.999	0.999	0.999	0.949	0.949	0.999	0.999	0.949	0.949	0.949	0.9	0.9	0.9	1.459	0.9	0.9	0.949	1.053	0.999	0.999	0.999	0.999	0.949	0.949	0.999	0.999	0.949	0.949	0.999	0.999
ZmTCP35	1.533	1.533	1.533	1.533	1.649	1.533	1.533	1.533	1.533	1.533	1.533	1.533	1.533	1.533	1.533	1.533	1.533	1.533	1.533	1.533	1.533	1.533	1.533	1.533	1.533	1.533	1.533	1.533	1.533	1.533	1.533	1.533	1.337	1.43	1.43	1.43	1.533	1.533	1.533	1.533	1.533	1.533	1.533	1.43	1.43	1.43	1.43	1.43	1.43
ZmTCP2	0.999	0.999	0.999	0.999	1.053	0.999	0.999	0.999	0.999	1.053	1.053	0.999	0.999	1.053	1.053	1.053	1.053	1.11	1.11	1.11	1.11	1.11	1.053	1.053	1.053	1.053	1.053	1.053	1.053	0.9	0.9	0.9	1.459	0.999	0.999	1.11	1.17	0.999	0.999	0.999	0.999	0.949	0.949	0.999	0.999	0.9	0.9	0.949	0.949
ZmTCP18	1.17	1.17	1.17	1.17	1.234	1.17	1.17	1.17	1.17	1.234	1.234	1.17	1.17	1.234	1.234	1.234	1.234	1.303	1.303	1.303	1.303	1.303	1.234	1.234	1.234	1.234	1.234	1.234	1.234	1.053	1.053	1.053	1.754	1.17	1.17	1.234	1.378	1.17	1.17	1.17	1.17	1.11	1.11	1.17	1.17	1.053	1.053	1.11	1.11
OsTB1	0.999	0.999	0.999	0.999	1.053	0.999	0.999	0.999	0.999	1.053	1.053	0.999	0.999	1.053	1.053	1.053	1.053	1.11	1.11	1.11	1.11	1.11	1.053	1.053	1.053	1.053	1.053	1.053	1.053	0.9	0.9	0.9	1.547	0.999	0.999	1.11	1.17	0.999	0.999	0.999	0.999	0.949	0.949	0.999	0.999	0.9	0.9	0.949	0.949
CnTCP3	0.999	0.999	0.999	0.999	1.053	0.949	0.949	0.999	0.999	1.053	1.053	0.999	0.999	1.053	1.053	1.053	1.053	1.11	1.11	1.11	1.11	1.11	1.053	1.053	1.053	1.053	1.053	1.053	1.053	0.949	0.949	0.949	1.645	0.9	0.9	0.999	1.053	1.053	1.053	1.053	1.053	0.999	0.999	0.999	0.999	0.949	0.949	0.999	0.999
CnTCP15	0.949	0.949	0.949	0.949	0.999	0.949	0.949	0.949	0.949	0.999	0.999	0.949	0.949	0.999	0.999	0.999	0.999	0.949	0.949	0.949	0.949	0.949	0.999	0.999	0.999	0.999	0.999	0.999	0.999	1.053	1.053	1.053	1.378	0.999	0.999	1.053	1.053	0.949	0.949	0.949	0.949	0.949	0.949	0.999	0.999	1.053	1.053	0.999	0.999
GmTCP55	1.053	1.053	1.053	1.053	1.053	1.053	1.053	1.053	1.053	1.11	1.11	1.053	1.053	1.11	1.11	1.11	1.11	1.17	1.17	1.17	1.17	1.17	1.11	1.11	1.11	1.11	1.11	1.11	1.11	1.053	1.053	1.053	1.547	1.053	1.053	1.11	1.234	1.11	1.11	1.11	1.11	1.053	1.053	1.053	1.053	0.999	0.999	0.999	0.999
GmTCP50	0.999	0.999	0.999	0.999	0.999	0.999	0.999	0.999	0.999	1.053	1.053	0.999	0.999	1.053	1.053	1.053	1.053	1.11	1.11	1.11	1.11	1.11	1.053	1.053	1.053	1.053	1.053	1.053	1.053	1.053	1.053	1.053	1.459	1.053	1.053	1.11	1.234	1.11	1.11	1.11	1.11	1.053	1.053	1.053	1.053	0.999	0.999	0.999	0.999
GmTCP54	0.999	0.999	0.999	0.999	1.053	0.999	0.999	0.999	0.999	1.053	1.053	0.999	0.999	1.053	1.053	1.053	1.053	1.11	1.11	1.11	1.11	1.11	1.053	1.053	0.999	0.999	1.053	0.999	0.999	1.053	1.053	1.053	1.459	0.999	0.999	1.11	1.17	1.11	1.11	1.11	1.11	1.053	1.053	1.053	1.053	0.999	0.999	0.999	0.999
GmTCP51	0.999	0.999	0.999	0.999	1.053	0.999	0.999	0.999	0.999	1.053	1.053	0.999	0.999	1.053	1.053	1.053	1.053	1.11	1.11	1.11	1.11	1.11	1.053	1.053	1.053	1.053	1.053	1.053	1.053	1.053	1.053	1.053	1.459	1.053	1.053	1.11	1.234	1.11	1.11	1.11	1.11	1.053	1.053	1.053	1.053	0.999	0.999	0.999	0.999
GmTCP53	0.999	0.999	0.999	0.999	1.053	0.999	0.999	0.999	0.999	1.053	1.053	0.999	0.999	1.053	1.053	1.053	1.053	1.11	1.11	1.11	1.11	1.11	1.053	1.053	1.053	1.053	1.053	1.053	1.053	0.999	0.999	0.999	1.459	0.999	0.999	1.053	1.17	1.053	1.053	1.053	1.053	0.999	0.999	0.999	0.999	0.949	0.949	0.949	0.949
GmTCP49	0.999	0.999	0.999	0.999	1.053	0.999	0.999	0.999	0.999	1.053	1.053	0.999	0.999	1.053	1.053	1.053	1.053	1.11	1.11	1.11	1.11	1.11	1.053	1.053	1.053	1.053	1.053	1.053	1.053	0.999	0.999	0.999	1.459	0.999	0.999	1.053	1.17	1.053	1.053	1.053	1.053	0.999	0.999	0.999	0.999	0.949	0.949	0.949	0.949
AtTCP1	0.999	0.999	0.999	0.999	1.053	0.999	0.999	0.999	0.999	1.053	1.053	0.999	0.999	1.053	1.053	1.053	1.053	1.11	1.11	1.11	1.11	1.11	1.053	1.053	1.053	1.053	1.053	1.053	1.053	0.999	0.999	0.999	1.547	0.999	0.999	1.11	1.17	1.053	1.053	1.053	1.053	0.999	0.999	0.999	0.999	0.949	0.949	0.949	0.949
CnTCP11	1.17	1.17	1.17	1.17	1.234	1.17	1.17	1.17	1.17	1.234	1.234	1.17	1.17	1.234	1.234	1.234	1.234	1.303	1.303	1.303	1.303	1.303	1.234	1.234	1.234	1.234	1.234	1.234	1.234	1.17	1.17	1.17	1.754	1.17	1.17	1.234	1.378	1.234	1.234	1.234	1.234	1.17	1.17	1.17	1.17	1.11	1.11	1.11	1.11
CnTCP1	1.11	1.11	1.11	1.11	1.17	1.11	1.11	1.11	1.11	1.17	1.17	1.11	1.11	1.17	1.17	1.17	1.17	1.234	1.234	1.234	1.234	1.234	1.17	1.17	1.17	1.17	1.17	1.17	1.17	1.11	1.11	1.11	1.645	1.11	1.11	1.17	1.303	1.17	1.17	1.17	1.17	1.11	1.11	1.11	1.11	1.11	1.11	1.11	1.11
AtTCP12	1.053	1.053	1.053	1.053	1.11	1.053	1.053	1.053	1.053	1.11	1.11	1.053	1.053	1.11	1.11	1.11	1.11	1.053	1.053	1.053	1.053	1.053	1.11	1.11	1.11	1.11	1.11	1.11	1.11	1.17	1.17	1.17	1.459	0.999	0.999	1.053	1.053	1.053	1.053	1.053	1.053	0.999	0.999	1.11	1.11	1.17	1.17	1.11	1.11
GmTCP52	0.9	0.9	0.9	0.9	0.949	0.9	0.9	0.9	0.9	0.949	0.949	0.9	0.9	0.949	0.949	0.949	0.949	0.949	0.949	0.949	0.949	0.949	0.949	0.949	0.999	0.999	0.949	0.949	0.949	0.9	0.9	0.9	1.378	0.949	0.949	1.053	0.999	0.949	0.949	0.949	0.949	0.999	0.999	0.999	0.999	0.949	0.949	0.999	0.999
GmTCP47	0.949	0.949	0.949	0.949	0.999	0.949	0.949	0.949	0.949	0.999	0.999	0.949	0.949	0.999	0.999	0.999	0.999	0.999	0.999	0.999	0.999	0.999	0.999	0.999	1.053	1.053	0.999	0.999	0.999	0.9	0.9	0.9	1.459	0.949	0.949	1.053	0.999	0.949	0.949	0.949	0.949	0.999	0.999	0.999	0.999	0.949	0.949	0.999	0.999
GmTCP48	0.949	0.949	0.949	0.949	0.949	0.949	0.949	0.949	0.949	0.999	0.999	0.949	0.949	0.999	0.999	0.999	0.999	0.999	0.999	0.999	0.999	0.999	0.999	0.999	1.053	1.053	0.999	0.999	0.999	0.949	0.949	0.949	1.378	0.999	0.999	1.11	1.053	0.999	0.999	0.999	0.999	1.053	1.053	1.053	1.053	0.999	0.999	1.053	1.053
GmTCP46	0.949	0.949	0.949	0.949	0.949	0.949	0.949	0.949	0.949	0.999	0.999	0.949	0.949	0.999	0.999	0.999	0.999	0.999	0.999	0.999	0.999	0.999	0.999	0.999	1.053	1.053	0.999	0.999	0.999	0.949	0.949	0.949	1.378	0.999	0.999	1.11	1.053	0.999	0.999	0.999	0.999	1.053	1.053	1.053	1.053	0.999	0.999	1.053	1.053
AtTCP18-3	0.855	0.855	0.855	0.855	0.9	0.9	0.9	0.9	0.855	0.9	0.9	0.9	0.9	0.9	0.9	0.949	0.9	0.9	0.9	0.9	0.9	0.9	0.9	0.9	0.949	0.949	0.9	0.9	0.9	0.9	0.9	0.9	1.459	0.949	0.949	1.11	0.999	0.9	0.9	0.9	0.9	0.999	0.999	0.949	0.949	0.9	0.9	0.949	0.949
AtTCP18-2	0.855	0.855	0.855	0.855	0.9	0.9	0.9	0.9	0.855	0.9	0.9	0.9	0.9	0.9	0.9	0.949	0.9	0.9	0.9	0.9	0.9	0.9	0.9	0.9	0.949	0.949	0.9	0.9	0.9	0.9	0.9	0.9	1.459	0.949	0.949	1.11	0.999	0.9	0.9	0.9	0.9	0.999	0.999	0.949	0.949	0.9	0.9	0.949	0.949
AtTCP18	0.855	0.855	0.855	0.855	0.9	0.9	0.9	0.9	0.855	0.9	0.9	0.9	0.9	0.9	0.9	0.949	0.9	0.9	0.9	0.9	0.9	0.9	0.9	0.9	0.949	0.949	0.9	0.9	0.9	0.9	0.9	0.9	1.459	0.949	0.949	1.11	0.999	0.9	0.9	0.9	0.9	0.999	0.999	0.949	0.949	0.9	0.9	0.949	0.949
	GmTCP19	GmTCP17	CnTCP8	AtTCP22	AtTCP23	ZmTCP46	ZmTCP36	AtTCP8	OsTCP28	ZmTCP41	OsTCP9	ZmTCP16	OsPCF3	ZmTCP21	OsTCP19	ZmTCP26	CnTCP10	GmTCP7	GmTCP4	AtTCP14	CnTCP12	CnTCP16	GmTCP5	GmTCP21	GmTCP23	GmTCP10	AtTCP15	GmTCP2	GmTCP1	ZmTCP44	OsTCP6	ZmTCP37	ZmTCP31	ZmTCP32	OsPCF2	OsTCP25	ZmTCP34	GmTCP24	GmTCP20	CnTCP9	AtTCP20	CnTCP18-2	CnTCP18-1	GmTCP8	GmTCP3	GmTCP6	GmTCP22	GmTCP26	GmTCP14
Homology matrix of 171 sequences （bHLH）
GmTCP19	1
GmTCP17	1	1
CnTCP8	1	1	1
AtTCP22	0.964	0.964	0.964	1
AtTCP23	0.945	0.945	0.945	0.927	1
ZmTCP46	0.964	0.964	0.964	0.945	0.927	1
ZmTCP36	0.964	0.964	0.964	0.945	0.927	1	1
AtTCP8	0.964	0.964	0.964	0.945	0.927	0.982	0.982	1
OsTCP28	0.982	0.982	0.982	0.964	0.945	0.982	0.982	0.982	1
ZmTCP41	0.927	0.927	0.927	0.909	0.891	0.927	0.927	0.927	0.945	1
OsTCP9	0.927	0.927	0.927	0.909	0.891	0.927	0.927	0.927	0.945	1	1
ZmTCP16	0.927	0.927	0.927	0.909	0.891	0.945	0.945	0.964	0.945	0.964	0.964	1
OsPCF3	0.927	0.927	0.927	0.909	0.891	0.945	0.945	0.964	0.945	0.964	0.964	1	1
ZmTCP21	0.927	0.927	0.927	0.909	0.909	0.909	0.909	0.909	0.927	0.945	0.945	0.909	0.909	1
OsTCP19	0.945	0.945	0.945	0.927	0.927	0.927	0.927	0.927	0.945	0.964	0.964	0.927	0.927	0.982	1
ZmTCP26	0.927	0.927	0.927	0.909	0.909	0.927	0.927	0.945	0.927	0.945	0.945	0.945	0.945	0.964	0.982	1
CnTCP10	0.945	0.945	0.945	0.927	0.909	0.945	0.945	0.945	0.964	0.982	0.982	0.945	0.945	0.964	0.982	0.964	1
GmTCP7	0.945	0.945	0.945	0.927	0.909	0.945	0.945	0.945	0.964	0.945	0.945	0.909	0.909	0.927	0.945	0.927	0.964	1
GmTCP4	0.945	0.945	0.945	0.927	0.909	0.945	0.945	0.945	0.964	0.945	0.945	0.909	0.909	0.927	0.945	0.927	0.964	1	1
AtTCP14	0.945	0.945	0.945	0.927	0.909	0.945	0.945	0.945	0.964	0.945	0.945	0.909	0.909	0.927	0.945	0.927	0.964	1	1	1
CnTCP12	0.927	0.927	0.927	0.909	0.891	0.927	0.927	0.927	0.945	0.964	0.964	0.927	0.927	0.945	0.964	0.945	0.982	0.982	0.982	0.982	1
CnTCP16	0.945	0.945	0.945	0.927	0.927	0.927	0.927	0.927	0.945	0.927	0.927	0.891	0.891	0.945	0.964	0.945	0.945	0.982	0.982	0.982	0.964	1
GmTCP5	0.964	0.964	0.964	0.945	0.927	0.964	0.964	0.964	0.982	0.964	0.964	0.927	0.927	0.945	0.964	0.945	0.982	0.982	0.982	0.982	0.964	0.964	1
GmTCP21	0.964	0.964	0.964	0.945	0.927	0.964	0.964	0.964	0.982	0.964	0.964	0.927	0.927	0.945	0.964	0.945	0.982	0.982	0.982	0.982	0.964	0.964	1	1
GmTCP23	0.891	0.891	0.891	0.873	0.855	0.873	0.873	0.873	0.891	0.909	0.909	0.873	0.873	0.873	0.891	0.873	0.891	0.891	0.891	0.891	0.873	0.891	0.909	0.909	1
GmTCP10	0.909	0.909	0.909	0.891	0.873	0.891	0.891	0.891	0.909	0.927	0.927	0.891	0.891	0.891	0.909	0.891	0.909	0.909	0.909	0.909	0.891	0.909	0.927	0.927	0.982	1
AtTCP15	0.945	0.945	0.945	0.945	0.909	0.927	0.927	0.927	0.945	0.964	0.964	0.927	0.927	0.927	0.945	0.927	0.945	0.945	0.945	0.945	0.927	0.945	0.964	0.964	0.927	0.945	1
GmTCP2	0.964	0.964	0.964	0.945	0.927	0.945	0.945	0.945	0.964	0.945	0.945	0.909	0.909	0.945	0.964	0.945	0.964	0.964	0.964	0.964	0.945	0.964	0.982	0.982	0.927	0.945	0.964	1
GmTCP1	0.964	0.964	0.964	0.945	0.927	0.945	0.945	0.945	0.964	0.945	0.945	0.909	0.909	0.945	0.964	0.945	0.964	0.964	0.964	0.964	0.945	0.964	0.982	0.982	0.927	0.945	0.964	1	1
ZmTCP44	0.909	0.909	0.909	0.891	0.873	0.927	0.927	0.945	0.927	0.873	0.873	0.909	0.909	0.855	0.873	0.891	0.891	0.891	0.891	0.891	0.873	0.873	0.909	0.909	0.818	0.836	0.873	0.891	0.891	1
OsTCP6	0.909	0.909	0.909	0.891	0.873	0.927	0.927	0.945	0.927	0.873	0.873	0.909	0.909	0.855	0.873	0.891	0.891	0.891	0.891	0.891	0.873	0.873	0.909	0.909	0.818	0.836	0.873	0.891	0.891	1	1
ZmTCP37	0.909	0.909	0.909	0.891	0.873	0.927	0.927	0.945	0.927	0.873	0.873	0.909	0.909	0.855	0.873	0.891	0.891	0.891	0.891	0.891	0.873	0.873	0.909	0.909	0.818	0.836	0.873	0.891	0.891	1	1	1
ZmTCP31	0.618	0.618	0.618	0.618	0.6	0.636	0.636	0.655	0.636	0.636	0.636	0.636	0.636	0.636	0.636	0.655	0.655	0.673	0.673	0.673	0.673	0.655	0.655	0.655	0.6	0.618	0.618	0.636	0.636	0.655	0.655	0.655	1
ZmTCP32	0.891	0.891	0.891	0.873	0.855	0.873	0.873	0.873	0.891	0.873	0.873	0.873	0.873	0.836	0.855	0.836	0.855	0.855	0.855	0.855	0.836	0.855	0.873	0.873	0.855	0.873	0.891	0.891	0.891	0.873	0.873	0.873	0.564	1
OsPCF2	0.891	0.891	0.891	0.873	0.855	0.873	0.873	0.873	0.891	0.873	0.873	0.873	0.873	0.836	0.855	0.836	0.855	0.855	0.855	0.855	0.836	0.855	0.873	0.873	0.855	0.873	0.891	0.891	0.891	0.873	0.873	0.873	0.564	1	1
OsTCP25	0.8	0.8	0.8	0.782	0.782	0.8	0.8	0.818	0.8	0.782	0.782	0.818	0.818	0.745	0.764	0.782	0.764	0.764	0.764	0.764	0.745	0.764	0.782	0.782	0.745	0.764	0.8	0.782	0.782	0.818	0.818	0.818	0.527	0.891	0.891	1
ZmTCP34	0.818	0.818	0.818	0.8	0.782	0.8	0.8	0.8	0.818	0.8	0.8	0.8	0.8	0.764	0.782	0.764	0.782	0.818	0.818	0.818	0.8	0.818	0.8	0.8	0.782	0.8	0.818	0.818	0.818	0.764	0.764	0.764	0.491	0.873	0.873	0.8	1
GmTCP24	0.909	0.909	0.909	0.891	0.873	0.909	0.909	0.909	0.927	0.909	0.909	0.909	0.909	0.855	0.873	0.855	0.891	0.927	0.927	0.927	0.909	0.909	0.909	0.909	0.855	0.873	0.909	0.891	0.891	0.927	0.927	0.927	0.636	0.909	0.909	0.818	0.836	1
GmTCP20	0.909	0.909	0.909	0.891	0.873	0.909	0.909	0.909	0.927	0.909	0.909	0.909	0.909	0.855	0.873	0.855	0.891	0.927	0.927	0.927	0.909	0.909	0.909	0.909	0.855	0.873	0.909	0.891	0.891	0.927	0.927	0.927	0.636	0.909	0.909	0.818	0.836	1	1
CnTCP9	0.909	0.909	0.909	0.891	0.873	0.909	0.909	0.909	0.927	0.909	0.909	0.909	0.909	0.855	0.873	0.855	0.891	0.927	0.927	0.927	0.909	0.909	0.909	0.909	0.855	0.873	0.909	0.891	0.891	0.927	0.927	0.927	0.636	0.909	0.909	0.818	0.836	1	1	1
AtTCP20	0.909	0.909	0.909	0.891	0.873	0.909	0.909	0.909	0.927	0.909	0.909	0.909	0.909	0.855	0.873	0.855	0.891	0.927	0.927	0.927	0.909	0.909	0.909	0.909	0.855	0.873	0.909	0.891	0.891	0.927	0.927	0.927	0.636	0.909	0.909	0.818	0.836	1	1	1	1
CnTCP18-2	0.891	0.891	0.891	0.855	0.836	0.855	0.855	0.855	0.873	0.855	0.855	0.855	0.855	0.818	0.836	0.818	0.836	0.873	0.873	0.873	0.855	0.873	0.855	0.855	0.818	0.836	0.873	0.855	0.855	0.873	0.873	0.873	0.6	0.909	0.909	0.818	0.818	0.945	0.945	0.945	0.945	1
CnTCP18-1	0.891	0.891	0.891	0.855	0.836	0.855	0.855	0.855	0.873	0.855	0.855	0.855	0.855	0.818	0.836	0.818	0.836	0.873	0.873	0.873	0.855	0.873	0.855	0.855	0.818	0.836	0.873	0.855	0.855	0.873	0.873	0.873	0.6	0.909	0.909	0.818	0.818	0.945	0.945	0.945	0.945	1	1
GmTCP8	0.909	0.909	0.909	0.873	0.855	0.873	0.873	0.873	0.891	0.873	0.873	0.873	0.873	0.836	0.855	0.836	0.855	0.855	0.855	0.855	0.836	0.855	0.873	0.873	0.873	0.891	0.891	0.873	0.873	0.873	0.873	0.873	0.6	0.909	0.909	0.818	0.8	0.909	0.909	0.909	0.909	0.891	0.891	1
GmTCP3	0.909	0.909	0.909	0.873	0.855	0.873	0.873	0.873	0.891	0.873	0.873	0.873	0.873	0.836	0.855	0.836	0.855	0.855	0.855	0.855	0.836	0.855	0.873	0.873	0.873	0.891	0.891	0.873	0.873	0.873	0.873	0.873	0.6	0.909	0.909	0.818	0.8	0.909	0.909	0.909	0.909	0.891	0.891	1	1
GmTCP6	0.855	0.855	0.855	0.818	0.8	0.818	0.818	0.818	0.836	0.818	0.818	0.818	0.818	0.782	0.8	0.782	0.8	0.8	0.8	0.8	0.782	0.8	0.818	0.818	0.836	0.836	0.836	0.818	0.818	0.855	0.855	0.855	0.564	0.855	0.855	0.764	0.745	0.855	0.855	0.855	0.855	0.836	0.836	0.945	0.945	1
GmTCP22	0.855	0.855	0.855	0.818	0.8	0.818	0.818	0.818	0.836	0.818	0.818	0.818	0.818	0.782	0.8	0.782	0.8	0.8	0.8	0.8	0.782	0.8	0.818	0.818	0.836	0.836	0.836	0.818	0.818	0.855	0.855	0.855	0.564	0.855	0.855	0.764	0.745	0.855	0.855	0.855	0.855	0.836	0.836	0.945	0.945	1	1
GmTCP26	0.891	0.891	0.891	0.855	0.836	0.855	0.855	0.855	0.873	0.855	0.855	0.855	0.855	0.818	0.836	0.818	0.836	0.836	0.836	0.836	0.818	0.836	0.855	0.855	0.873	0.873	0.873	0.855	0.855	0.855	0.855	0.855	0.582	0.891	0.891	0.8	0.782	0.891	0.891	0.891	0.891	0.873	0.873	0.982	0.982	0.964	0.964	1
GmTCP14	0.891	0.891	0.891	0.855	0.836	0.855	0.855	0.855	0.873	0.855	0.855	0.855	0.855	0.818	0.836	0.818	0.836	0.836	0.836	0.836	0.818	0.836	0.855	0.855	0.873	0.873	0.873	0.855	0.855	0.855	0.855	0.855	0.582	0.891	0.891	0.8	0.782	0.891	0.891	0.891	0.891	0.873	0.873	0.982	0.982	0.964	0.964	1	1
CnTCP6	0.836	0.836	0.836	0.8	0.782	0.8	0.8	0.8	0.818	0.8	0.8	0.8	0.8	0.764	0.782	0.764	0.782	0.782	0.782	0.782	0.764	0.782	0.8	0.8	0.818	0.818	0.818	0.8	0.8	0.8	0.8	0.8	0.527	0.836	0.836	0.745	0.727	0.836	0.836	0.836	0.836	0.818	0.818	0.927	0.927	0.909	0.909	0.927	0.927
AtTCP9	0.909	0.909	0.909	0.873	0.855	0.873	0.873	0.873	0.891	0.873	0.873	0.873	0.873	0.836	0.855	0.836	0.855	0.855	0.855	0.855	0.836	0.855	0.873	0.873	0.873	0.891	0.891	0.873	0.873	0.873	0.873	0.873	0.6	0.909	0.909	0.818	0.8	0.909	0.909	0.909	0.909	0.891	0.891	0.982	0.982	0.927	0.927	0.964	0.964
AtTCP19-1	0.891	0.891	0.891	0.873	0.855	0.873	0.873	0.873	0.891	0.873	0.873	0.873	0.873	0.836	0.855	0.836	0.855	0.855	0.855	0.855	0.836	0.855	0.873	0.873	0.891	0.891	0.891	0.873	0.873	0.836	0.836	0.836	0.582	0.873	0.873	0.782	0.8	0.873	0.873	0.873	0.873	0.836	0.836	0.927	0.927	0.909	0.909	0.945	0.945
ZmTCP40	0.818	0.818	0.818	0.8	0.8	0.818	0.818	0.836	0.818	0.782	0.782	0.818	0.818	0.764	0.782	0.8	0.782	0.818	0.818	0.818	0.8	0.818	0.8	0.8	0.782	0.8	0.8	0.8	0.8	0.782	0.782	0.782	0.545	0.745	0.745	0.727	0.709	0.8	0.8	0.8	0.8	0.764	0.764	0.764	0.764	0.709	0.709	0.745	0.745
ZmTCP15	0.818	0.818	0.818	0.8	0.8	0.818	0.818	0.836	0.818	0.782	0.782	0.818	0.818	0.764	0.782	0.8	0.782	0.818	0.818	0.818	0.8	0.818	0.8	0.8	0.782	0.8	0.8	0.8	0.8	0.782	0.782	0.782	0.545	0.745	0.745	0.727	0.709	0.8	0.8	0.8	0.8	0.764	0.764	0.764	0.764	0.709	0.709	0.745	0.745
OsTCP7	0.818	0.818	0.818	0.8	0.8	0.836	0.836	0.818	0.818	0.782	0.782	0.8	0.8	0.764	0.782	0.782	0.782	0.818	0.818	0.818	0.8	0.818	0.8	0.8	0.782	0.8	0.8	0.8	0.8	0.764	0.764	0.764	0.527	0.745	0.745	0.709	0.709	0.8	0.8	0.8	0.8	0.764	0.764	0.764	0.764	0.709	0.709	0.745	0.745
OsTCP17	0.818	0.818	0.818	0.8	0.8	0.836	0.836	0.818	0.818	0.782	0.782	0.8	0.8	0.764	0.782	0.782	0.782	0.818	0.818	0.818	0.8	0.818	0.8	0.8	0.782	0.8	0.8	0.8	0.8	0.764	0.764	0.764	0.527	0.745	0.745	0.709	0.709	0.8	0.8	0.8	0.8	0.764	0.764	0.764	0.764	0.709	0.709	0.745	0.745
ZmTCP29	0.818	0.818	0.818	0.8	0.8	0.836	0.836	0.818	0.818	0.782	0.782	0.8	0.8	0.764	0.782	0.782	0.782	0.818	0.818	0.818	0.8	0.818	0.8	0.8	0.782	0.8	0.8	0.8	0.8	0.764	0.764	0.764	0.527	0.745	0.745	0.709	0.709	0.8	0.8	0.8	0.8	0.764	0.764	0.764	0.764	0.709	0.709	0.745	0.745
ZmTCP19	0.891	0.891	0.891	0.873	0.891	0.873	0.873	0.873	0.891	0.836	0.836	0.836	0.836	0.855	0.873	0.855	0.855	0.891	0.891	0.891	0.873	0.909	0.873	0.873	0.836	0.855	0.855	0.873	0.873	0.818	0.818	0.818	0.582	0.8	0.8	0.745	0.764	0.855	0.855	0.855	0.855	0.818	0.818	0.818	0.818	0.764	0.764	0.8	0.8
GmTCP15	0.891	0.891	0.891	0.873	0.891	0.873	0.873	0.873	0.891	0.836	0.836	0.836	0.836	0.855	0.873	0.855	0.855	0.891	0.891	0.891	0.873	0.909	0.873	0.873	0.836	0.855	0.855	0.873	0.873	0.818	0.818	0.818	0.582	0.8	0.8	0.745	0.764	0.855	0.855	0.855	0.855	0.818	0.818	0.818	0.818	0.764	0.764	0.8	0.8
GmTCP12	0.891	0.891	0.891	0.873	0.891	0.873	0.873	0.873	0.891	0.836	0.836	0.836	0.836	0.855	0.873	0.855	0.855	0.891	0.891	0.891	0.873	0.909	0.873	0.873	0.836	0.855	0.855	0.873	0.873	0.818	0.818	0.818	0.582	0.8	0.8	0.745	0.764	0.855	0.855	0.855	0.855	0.818	0.818	0.818	0.818	0.764	0.764	0.8	0.8
GmTCP11	0.891	0.891	0.891	0.873	0.891	0.873	0.873	0.873	0.891	0.836	0.836	0.836	0.836	0.855	0.873	0.855	0.855	0.891	0.891	0.891	0.873	0.909	0.873	0.873	0.836	0.855	0.855	0.873	0.873	0.818	0.818	0.818	0.582	0.8	0.8	0.745	0.764	0.855	0.855	0.855	0.855	0.818	0.818	0.818	0.818	0.764	0.764	0.8	0.8
CnTCP7	0.891	0.891	0.891	0.873	0.891	0.873	0.873	0.873	0.891	0.836	0.836	0.836	0.836	0.855	0.873	0.855	0.855	0.891	0.891	0.891	0.873	0.909	0.873	0.873	0.836	0.855	0.855	0.873	0.873	0.818	0.818	0.818	0.582	0.8	0.8	0.745	0.764	0.855	0.855	0.855	0.855	0.818	0.818	0.818	0.818	0.764	0.764	0.8	0.8
AtTCP7	0.891	0.891	0.891	0.873	0.891	0.873	0.873	0.873	0.891	0.836	0.836	0.836	0.836	0.855	0.873	0.855	0.855	0.891	0.891	0.891	0.873	0.909	0.873	0.873	0.836	0.855	0.855	0.873	0.873	0.818	0.818	0.818	0.582	0.8	0.8	0.745	0.764	0.855	0.855	0.855	0.855	0.818	0.818	0.818	0.818	0.764	0.764	0.8	0.8
AtTCP21	0.891	0.891	0.891	0.873	0.891	0.873	0.873	0.873	0.891	0.836	0.836	0.836	0.836	0.855	0.873	0.855	0.855	0.891	0.891	0.891	0.873	0.909	0.873	0.873	0.836	0.855	0.855	0.873	0.873	0.818	0.818	0.818	0.582	0.8	0.8	0.745	0.764	0.855	0.855	0.855	0.855	0.818	0.818	0.818	0.818	0.764	0.764	0.8	0.8
GmTCP25	0.873	0.873	0.873	0.855	0.873	0.855	0.855	0.855	0.873	0.855	0.855	0.818	0.818	0.873	0.891	0.873	0.873	0.909	0.909	0.909	0.891	0.927	0.891	0.891	0.855	0.873	0.873	0.891	0.891	0.8	0.8	0.8	0.6	0.782	0.782	0.727	0.745	0.836	0.836	0.836	0.836	0.8	0.8	0.8	0.8	0.745	0.745	0.782	0.782
ZmTCP27	0.8	0.8	0.8	0.8	0.782	0.782	0.782	0.782	0.8	0.8	0.8	0.8	0.8	0.818	0.8	0.782	0.8	0.8	0.8	0.8	0.818	0.8	0.782	0.782	0.764	0.782	0.8	0.782	0.782	0.727	0.727	0.727	0.527	0.745	0.745	0.673	0.709	0.782	0.782	0.782	0.782	0.745	0.745	0.745	0.745	0.727	0.727	0.727	0.727
OsPCF1	0.8	0.8	0.8	0.8	0.782	0.782	0.782	0.782	0.8	0.8	0.8	0.8	0.8	0.818	0.8	0.782	0.8	0.8	0.8	0.8	0.818	0.8	0.782	0.782	0.764	0.782	0.8	0.782	0.782	0.727	0.727	0.727	0.527	0.745	0.745	0.673	0.709	0.782	0.782	0.782	0.782	0.745	0.745	0.745	0.745	0.727	0.727	0.727	0.727
GmTCP16	0.764	0.764	0.764	0.745	0.727	0.764	0.764	0.764	0.782	0.782	0.782	0.782	0.782	0.745	0.764	0.745	0.782	0.782	0.782	0.782	0.8	0.764	0.764	0.764	0.727	0.745	0.745	0.745	0.745	0.709	0.709	0.709	0.527	0.691	0.691	0.618	0.655	0.764	0.764	0.764	0.764	0.709	0.709	0.709	0.709	0.673	0.673	0.691	0.691
AtTCP11	0.8	0.8	0.8	0.782	0.764	0.8	0.8	0.8	0.818	0.818	0.818	0.818	0.818	0.782	0.8	0.782	0.818	0.818	0.818	0.818	0.836	0.8	0.8	0.8	0.745	0.764	0.782	0.782	0.782	0.782	0.782	0.782	0.618	0.764	0.764	0.673	0.691	0.836	0.836	0.836	0.836	0.782	0.782	0.782	0.782	0.727	0.727	0.764	0.764
GmTCP18	0.818	0.818	0.818	0.8	0.782	0.818	0.818	0.818	0.836	0.8	0.8	0.8	0.8	0.8	0.782	0.764	0.8	0.836	0.836	0.836	0.818	0.818	0.818	0.818	0.8	0.818	0.8	0.8	0.8	0.8	0.8	0.8	0.618	0.782	0.782	0.709	0.709	0.855	0.855	0.855	0.855	0.818	0.818	0.836	0.836	0.782	0.782	0.818	0.818
GmTCP13	0.855	0.855	0.855	0.836	0.818	0.855	0.855	0.855	0.873	0.836	0.836	0.836	0.836	0.836	0.818	0.8	0.836	0.873	0.873	0.873	0.855	0.855	0.855	0.855	0.836	0.855	0.836	0.836	0.836	0.836	0.836	0.836	0.636	0.818	0.818	0.745	0.745	0.891	0.891	0.891	0.891	0.836	0.836	0.873	0.873	0.818	0.818	0.855	0.855
AtTCP6	0.745	0.745	0.745	0.727	0.727	0.782	0.782	0.764	0.764	0.745	0.745	0.764	0.764	0.691	0.709	0.709	0.727	0.764	0.764	0.764	0.745	0.745	0.745	0.745	0.745	0.727	0.745	0.727	0.727	0.764	0.764	0.764	0.527	0.727	0.727	0.709	0.673	0.8	0.8	0.8	0.8	0.745	0.745	0.764	0.764	0.764	0.764	0.764	0.764
ZmTCP33	0.527	0.527	0.527	0.509	0.509	0.527	0.527	0.545	0.527	0.527	0.527	0.564	0.564	0.509	0.527	0.545	0.527	0.491	0.491	0.491	0.509	0.491	0.509	0.509	0.455	0.473	0.509	0.509	0.509	0.491	0.491	0.491	0.236	0.473	0.473	0.455	0.455	0.473	0.473	0.473	0.473	0.436	0.436	0.455	0.455	0.418	0.418	0.436	0.436
GmTCP9	0.771	0.771	0.771	0.743	0.771	0.743	0.743	0.743	0.771	0.771	0.771	0.714	0.714	0.743	0.771	0.743	0.771	0.771	0.771	0.771	0.743	0.771	0.8	0.8	0.714	0.743	0.8	0.8	0.8	0.686	0.686	0.686	0.343	0.743	0.743	0.686	0.686	0.714	0.714	0.714	0.714	0.686	0.686	0.686	0.686	0.629	0.629	0.657	0.657
AtTCP16	0.655	0.655	0.655	0.636	0.636	0.655	0.655	0.655	0.655	0.655	0.655	0.673	0.673	0.636	0.655	0.655	0.655	0.618	0.618	0.618	0.636	0.618	0.636	0.636	0.6	0.618	0.636	0.636	0.636	0.673	0.673	0.673	0.382	0.618	0.618	0.582	0.564	0.636	0.636	0.636	0.636	0.6	0.6	0.636	0.636	0.655	0.655	0.618	0.618
ZmTCP9	0.364	0.364	0.364	0.364	0.345	0.364	0.364	0.364	0.364	0.345	0.345	0.364	0.364	0.345	0.345	0.345	0.345	0.327	0.327	0.327	0.327	0.327	0.345	0.345	0.345	0.345	0.345	0.345	0.345	0.382	0.382	0.382	0.255	0.327	0.327	0.309	0.309	0.345	0.345	0.345	0.345	0.327	0.327	0.364	0.364	0.382	0.382	0.364	0.364
OsPCF5	0.364	0.364	0.364	0.364	0.345	0.364	0.364	0.364	0.364	0.345	0.345	0.364	0.364	0.345	0.345	0.345	0.345	0.327	0.327	0.327	0.327	0.327	0.345	0.345	0.345	0.345	0.345	0.345	0.345	0.382	0.382	0.382	0.255	0.327	0.327	0.309	0.309	0.345	0.345	0.345	0.345	0.327	0.327	0.364	0.364	0.382	0.382	0.364	0.364
ZmTCP24	0.345	0.345	0.345	0.345	0.327	0.345	0.345	0.345	0.345	0.327	0.327	0.345	0.345	0.327	0.327	0.327	0.327	0.309	0.309	0.309	0.309	0.309	0.327	0.327	0.327	0.327	0.327	0.327	0.327	0.364	0.364	0.364	0.236	0.309	0.309	0.291	0.309	0.327	0.327	0.327	0.327	0.309	0.309	0.345	0.345	0.364	0.364	0.345	0.345
AtTCP10	0.364	0.364	0.364	0.364	0.345	0.364	0.364	0.364	0.364	0.345	0.345	0.364	0.364	0.345	0.345	0.345	0.345	0.327	0.327	0.327	0.327	0.327	0.345	0.345	0.345	0.345	0.345	0.345	0.345	0.382	0.382	0.382	0.255	0.327	0.327	0.309	0.309	0.345	0.345	0.345	0.345	0.327	0.327	0.364	0.364	0.382	0.382	0.364	0.364
GmTCP41	0.364	0.364	0.364	0.364	0.345	0.364	0.364	0.364	0.364	0.345	0.345	0.364	0.364	0.345	0.345	0.345	0.345	0.327	0.327	0.327	0.327	0.327	0.345	0.345	0.345	0.345	0.345	0.345	0.345	0.382	0.382	0.382	0.255	0.327	0.327	0.309	0.309	0.345	0.345	0.345	0.345	0.327	0.327	0.364	0.364	0.382	0.382	0.364	0.364
GmTCP37	0.364	0.364	0.364	0.364	0.345	0.364	0.364	0.364	0.364	0.345	0.345	0.364	0.364	0.345	0.345	0.345	0.345	0.327	0.327	0.327	0.327	0.327	0.345	0.345	0.345	0.345	0.345	0.345	0.345	0.382	0.382	0.382	0.255	0.327	0.327	0.309	0.309	0.345	0.345	0.345	0.345	0.327	0.327	0.364	0.364	0.382	0.382	0.364	0.364
GmTCP35	0.345	0.345	0.345	0.345	0.327	0.345	0.345	0.345	0.345	0.327	0.327	0.345	0.345	0.327	0.327	0.327	0.327	0.345	0.345	0.345	0.345	0.345	0.327	0.327	0.327	0.327	0.327	0.327	0.327	0.364	0.364	0.364	0.273	0.309	0.309	0.291	0.327	0.364	0.364	0.364	0.364	0.345	0.345	0.345	0.345	0.364	0.364	0.345	0.345
GmTCP32	0.345	0.345	0.345	0.345	0.327	0.345	0.345	0.345	0.345	0.327	0.327	0.345	0.345	0.327	0.327	0.327	0.327	0.345	0.345	0.345	0.345	0.345	0.327	0.327	0.327	0.327	0.327	0.327	0.327	0.364	0.364	0.364	0.273	0.309	0.309	0.291	0.327	0.364	0.364	0.364	0.364	0.345	0.345	0.345	0.345	0.364	0.364	0.345	0.345
GmTCP40	0.345	0.345	0.345	0.345	0.327	0.345	0.345	0.345	0.345	0.327	0.327	0.345	0.345	0.327	0.327	0.327	0.327	0.345	0.345	0.345	0.345	0.345	0.327	0.327	0.327	0.327	0.327	0.327	0.327	0.364	0.364	0.364	0.291	0.309	0.309	0.291	0.327	0.364	0.364	0.364	0.364	0.345	0.345	0.345	0.345	0.364	0.364	0.345	0.345
GmTCP38	0.364	0.364	0.364	0.364	0.345	0.364	0.364	0.364	0.364	0.345	0.345	0.364	0.364	0.345	0.345	0.345	0.345	0.327	0.327	0.327	0.327	0.327	0.345	0.345	0.345	0.345	0.345	0.345	0.345	0.382	0.382	0.382	0.273	0.327	0.327	0.309	0.309	0.345	0.345	0.345	0.345	0.327	0.327	0.364	0.364	0.382	0.382	0.364	0.364
GmTCP36	0.364	0.364	0.364	0.364	0.345	0.364	0.364	0.364	0.364	0.345	0.345	0.364	0.364	0.345	0.345	0.345	0.345	0.327	0.327	0.327	0.327	0.327	0.345	0.345	0.345	0.345	0.345	0.345	0.345	0.382	0.382	0.382	0.255	0.327	0.327	0.309	0.327	0.345	0.345	0.345	0.345	0.327	0.327	0.364	0.364	0.382	0.382	0.364	0.364
GmTCP31	0.364	0.364	0.364	0.364	0.345	0.364	0.364	0.364	0.364	0.345	0.345	0.364	0.364	0.345	0.345	0.345	0.345	0.327	0.327	0.327	0.327	0.327	0.345	0.345	0.345	0.345	0.345	0.345	0.345	0.382	0.382	0.382	0.255	0.327	0.327	0.309	0.327	0.345	0.345	0.345	0.345	0.327	0.327	0.364	0.364	0.382	0.382	0.364	0.364
CnTCP4-3	0.364	0.364	0.364	0.364	0.345	0.364	0.364	0.364	0.364	0.345	0.345	0.364	0.364	0.345	0.345	0.345	0.345	0.327	0.327	0.327	0.327	0.327	0.345	0.345	0.345	0.345	0.345	0.345	0.345	0.382	0.382	0.382	0.255	0.327	0.327	0.309	0.309	0.345	0.345	0.345	0.345	0.327	0.327	0.364	0.364	0.4	0.4	0.382	0.382
CnTCP4-2	0.364	0.364	0.364	0.364	0.345	0.364	0.364	0.364	0.364	0.345	0.345	0.364	0.364	0.345	0.345	0.345	0.345	0.327	0.327	0.327	0.327	0.327	0.345	0.345	0.345	0.345	0.345	0.345	0.345	0.382	0.382	0.382	0.255	0.327	0.327	0.309	0.309	0.345	0.345	0.345	0.345	0.327	0.327	0.364	0.364	0.4	0.4	0.382	0.382
CnTCP4-1	0.364	0.364	0.364	0.364	0.345	0.364	0.364	0.364	0.364	0.345	0.345	0.364	0.364	0.345	0.345	0.345	0.345	0.327	0.327	0.327	0.327	0.327	0.345	0.345	0.345	0.345	0.345	0.345	0.345	0.382	0.382	0.382	0.255	0.327	0.327	0.309	0.309	0.345	0.345	0.345	0.345	0.327	0.327	0.364	0.364	0.4	0.4	0.382	0.382
AtTCP4	0.345	0.345	0.345	0.345	0.327	0.345	0.345	0.345	0.345	0.327	0.327	0.345	0.345	0.327	0.327	0.327	0.327	0.345	0.345	0.345	0.345	0.345	0.327	0.327	0.327	0.327	0.327	0.327	0.327	0.364	0.364	0.364	0.273	0.309	0.309	0.291	0.327	0.364	0.364	0.364	0.364	0.345	0.345	0.345	0.345	0.382	0.382	0.364	0.364
AtTCP3	0.364	0.364	0.364	0.364	0.345	0.364	0.364	0.364	0.364	0.345	0.345	0.364	0.364	0.345	0.345	0.345	0.345	0.327	0.327	0.327	0.327	0.327	0.345	0.345	0.345	0.345	0.345	0.345	0.345	0.382	0.382	0.382	0.273	0.327	0.327	0.309	0.309	0.345	0.345	0.345	0.345	0.327	0.327	0.364	0.364	0.382	0.382	0.364	0.364
OsPCF7	0.382	0.382	0.382	0.382	0.364	0.382	0.382	0.382	0.382	0.364	0.364	0.382	0.382	0.364	0.364	0.364	0.364	0.345	0.345	0.345	0.345	0.345	0.364	0.364	0.382	0.382	0.364	0.364	0.364	0.4	0.4	0.4	0.273	0.345	0.345	0.345	0.345	0.364	0.364	0.364	0.364	0.345	0.345	0.382	0.382	0.418	0.418	0.4	0.4
ZmTCP8	0.4	0.4	0.4	0.4	0.382	0.4	0.4	0.4	0.4	0.382	0.382	0.4	0.4	0.382	0.382	0.382	0.382	0.364	0.364	0.364	0.364	0.364	0.382	0.382	0.418	0.418	0.382	0.4	0.4	0.364	0.364	0.364	0.273	0.364	0.364	0.364	0.345	0.364	0.364	0.364	0.364	0.345	0.345	0.382	0.382	0.364	0.364	0.382	0.382
OsTCP21	0.4	0.4	0.4	0.4	0.382	0.4	0.4	0.4	0.4	0.382	0.382	0.4	0.4	0.382	0.382	0.382	0.382	0.364	0.364	0.364	0.364	0.364	0.382	0.382	0.382	0.382	0.382	0.382	0.382	0.364	0.364	0.364	0.273	0.345	0.345	0.364	0.327	0.364	0.364	0.364	0.364	0.345	0.345	0.382	0.382	0.364	0.364	0.382	0.382
OsPCF6	0.418	0.418	0.418	0.418	0.4	0.418	0.418	0.418	0.418	0.4	0.4	0.418	0.418	0.4	0.4	0.4	0.4	0.382	0.382	0.382	0.382	0.382	0.4	0.4	0.418	0.418	0.4	0.418	0.418	0.382	0.382	0.382	0.291	0.382	0.382	0.382	0.364	0.382	0.382	0.382	0.382	0.345	0.345	0.4	0.4	0.382	0.382	0.4	0.4
ZmTCP3	0.4	0.4	0.4	0.4	0.382	0.4	0.4	0.4	0.4	0.382	0.382	0.4	0.4	0.382	0.382	0.382	0.382	0.364	0.364	0.364	0.364	0.364	0.382	0.382	0.382	0.382	0.382	0.382	0.382	0.364	0.364	0.364	0.291	0.345	0.345	0.327	0.327	0.364	0.364	0.364	0.364	0.345	0.345	0.382	0.382	0.364	0.364	0.382	0.382
ZmTCP17	0.4	0.4	0.4	0.4	0.382	0.4	0.4	0.4	0.4	0.382	0.382	0.4	0.4	0.382	0.382	0.382	0.382	0.364	0.364	0.364	0.364	0.364	0.382	0.382	0.382	0.382	0.382	0.382	0.382	0.364	0.364	0.364	0.273	0.345	0.345	0.364	0.327	0.364	0.364	0.364	0.364	0.345	0.345	0.382	0.382	0.364	0.364	0.382	0.382
OsTCP27	0.345	0.345	0.345	0.345	0.327	0.345	0.345	0.345	0.345	0.327	0.327	0.345	0.345	0.327	0.327	0.327	0.327	0.309	0.309	0.309	0.309	0.309	0.327	0.327	0.327	0.345	0.327	0.327	0.327	0.309	0.309	0.309	0.236	0.291	0.291	0.309	0.273	0.309	0.309	0.309	0.309	0.291	0.291	0.327	0.327	0.291	0.291	0.309	0.309
OsPCF8	0.4	0.4	0.4	0.4	0.382	0.4	0.4	0.4	0.4	0.382	0.382	0.4	0.4	0.382	0.382	0.382	0.382	0.364	0.364	0.364	0.364	0.364	0.382	0.382	0.382	0.4	0.382	0.382	0.382	0.364	0.364	0.364	0.273	0.345	0.345	0.364	0.327	0.364	0.364	0.364	0.364	0.345	0.345	0.382	0.382	0.345	0.345	0.364	0.364
ZmTCP42	0.382	0.382	0.382	0.382	0.364	0.382	0.382	0.382	0.382	0.364	0.364	0.382	0.382	0.364	0.364	0.364	0.364	0.345	0.345	0.345	0.345	0.345	0.364	0.364	0.382	0.382	0.364	0.364	0.364	0.345	0.345	0.345	0.255	0.327	0.327	0.345	0.309	0.345	0.345	0.345	0.345	0.327	0.327	0.364	0.364	0.345	0.345	0.364	0.364
GmTCP42	0.4	0.4	0.4	0.382	0.364	0.382	0.382	0.382	0.382	0.364	0.364	0.382	0.382	0.364	0.364	0.364	0.364	0.345	0.345	0.345	0.345	0.345	0.364	0.364	0.364	0.364	0.364	0.364	0.364	0.382	0.382	0.382	0.291	0.327	0.327	0.345	0.309	0.345	0.345	0.345	0.345	0.345	0.345	0.382	0.382	0.418	0.418	0.4	0.4
GmTCP39	0.4	0.4	0.4	0.382	0.364	0.382	0.382	0.382	0.382	0.364	0.364	0.382	0.382	0.364	0.364	0.364	0.364	0.345	0.345	0.345	0.345	0.345	0.364	0.364	0.364	0.364	0.364	0.364	0.364	0.382	0.382	0.382	0.291	0.327	0.327	0.345	0.309	0.345	0.345	0.345	0.345	0.345	0.345	0.382	0.382	0.418	0.418	0.4	0.4
GmTCP33	0.382	0.382	0.382	0.382	0.364	0.382	0.382	0.382	0.382	0.364	0.364	0.382	0.382	0.364	0.364	0.364	0.364	0.345	0.345	0.345	0.345	0.345	0.364	0.364	0.364	0.364	0.364	0.364	0.364	0.382	0.382	0.382	0.291	0.327	0.327	0.364	0.309	0.345	0.345	0.345	0.345	0.327	0.327	0.364	0.364	0.4	0.4	0.382	0.382
GmTCP29	0.382	0.382	0.382	0.364	0.345	0.364	0.364	0.364	0.364	0.345	0.345	0.364	0.364	0.345	0.345	0.345	0.345	0.364	0.364	0.364	0.364	0.364	0.345	0.345	0.345	0.345	0.345	0.345	0.345	0.364	0.364	0.364	0.309	0.309	0.309	0.327	0.327	0.364	0.364	0.364	0.364	0.364	0.364	0.364	0.364	0.4	0.4	0.382	0.382
AtTCP2	0.382	0.382	0.382	0.382	0.364	0.382	0.382	0.382	0.382	0.364	0.364	0.382	0.382	0.364	0.364	0.364	0.364	0.382	0.382	0.382	0.382	0.382	0.364	0.364	0.364	0.364	0.364	0.364	0.364	0.382	0.382	0.382	0.291	0.327	0.327	0.345	0.345	0.382	0.382	0.382	0.382	0.364	0.364	0.364	0.364	0.4	0.4	0.382	0.382
CnTCP2-3	0.382	0.382	0.382	0.382	0.364	0.382	0.382	0.382	0.382	0.364	0.364	0.382	0.382	0.364	0.364	0.364	0.364	0.382	0.382	0.382	0.382	0.382	0.364	0.364	0.364	0.364	0.364	0.364	0.364	0.382	0.382	0.382	0.309	0.327	0.327	0.327	0.345	0.382	0.382	0.382	0.382	0.364	0.364	0.364	0.364	0.4	0.4	0.382	0.382
CnTCP2-2	0.382	0.382	0.382	0.382	0.364	0.382	0.382	0.382	0.382	0.364	0.364	0.382	0.382	0.364	0.364	0.364	0.364	0.382	0.382	0.382	0.382	0.382	0.364	0.364	0.364	0.364	0.364	0.364	0.364	0.382	0.382	0.382	0.309	0.327	0.327	0.327	0.345	0.382	0.382	0.382	0.382	0.364	0.364	0.364	0.364	0.4	0.4	0.382	0.382
CnTCP2-1	0.382	0.382	0.382	0.382	0.364	0.382	0.382	0.382	0.382	0.364	0.364	0.382	0.382	0.364	0.364	0.364	0.364	0.382	0.382	0.382	0.382	0.382	0.364	0.364	0.364	0.364	0.364	0.364	0.364	0.382	0.382	0.382	0.309	0.327	0.327	0.327	0.345	0.382	0.382	0.382	0.382	0.364	0.364	0.364	0.364	0.4	0.4	0.382	0.382
CnTCP14	0.382	0.382	0.382	0.382	0.364	0.382	0.382	0.382	0.382	0.364	0.364	0.382	0.382	0.364	0.364	0.364	0.364	0.345	0.345	0.345	0.345	0.345	0.364	0.364	0.364	0.364	0.364	0.364	0.364	0.382	0.382	0.382	0.273	0.327	0.327	0.364	0.309	0.345	0.345	0.345	0.345	0.327	0.327	0.364	0.364	0.4	0.4	0.382	0.382
AtTCP24	0.382	0.382	0.382	0.382	0.364	0.382	0.382	0.382	0.382	0.364	0.364	0.382	0.382	0.364	0.364	0.364	0.364	0.382	0.382	0.382	0.382	0.382	0.364	0.364	0.382	0.382	0.364	0.382	0.382	0.382	0.382	0.382	0.327	0.345	0.345	0.345	0.364	0.382	0.382	0.382	0.382	0.364	0.364	0.364	0.364	0.382	0.382	0.364	0.364
ZmTCP25	0.364	0.364	0.364	0.364	0.345	0.364	0.364	0.364	0.364	0.345	0.345	0.364	0.364	0.345	0.345	0.345	0.345	0.345	0.345	0.345	0.345	0.345	0.345	0.345	0.345	0.345	0.345	0.345	0.345	0.382	0.382	0.382	0.255	0.327	0.327	0.327	0.327	0.364	0.364	0.364	0.364	0.345	0.345	0.364	0.364	0.382	0.382	0.364	0.364
ZmTCP22	0.364	0.364	0.364	0.364	0.345	0.364	0.364	0.364	0.364	0.345	0.345	0.364	0.364	0.345	0.345	0.345	0.345	0.345	0.345	0.345	0.345	0.345	0.345	0.345	0.345	0.345	0.345	0.345	0.345	0.382	0.382	0.382	0.255	0.327	0.327	0.327	0.327	0.364	0.364	0.364	0.364	0.345	0.345	0.364	0.364	0.382	0.382	0.364	0.364
OsTCP18	0.345	0.345	0.345	0.345	0.327	0.345	0.345	0.345	0.345	0.327	0.327	0.345	0.345	0.327	0.327	0.327	0.327	0.327	0.327	0.327	0.327	0.327	0.327	0.327	0.327	0.327	0.327	0.327	0.327	0.364	0.364	0.364	0.255	0.309	0.309	0.327	0.309	0.345	0.345	0.345	0.345	0.327	0.327	0.345	0.345	0.364	0.364	0.345	0.345
ZmTCP10	0.364	0.364	0.364	0.364	0.345	0.364	0.364	0.364	0.364	0.345	0.345	0.364	0.364	0.345	0.345	0.345	0.345	0.345	0.345	0.345	0.345	0.345	0.345	0.345	0.345	0.345	0.345	0.345	0.345	0.382	0.382	0.382	0.273	0.327	0.327	0.327	0.327	0.364	0.364	0.364	0.364	0.345	0.345	0.364	0.364	0.382	0.382	0.364	0.364
OsTCP5	0.364	0.364	0.364	0.364	0.345	0.364	0.364	0.364	0.364	0.345	0.345	0.364	0.364	0.345	0.345	0.345	0.345	0.345	0.345	0.345	0.345	0.345	0.345	0.345	0.345	0.345	0.345	0.345	0.345	0.382	0.382	0.382	0.273	0.327	0.327	0.327	0.327	0.364	0.364	0.364	0.364	0.345	0.345	0.364	0.364	0.382	0.382	0.364	0.364
GmTCP45	0.364	0.364	0.364	0.364	0.345	0.364	0.364	0.364	0.364	0.345	0.345	0.364	0.364	0.345	0.345	0.345	0.345	0.345	0.345	0.345	0.345	0.345	0.345	0.345	0.345	0.345	0.345	0.345	0.345	0.382	0.382	0.382	0.273	0.327	0.327	0.327	0.327	0.364	0.364	0.364	0.364	0.345	0.345	0.364	0.364	0.4	0.4	0.382	0.382
GmTCP34	0.364	0.364	0.364	0.364	0.345	0.364	0.364	0.364	0.364	0.345	0.345	0.364	0.364	0.345	0.345	0.345	0.345	0.345	0.345	0.345	0.345	0.345	0.345	0.345	0.345	0.345	0.345	0.345	0.345	0.382	0.382	0.382	0.255	0.327	0.327	0.327	0.327	0.364	0.364	0.364	0.364	0.345	0.345	0.364	0.364	0.4	0.4	0.382	0.382
GmTCP44	0.364	0.364	0.364	0.364	0.345	0.364	0.364	0.364	0.364	0.345	0.345	0.364	0.364	0.345	0.345	0.345	0.345	0.345	0.345	0.345	0.345	0.345	0.345	0.345	0.345	0.345	0.345	0.345	0.345	0.382	0.382	0.382	0.255	0.327	0.327	0.327	0.327	0.364	0.364	0.364	0.364	0.345	0.345	0.364	0.364	0.4	0.4	0.382	0.382
CnTCP13	0.364	0.364	0.364	0.364	0.345	0.364	0.364	0.364	0.364	0.345	0.345	0.364	0.364	0.345	0.345	0.345	0.345	0.345	0.345	0.345	0.345	0.345	0.345	0.345	0.345	0.345	0.345	0.345	0.345	0.382	0.382	0.382	0.273	0.327	0.327	0.327	0.327	0.364	0.364	0.364	0.364	0.345	0.345	0.364	0.364	0.4	0.4	0.382	0.382
AtTCP13-2	0.364	0.364	0.364	0.364	0.345	0.364	0.364	0.364	0.364	0.345	0.345	0.364	0.364	0.345	0.345	0.345	0.345	0.345	0.345	0.345	0.345	0.345	0.345	0.345	0.345	0.345	0.345	0.345	0.345	0.382	0.382	0.382	0.255	0.327	0.327	0.327	0.327	0.364	0.364	0.364	0.364	0.345	0.345	0.364	0.364	0.4	0.4	0.382	0.382
AtTCP13-1	0.364	0.364	0.364	0.364	0.345	0.364	0.364	0.364	0.364	0.345	0.345	0.364	0.364	0.345	0.345	0.345	0.345	0.345	0.345	0.345	0.345	0.345	0.345	0.345	0.345	0.345	0.345	0.345	0.345	0.382	0.382	0.382	0.255	0.327	0.327	0.327	0.327	0.364	0.364	0.364	0.364	0.345	0.345	0.364	0.364	0.4	0.4	0.382	0.382
GmTCP43	0.364	0.364	0.364	0.364	0.345	0.364	0.364	0.364	0.364	0.345	0.345	0.364	0.364	0.345	0.345	0.345	0.345	0.345	0.345	0.345	0.345	0.345	0.345	0.345	0.345	0.345	0.345	0.345	0.345	0.382	0.382	0.382	0.291	0.345	0.345	0.345	0.364	0.364	0.364	0.364	0.364	0.364	0.364	0.382	0.382	0.4	0.4	0.382	0.382
GmTCP28	0.364	0.364	0.364	0.364	0.345	0.364	0.364	0.364	0.364	0.345	0.345	0.364	0.364	0.345	0.345	0.345	0.345	0.345	0.345	0.345	0.345	0.345	0.345	0.345	0.345	0.345	0.345	0.345	0.345	0.382	0.382	0.382	0.291	0.345	0.345	0.345	0.364	0.364	0.364	0.364	0.364	0.364	0.364	0.382	0.382	0.4	0.4	0.382	0.382
GmTCP30	0.382	0.382	0.382	0.382	0.364	0.382	0.382	0.382	0.382	0.364	0.364	0.382	0.382	0.364	0.364	0.364	0.364	0.364	0.364	0.364	0.364	0.364	0.364	0.364	0.364	0.364	0.364	0.364	0.364	0.364	0.364	0.364	0.255	0.364	0.364	0.364	0.382	0.382	0.382	0.382	0.382	0.382	0.382	0.4	0.4	0.382	0.382	0.4	0.4
GmTCP27	0.382	0.382	0.382	0.382	0.364	0.382	0.382	0.382	0.382	0.364	0.364	0.382	0.382	0.364	0.364	0.364	0.364	0.364	0.364	0.364	0.364	0.364	0.364	0.364	0.364	0.364	0.364	0.364	0.364	0.364	0.364	0.364	0.255	0.364	0.364	0.364	0.382	0.382	0.382	0.382	0.382	0.382	0.382	0.4	0.4	0.382	0.382	0.4	0.4
AtTCP5	0.382	0.382	0.382	0.382	0.364	0.382	0.382	0.382	0.382	0.4	0.4	0.382	0.382	0.4	0.4	0.4	0.4	0.4	0.4	0.4	0.4	0.4	0.4	0.4	0.4	0.4	0.4	0.4	0.4	0.364	0.364	0.364	0.291	0.345	0.345	0.345	0.345	0.382	0.382	0.382	0.382	0.364	0.364	0.4	0.4	0.382	0.382	0.4	0.4
AtTCP17	0.4	0.4	0.4	0.418	0.382	0.4	0.4	0.4	0.4	0.418	0.418	0.4	0.4	0.418	0.418	0.418	0.418	0.418	0.418	0.418	0.418	0.418	0.418	0.418	0.418	0.418	0.436	0.418	0.418	0.364	0.364	0.364	0.291	0.345	0.345	0.345	0.364	0.382	0.382	0.382	0.382	0.364	0.364	0.4	0.4	0.382	0.382	0.4	0.4
CnTCP5	0.364	0.364	0.364	0.364	0.345	0.364	0.364	0.364	0.364	0.345	0.345	0.364	0.364	0.345	0.345	0.345	0.345	0.345	0.345	0.345	0.345	0.345	0.345	0.345	0.345	0.345	0.345	0.345	0.345	0.345	0.345	0.345	0.273	0.345	0.345	0.364	0.364	0.364	0.364	0.364	0.364	0.364	0.364	0.364	0.364	0.345	0.345	0.364	0.364
CnTCP17	0.382	0.382	0.382	0.382	0.364	0.382	0.382	0.382	0.382	0.364	0.364	0.382	0.382	0.364	0.364	0.364	0.364	0.364	0.364	0.364	0.364	0.364	0.364	0.364	0.364	0.364	0.364	0.364	0.364	0.364	0.364	0.364	0.255	0.364	0.364	0.364	0.382	0.382	0.382	0.382	0.382	0.382	0.382	0.382	0.382	0.364	0.364	0.382	0.382
OsTCP10	0.275	0.275	0.275	0.275	0.255	0.275	0.275	0.275	0.275	0.275	0.275	0.275	0.275	0.275	0.275	0.275	0.275	0.255	0.255	0.255	0.255	0.255	0.275	0.275	0.275	0.275	0.275	0.275	0.275	0.235	0.235	0.235	0.176	0.235	0.235	0.255	0.216	0.235	0.235	0.235	0.235	0.216	0.216	0.255	0.255	0.235	0.235	0.255	0.255
ZmTCP28	0.296	0.296	0.296	0.296	0.278	0.296	0.296	0.296	0.296	0.278	0.278	0.296	0.296	0.278	0.278	0.278	0.278	0.278	0.278	0.278	0.278	0.278	0.278	0.278	0.259	0.259	0.278	0.278	0.278	0.296	0.296	0.296	0.13	0.315	0.315	0.315	0.296	0.296	0.296	0.296	0.296	0.296	0.296	0.278	0.278	0.278	0.278	0.278	0.278
ZmTCP14	0.293	0.293	0.293	0.293	0.268	0.293	0.293	0.293	0.293	0.268	0.268	0.293	0.293	0.268	0.268	0.268	0.268	0.268	0.268	0.268	0.268	0.268	0.268	0.268	0.244	0.244	0.268	0.268	0.268	0.293	0.293	0.293	0.073	0.317	0.317	0.317	0.293	0.293	0.293	0.293	0.293	0.293	0.293	0.268	0.268	0.268	0.268	0.268	0.268
ZmTCP7	0.315	0.315	0.315	0.315	0.296	0.315	0.315	0.315	0.315	0.296	0.296	0.315	0.315	0.296	0.296	0.296	0.296	0.296	0.296	0.296	0.296	0.296	0.296	0.296	0.278	0.278	0.296	0.296	0.296	0.315	0.315	0.315	0.148	0.333	0.333	0.333	0.315	0.315	0.315	0.315	0.315	0.315	0.315	0.296	0.296	0.296	0.296	0.296	0.296
ZmTCP38	0.293	0.293	0.293	0.293	0.268	0.293	0.293	0.293	0.293	0.268	0.268	0.293	0.293	0.268	0.268	0.268	0.268	0.268	0.268	0.268	0.268	0.268	0.268	0.268	0.244	0.244	0.268	0.268	0.268	0.293	0.293	0.293	0.073	0.317	0.317	0.317	0.293	0.293	0.293	0.293	0.293	0.293	0.293	0.268	0.268	0.268	0.268	0.268	0.268
ZmTCP30	0.268	0.268	0.268	0.268	0.244	0.268	0.268	0.268	0.268	0.244	0.244	0.268	0.268	0.244	0.244	0.244	0.244	0.244	0.244	0.244	0.244	0.244	0.244	0.244	0.22	0.22	0.244	0.244	0.244	0.268	0.268	0.268	0.098	0.293	0.293	0.293	0.268	0.268	0.268	0.268	0.268	0.293	0.293	0.244	0.244	0.244	0.244	0.244	0.244
ZmTCP39	0.293	0.293	0.293	0.293	0.268	0.293	0.293	0.293	0.293	0.268	0.268	0.293	0.293	0.268	0.268	0.268	0.268	0.268	0.268	0.268	0.268	0.268	0.268	0.268	0.244	0.244	0.268	0.268	0.268	0.293	0.293	0.293	0.073	0.317	0.317	0.317	0.293	0.293	0.293	0.293	0.293	0.293	0.293	0.268	0.268	0.268	0.268	0.268	0.268
ZmTCP4	0.31	0.31	0.31	0.31	0.286	0.31	0.31	0.31	0.31	0.286	0.286	0.31	0.31	0.286	0.286	0.286	0.286	0.262	0.262	0.262	0.262	0.262	0.286	0.286	0.262	0.262	0.286	0.286	0.286	0.333	0.333	0.333	0.095	0.333	0.333	0.31	0.262	0.286	0.286	0.286	0.286	0.286	0.286	0.286	0.286	0.31	0.31	0.286	0.286
ZmTCP11	0.333	0.333	0.333	0.333	0.31	0.333	0.333	0.333	0.333	0.31	0.31	0.333	0.333	0.31	0.31	0.31	0.31	0.286	0.286	0.286	0.286	0.286	0.31	0.31	0.286	0.286	0.31	0.31	0.31	0.357	0.357	0.357	0.095	0.357	0.357	0.333	0.286	0.31	0.31	0.31	0.31	0.31	0.31	0.31	0.31	0.333	0.333	0.31	0.31
ZmTCP45	0.216	0.216	0.216	0.216	0.196	0.216	0.216	0.216	0.216	0.196	0.196	0.216	0.216	0.196	0.196	0.196	0.196	0.196	0.196	0.196	0.196	0.196	0.196	0.196	0.176	0.176	0.196	0.196	0.196	0.216	0.216	0.216	0.059	0.235	0.235	0.216	0.196	0.216	0.216	0.216	0.216	0.216	0.216	0.196	0.196	0.196	0.196	0.196	0.196
ZmTCP5	0.4	0.4	0.4	0.4	0.382	0.4	0.4	0.4	0.4	0.382	0.382	0.4	0.4	0.382	0.382	0.382	0.382	0.364	0.364	0.364	0.364	0.364	0.382	0.382	0.364	0.364	0.382	0.382	0.382	0.418	0.418	0.418	0.218	0.418	0.418	0.382	0.364	0.382	0.382	0.382	0.382	0.382	0.382	0.382	0.382	0.4	0.4	0.382	0.382
ZmTCP23	0.4	0.4	0.4	0.4	0.382	0.4	0.4	0.4	0.4	0.382	0.382	0.4	0.4	0.382	0.382	0.382	0.382	0.364	0.364	0.364	0.364	0.364	0.382	0.382	0.364	0.364	0.382	0.382	0.382	0.418	0.418	0.418	0.218	0.418	0.418	0.382	0.364	0.382	0.382	0.382	0.382	0.382	0.382	0.382	0.382	0.4	0.4	0.382	0.382
OsTCP24	0.4	0.4	0.4	0.4	0.382	0.4	0.4	0.4	0.4	0.382	0.382	0.4	0.4	0.382	0.382	0.382	0.382	0.364	0.364	0.364	0.364	0.364	0.382	0.382	0.364	0.364	0.382	0.382	0.382	0.418	0.418	0.418	0.218	0.418	0.418	0.382	0.364	0.382	0.382	0.382	0.382	0.382	0.382	0.382	0.382	0.4	0.4	0.382	0.382
ZmTCP20	0.317	0.317	0.317	0.317	0.293	0.317	0.317	0.317	0.317	0.317	0.317	0.317	0.317	0.317	0.317	0.317	0.317	0.317	0.317	0.317	0.317	0.317	0.317	0.317	0.317	0.317	0.317	0.317	0.317	0.341	0.341	0.341	0.244	0.317	0.317	0.317	0.293	0.317	0.317	0.317	0.317	0.317	0.317	0.317	0.317	0.341	0.341	0.317	0.317
ZmTCP12	0.356	0.356	0.356	0.356	0.333	0.356	0.356	0.356	0.356	0.356	0.356	0.356	0.356	0.356	0.356	0.356	0.356	0.356	0.356	0.356	0.356	0.356	0.356	0.356	0.356	0.356	0.356	0.356	0.356	0.378	0.378	0.378	0.222	0.356	0.356	0.333	0.333	0.356	0.356	0.356	0.356	0.356	0.356	0.356	0.356	0.378	0.378	0.356	0.356
ZmTCP1	0.4	0.4	0.4	0.4	0.382	0.4	0.4	0.4	0.4	0.382	0.382	0.4	0.4	0.382	0.382	0.382	0.382	0.364	0.364	0.364	0.364	0.364	0.382	0.382	0.364	0.364	0.382	0.382	0.382	0.418	0.418	0.418	0.218	0.418	0.418	0.4	0.364	0.382	0.382	0.382	0.382	0.382	0.382	0.382	0.382	0.4	0.4	0.382	0.382
ZmTCP13	0.4	0.4	0.4	0.4	0.382	0.4	0.4	0.4	0.4	0.382	0.382	0.4	0.4	0.382	0.382	0.382	0.382	0.364	0.364	0.364	0.364	0.364	0.382	0.382	0.364	0.364	0.382	0.382	0.382	0.418	0.418	0.418	0.218	0.418	0.418	0.4	0.364	0.382	0.382	0.382	0.382	0.382	0.382	0.382	0.382	0.4	0.4	0.382	0.382
OsTCP22	0.418	0.418	0.418	0.418	0.4	0.418	0.418	0.418	0.418	0.4	0.4	0.418	0.418	0.4	0.4	0.4	0.4	0.382	0.382	0.382	0.382	0.382	0.4	0.4	0.382	0.382	0.4	0.4	0.4	0.418	0.418	0.418	0.255	0.418	0.418	0.4	0.364	0.382	0.382	0.382	0.382	0.4	0.4	0.382	0.382	0.4	0.4	0.382	0.382
ZmTCP35	0.239	0.239	0.239	0.239	0.217	0.239	0.239	0.239	0.239	0.239	0.239	0.239	0.239	0.239	0.239	0.239	0.239	0.239	0.239	0.239	0.239	0.239	0.239	0.239	0.239	0.239	0.239	0.239	0.239	0.239	0.239	0.239	0.283	0.261	0.261	0.261	0.239	0.239	0.239	0.239	0.239	0.239	0.239	0.261	0.261	0.261	0.261	0.261	0.261
ZmTCP2	0.382	0.382	0.382	0.382	0.364	0.382	0.382	0.382	0.382	0.364	0.364	0.382	0.382	0.364	0.364	0.364	0.364	0.345	0.345	0.345	0.345	0.345	0.364	0.364	0.364	0.364	0.364	0.364	0.364	0.418	0.418	0.418	0.255	0.382	0.382	0.345	0.327	0.382	0.382	0.382	0.382	0.4	0.4	0.382	0.382	0.418	0.418	0.4	0.4
ZmTCP18	0.327	0.327	0.327	0.327	0.309	0.327	0.327	0.327	0.327	0.309	0.309	0.327	0.327	0.309	0.309	0.309	0.309	0.291	0.291	0.291	0.291	0.291	0.309	0.309	0.309	0.309	0.309	0.309	0.309	0.364	0.364	0.364	0.2	0.327	0.327	0.309	0.273	0.327	0.327	0.327	0.327	0.345	0.345	0.327	0.327	0.364	0.364	0.345	0.345
OsTB1	0.382	0.382	0.382	0.382	0.364	0.382	0.382	0.382	0.382	0.364	0.364	0.382	0.382	0.364	0.364	0.364	0.364	0.345	0.345	0.345	0.345	0.345	0.364	0.364	0.364	0.364	0.364	0.364	0.364	0.418	0.418	0.418	0.236	0.382	0.382	0.345	0.327	0.382	0.382	0.382	0.382	0.4	0.4	0.382	0.382	0.418	0.418	0.4	0.4
CnTCP3	0.382	0.382	0.382	0.382	0.364	0.4	0.4	0.382	0.382	0.364	0.364	0.382	0.382	0.364	0.364	0.364	0.364	0.345	0.345	0.345	0.345	0.345	0.364	0.364	0.364	0.364	0.364	0.364	0.364	0.4	0.4	0.4	0.218	0.418	0.418	0.382	0.364	0.364	0.364	0.364	0.364	0.382	0.382	0.382	0.382	0.4	0.4	0.382	0.382
CnTCP15	0.4	0.4	0.4	0.4	0.382	0.4	0.4	0.4	0.4	0.382	0.382	0.4	0.4	0.382	0.382	0.382	0.382	0.4	0.4	0.4	0.4	0.4	0.382	0.382	0.382	0.382	0.382	0.382	0.382	0.364	0.364	0.364	0.273	0.382	0.382	0.364	0.364	0.4	0.4	0.4	0.4	0.4	0.4	0.382	0.382	0.364	0.364	0.382	0.382
GmTCP55	0.364	0.364	0.364	0.364	0.364	0.364	0.364	0.364	0.364	0.345	0.345	0.364	0.364	0.345	0.345	0.345	0.345	0.327	0.327	0.327	0.327	0.327	0.345	0.345	0.345	0.345	0.345	0.345	0.345	0.364	0.364	0.364	0.236	0.364	0.364	0.345	0.309	0.345	0.345	0.345	0.345	0.364	0.364	0.364	0.364	0.382	0.382	0.382	0.382
GmTCP50	0.382	0.382	0.382	0.382	0.382	0.382	0.382	0.382	0.382	0.364	0.364	0.382	0.382	0.364	0.364	0.364	0.364	0.345	0.345	0.345	0.345	0.345	0.364	0.364	0.364	0.364	0.364	0.364	0.364	0.364	0.364	0.364	0.255	0.364	0.364	0.345	0.309	0.345	0.345	0.345	0.345	0.364	0.364	0.364	0.364	0.382	0.382	0.382	0.382
GmTCP54	0.382	0.382	0.382	0.382	0.364	0.382	0.382	0.382	0.382	0.364	0.364	0.382	0.382	0.364	0.364	0.364	0.364	0.345	0.345	0.345	0.345	0.345	0.364	0.364	0.382	0.382	0.364	0.382	0.382	0.364	0.364	0.364	0.255	0.382	0.382	0.345	0.327	0.345	0.345	0.345	0.345	0.364	0.364	0.364	0.364	0.382	0.382	0.382	0.382
GmTCP51	0.382	0.382	0.382	0.382	0.364	0.382	0.382	0.382	0.382	0.364	0.364	0.382	0.382	0.364	0.364	0.364	0.364	0.345	0.345	0.345	0.345	0.345	0.364	0.364	0.364	0.364	0.364	0.364	0.364	0.364	0.364	0.364	0.255	0.364	0.364	0.345	0.309	0.345	0.345	0.345	0.345	0.364	0.364	0.364	0.364	0.382	0.382	0.382	0.382
GmTCP53	0.382	0.382	0.382	0.382	0.364	0.382	0.382	0.382	0.382	0.364	0.364	0.382	0.382	0.364	0.364	0.364	0.364	0.345	0.345	0.345	0.345	0.345	0.364	0.364	0.364	0.364	0.364	0.364	0.364	0.382	0.382	0.382	0.255	0.382	0.382	0.364	0.327	0.364	0.364	0.364	0.364	0.382	0.382	0.382	0.382	0.4	0.4	0.4	0.4
GmTCP49	0.382	0.382	0.382	0.382	0.364	0.382	0.382	0.382	0.382	0.364	0.364	0.382	0.382	0.364	0.364	0.364	0.364	0.345	0.345	0.345	0.345	0.345	0.364	0.364	0.364	0.364	0.364	0.364	0.364	0.382	0.382	0.382	0.255	0.382	0.382	0.364	0.327	0.364	0.364	0.364	0.364	0.382	0.382	0.382	0.382	0.4	0.4	0.4	0.4
AtTCP1	0.382	0.382	0.382	0.382	0.364	0.382	0.382	0.382	0.382	0.364	0.364	0.382	0.382	0.364	0.364	0.364	0.364	0.345	0.345	0.345	0.345	0.345	0.364	0.364	0.364	0.364	0.364	0.364	0.364	0.382	0.382	0.382	0.236	0.382	0.382	0.345	0.327	0.364	0.364	0.364	0.364	0.382	0.382	0.382	0.382	0.4	0.4	0.4	0.4
CnTCP11	0.327	0.327	0.327	0.327	0.309	0.327	0.327	0.327	0.327	0.309	0.309	0.327	0.327	0.309	0.309	0.309	0.309	0.291	0.291	0.291	0.291	0.291	0.309	0.309	0.309	0.309	0.309	0.309	0.309	0.327	0.327	0.327	0.2	0.327	0.327	0.309	0.273	0.309	0.309	0.309	0.309	0.327	0.327	0.327	0.327	0.345	0.345	0.345	0.345
CnTCP1	0.345	0.345	0.345	0.345	0.327	0.345	0.345	0.345	0.345	0.327	0.327	0.345	0.345	0.327	0.327	0.327	0.327	0.309	0.309	0.309	0.309	0.309	0.327	0.327	0.327	0.327	0.327	0.327	0.327	0.345	0.345	0.345	0.218	0.345	0.345	0.327	0.291	0.327	0.327	0.327	0.327	0.345	0.345	0.345	0.345	0.345	0.345	0.345	0.345
AtTCP12	0.364	0.364	0.364	0.364	0.345	0.364	0.364	0.364	0.364	0.345	0.345	0.364	0.364	0.345	0.345	0.345	0.345	0.364	0.364	0.364	0.364	0.364	0.345	0.345	0.345	0.345	0.345	0.345	0.345	0.327	0.327	0.327	0.255	0.382	0.382	0.364	0.364	0.364	0.364	0.364	0.364	0.382	0.382	0.345	0.345	0.327	0.327	0.345	0.345
GmTCP52	0.418	0.418	0.418	0.418	0.4	0.418	0.418	0.418	0.418	0.4	0.4	0.418	0.418	0.4	0.4	0.4	0.4	0.4	0.4	0.4	0.4	0.4	0.4	0.4	0.382	0.382	0.4	0.4	0.4	0.418	0.418	0.418	0.273	0.4	0.4	0.364	0.382	0.4	0.4	0.4	0.4	0.382	0.382	0.382	0.382	0.4	0.4	0.382	0.382
GmTCP47	0.4	0.4	0.4	0.4	0.382	0.4	0.4	0.4	0.4	0.382	0.382	0.4	0.4	0.382	0.382	0.382	0.382	0.382	0.382	0.382	0.382	0.382	0.382	0.382	0.364	0.364	0.382	0.382	0.382	0.418	0.418	0.418	0.255	0.4	0.4	0.364	0.382	0.4	0.4	0.4	0.4	0.382	0.382	0.382	0.382	0.4	0.4	0.382	0.382
GmTCP48	0.4	0.4	0.4	0.4	0.4	0.4	0.4	0.4	0.4	0.382	0.382	0.4	0.4	0.382	0.382	0.382	0.382	0.382	0.382	0.382	0.382	0.382	0.382	0.382	0.364	0.364	0.382	0.382	0.382	0.4	0.4	0.4	0.273	0.382	0.382	0.345	0.364	0.382	0.382	0.382	0.382	0.364	0.364	0.364	0.364	0.382	0.382	0.364	0.364
GmTCP46	0.4	0.4	0.4	0.4	0.4	0.4	0.4	0.4	0.4	0.382	0.382	0.4	0.4	0.382	0.382	0.382	0.382	0.382	0.382	0.382	0.382	0.382	0.382	0.382	0.364	0.364	0.382	0.382	0.382	0.4	0.4	0.4	0.273	0.382	0.382	0.345	0.364	0.382	0.382	0.382	0.382	0.364	0.364	0.364	0.364	0.382	0.382	0.364	0.364
AtTCP18-3	0.436	0.436	0.436	0.436	0.418	0.418	0.418	0.418	0.436	0.418	0.418	0.418	0.418	0.418	0.418	0.4	0.418	0.418	0.418	0.418	0.418	0.418	0.418	0.418	0.4	0.4	0.418	0.418	0.418	0.418	0.418	0.418	0.255	0.4	0.4	0.345	0.382	0.418	0.418	0.418	0.418	0.382	0.382	0.4	0.4	0.418	0.418	0.4	0.4
AtTCP18-2	0.436	0.436	0.436	0.436	0.418	0.418	0.418	0.418	0.436	0.418	0.418	0.418	0.418	0.418	0.418	0.4	0.418	0.418	0.418	0.418	0.418	0.418	0.418	0.418	0.4	0.4	0.418	0.418	0.418	0.418	0.418	0.418	0.255	0.4	0.4	0.345	0.382	0.418	0.418	0.418	0.418	0.382	0.382	0.4	0.4	0.418	0.418	0.4	0.4
AtTCP18	0.436	0.436	0.436	0.436	0.418	0.418	0.418	0.418	0.436	0.418	0.418	0.418	0.418	0.418	0.418	0.4	0.418	0.418	0.418	0.418	0.418	0.418	0.418	0.418	0.4	0.4	0.418	0.418	0.418	0.418	0.418	0.418	0.255	0.4	0.4	0.345	0.382	0.418	0.418	0.418	0.418	0.382	0.382	0.4	0.4	0.418	0.418	0.4	0.4
	GmTCP19	GmTCP17	CnTCP8	AtTCP22	AtTCP23	ZmTCP46	ZmTCP36	AtTCP8	OsTCP28	ZmTCP41	OsTCP9	ZmTCP16	OsPCF3	ZmTCP21	OsTCP19	ZmTCP26	CnTCP10	GmTCP7	GmTCP4	AtTCP14	CnTCP12	CnTCP16	GmTCP5	GmTCP21	GmTCP23	GmTCP10	AtTCP15	GmTCP2	GmTCP1	ZmTCP44	OsTCP6	ZmTCP37	ZmTCP31	ZmTCP32	OsPCF2	OsTCP25	ZmTCP34	GmTCP24	GmTCP20	CnTCP9	AtTCP20	CnTCP18-2	CnTCP18-1	GmTCP8	GmTCP3	GmTCP6	GmTCP22	GmTCP26	GmTCP14
[truncated: 122 more columns]
