# Supplementary material for: Characterization of the TCP Gene Family in Chrysanthemum nankingense and the Role of CnTCP4 in Cold Tolerance
Source: Plants (Basel). 2022 Mar 30;11(7):936. doi: 10.3390/plants11070936 (PMC9002959; doi:10.3390/plants11070936)
Supplement: Supplementary file 1 [file plants-11-00936-s001.zip › Supplementary Table S4.xlsx]

## Sheet: full-length
Distance matrix of 23 sequences（full length）
CnTCP10	0
CnTCP12	0.389	0
CnTCP16	0.71	0.697	0
CnTCP9	1.063	1.128	0.968	0
CnTCP7	1.32	1.302	1.073	1.159	0
CnTCP8	1.12	1.127	1.002	1.309	0.99	0
CnTCP18-1	1.335	1.324	1.205	1.212	1.299	1.3	0
CnTCP18-2	1.347	1.331	1.221	1.212	1.26	1.28	0.027	0
CnTCP6	1.4	1.416	1.371	1.32	1.317	1.313	0.903	0.913	0
CnTCP1	2.495	2.312	2.256	1.876	2.032	2.186	2.032	2.032	2.251	0
CnTCP11	2.418	2.54	2.552	2.162	2.031	2.348	2.232	2.217	2.02	0.662	0
CnTCP15	2.595	2.589	2.119	2.196	1.98	2.226	2.039	2.028	2.068	1.299	1.439	0
CnTCP3	2.433	2.472	2.093	2.128	2.09	1.935	2.016	2.004	2.161	1.226	1.389	0.794	0
CnTCP17	2.025	2.095	2.043	1.916	2.261	2.372	1.883	1.907	1.935	1.609	1.814	1.759	1.893	0
CnTCP5	2.368	2.214	2.264	1.831	2.222	2.361	2.094	2.045	1.917	1.771	2.149	2.031	1.904	0.667	0
CnTCP13	2.75	2.688	2.362	2.328	2.475	2.454	2.222	2.172	2.068	1.924	1.939	2.048	1.992	1.027	1.105	0
CnTCP2-1	2.47	2.575	2.094	2.388	2.154	2.624	2.255	2.244	2.182	1.923	1.939	1.838	1.972	1.433	1.549	1.491	0
CnTCP2-2	2.466	2.57	2.088	2.382	2.142	2.612	2.286	2.274	2.171	1.918	1.934	1.829	1.964	1.429	1.546	1.501	0.002	0
CnTCP2-3	2.508	2.575	2.088	2.394	2.154	2.624	2.286	2.274	2.146	1.918	1.934	1.829	1.964	1.424	1.542	1.498	0.005	0.002	0
CnTCP14	2.529	2.422	2.341	2.506	2.171	2.924	2.302	2.242	2.07	1.81	2.07	1.916	2.103	1.466	1.535	1.407	0.566	0.571	0.571	0
CnTCP4-2	2.627	2.592	2.228	2.07	2.158	2.271	2.504	2.437	2.013	1.715	1.704	2.048	2.036	1.726	1.788	1.693	1.757	1.75	1.747	1.612	0
CnTCP4-3	2.567	2.493	2.222	2.07	2.158	2.304	2.497	2.431	2.04	1.715	1.665	2.006	2.074	1.735	1.75	1.692	1.789	1.783	1.78	1.643	0.041	0
CnTCP4-1	2.674	2.592	2.228	2.065	2.114	2.234	2.504	2.437	2.013	1.765	1.709	2.048	2.01	1.749	1.784	1.761	1.741	1.735	1.732	1.608	0.065	0.104	0
Distance matrix of 23 sequences （bHLH）
CnTCP1	0
CnTCP11	0.108	0
CnTCP15	0.343	0.419	0
CnTCP3	0.273	0.368	0.251	0
CnTCP2-2	0.728	0.728	0.692	0.728	0
CnTCP2-3	0.728	0.728	0.692	0.728	0	0
CnTCP2-1	0.728	0.728	0.692	0.728	0	0	0
CnTCP14	0.692	0.692	0.728	0.728	0.052	0.052	0.052	0
CnTCP4-1	0.531	0.561	0.624	0.592	0.273	0.273	0.273	0.251	0
CnTCP4-2	0.531	0.561	0.624	0.592	0.273	0.273	0.273	0.251	0	0
CnTCP4-3	0.531	0.561	0.624	0.592	0.273	0.273	0.273	0.251	0	0	0
CnTCP17	0.804	0.844	0.765	0.765	0.419	0.419	0.419	0.446	0.561	0.561	0.561	0
CnTCP5	0.765	0.804	0.728	0.765	0.368	0.368	0.368	0.368	0.393	0.393	0.393	0.166	0
CnTCP13	0.728	0.728	0.765	0.658	0.273	0.273	0.273	0.296	0.343	0.343	0.343	0.273	0.166	0
CnTCP10	1.17	1.234	0.999	1.053	1.053	1.053	1.053	1.053	1.11	1.11	1.11	1.053	1.11	1.11	0
CnTCP12	1.234	1.303	0.949	1.11	0.999	0.999	0.999	1.11	1.17	1.17	1.17	1.053	1.11	1.11	0.018	0
CnTCP16	1.234	1.303	0.949	1.11	0.999	0.999	0.999	1.11	1.17	1.17	1.17	1.053	1.11	1.11	0.056	0.037	0
CnTCP8	1.11	1.17	0.949	0.999	0.999	0.999	0.999	0.999	1.053	1.053	1.053	0.999	1.053	1.053	0.056	0.076	0.056	0
CnTCP18-1	1.11	1.17	0.949	0.999	1.053	1.053	1.053	1.17	1.17	1.17	1.17	0.999	1.053	1.11	0.18	0.158	0.137	0.116	0
CnTCP18-2	1.11	1.17	0.949	0.999	1.053	1.053	1.053	1.17	1.17	1.17	1.17	0.999	1.053	1.11	0.18	0.158	0.137	0.116	0	0
CnTCP9	1.17	1.234	0.949	1.053	0.999	0.999	0.999	1.11	1.11	1.11	1.11	0.999	1.053	1.053	0.116	0.096	0.096	0.096	0.056	0.056	0
CnTCP7	1.053	1.11	0.855	0.999	0.9	0.9	0.9	0.999	1.11	1.11	1.11	0.949	0.999	0.999	0.158	0.137	0.096	0.116	0.202	0.202	0.158	0
CnTCP6	1.053	1.11	0.949	0.949	0.999	0.999	0.999	0.999	0.999	0.999	0.999	0.949	0.949	0.999	0.248	0.272	0.248	0.18	0.202	0.202	0.18	0.296	0
	CnTCP1	CnTCP11	CnTCP15	CnTCP3	CnTCP2-2	CnTCP2-3	CnTCP2-1	CnTCP14	CnTCP4-1	CnTCP4-2	CnTCP4-3	CnTCP17	CnTCP5	CnTCP13	CnTCP10	CnTCP12	CnTCP16	CnTCP8	CnTCP18-1	CnTCP18-2	CnTCP9	CnTCP7	CnTCP6
Homology matrix of 23 sequences （bHLH）
CnTCP1	1
CnTCP11	0.898	1
CnTCP15	0.712	0.661	1
CnTCP3	0.763	0.695	0.78	1
CnTCP2-2	0.492	0.492	0.508	0.492	1
CnTCP2-3	0.492	0.492	0.508	0.492	1	1
CnTCP2-1	0.492	0.492	0.508	0.492	1	1	1
CnTCP14	0.508	0.508	0.492	0.492	0.949	0.949	0.949	1
CnTCP4-1	0.593	0.576	0.542	0.559	0.763	0.763	0.763	0.78	1
CnTCP4-2	0.593	0.576	0.542	0.559	0.763	0.763	0.763	0.78	1	1
CnTCP4-3	0.593	0.576	0.542	0.559	0.763	0.763	0.763	0.78	1	1	1
CnTCP17	0.458	0.441	0.475	0.475	0.661	0.661	0.661	0.644	0.576	0.576	0.576	1
CnTCP5	0.475	0.458	0.492	0.475	0.695	0.695	0.695	0.695	0.678	0.678	0.678	0.847	1
CnTCP13	0.492	0.492	0.475	0.525	0.763	0.763	0.763	0.746	0.712	0.712	0.712	0.763	0.847	1
CnTCP10	0.327	0.309	0.382	0.364	0.364	0.364	0.364	0.364	0.345	0.345	0.345	0.364	0.345	0.345	1
CnTCP12	0.309	0.291	0.4	0.345	0.382	0.382	0.382	0.345	0.327	0.327	0.327	0.364	0.345	0.345	0.982	1
CnTCP16	0.309	0.291	0.4	0.345	0.382	0.382	0.382	0.345	0.327	0.327	0.327	0.364	0.345	0.345	0.945	0.964	1
CnTCP8	0.345	0.327	0.4	0.382	0.382	0.382	0.382	0.382	0.364	0.364	0.364	0.382	0.364	0.364	0.945	0.927	0.945	1
CnTCP18-1	0.345	0.327	0.4	0.382	0.364	0.364	0.364	0.327	0.327	0.327	0.327	0.382	0.364	0.345	0.836	0.855	0.873	0.891	1
CnTCP18-2	0.345	0.327	0.4	0.382	0.364	0.364	0.364	0.327	0.327	0.327	0.327	0.382	0.364	0.345	0.836	0.855	0.873	0.891	1	1
CnTCP9	0.327	0.309	0.4	0.364	0.382	0.382	0.382	0.345	0.345	0.345	0.345	0.382	0.364	0.364	0.891	0.909	0.909	0.909	0.945	0.945	1
CnTCP7	0.364	0.345	0.436	0.382	0.418	0.418	0.418	0.382	0.345	0.345	0.345	0.4	0.382	0.382	0.855	0.873	0.909	0.891	0.818	0.818	0.855	1
CnTCP6	0.364	0.345	0.4	0.4	0.382	0.382	0.382	0.382	0.382	0.382	0.382	0.4	0.4	0.382	0.782	0.764	0.782	0.836	0.818	0.818	0.836	0.745	1
	CnTCP1	CnTCP11	CnTCP15	CnTCP3	CnTCP2-2	CnTCP2-3	CnTCP2-1	CnTCP14	CnTCP4-1	CnTCP4-2	CnTCP4-3	CnTCP17	CnTCP5	CnTCP13	CnTCP10	CnTCP12	CnTCP16	CnTCP8	CnTCP18-1	CnTCP18-2	CnTCP9	CnTCP7	CnTCP6

## Sheet: bHLH
Distance matrix of 23 sequences
CnTCP1	0
CnTCP11	0.108	0
CnTCP15	0.343	0.419	0
CnTCP3	0.273	0.368	0.251	0
CnTCP2-2	0.728	0.728	0.692	0.728	0
CnTCP2-3	0.728	0.728	0.692	0.728	0	0
CnTCP2-1	0.728	0.728	0.692	0.728	0	0	0
CnTCP14	0.692	0.692	0.728	0.728	0.052	0.052	0.052	0
CnTCP4-1	0.531	0.561	0.624	0.592	0.273	0.273	0.273	0.251	0
CnTCP4-2	0.531	0.561	0.624	0.592	0.273	0.273	0.273	0.251	0	0
CnTCP4-3	0.531	0.561	0.624	0.592	0.273	0.273	0.273	0.251	0	0	0
CnTCP17	0.804	0.844	0.765	0.765	0.419	0.419	0.419	0.446	0.561	0.561	0.561	0
CnTCP5	0.765	0.804	0.728	0.765	0.368	0.368	0.368	0.368	0.393	0.393	0.393	0.166	0
CnTCP13	0.728	0.728	0.765	0.658	0.273	0.273	0.273	0.296	0.343	0.343	0.343	0.273	0.166	0
CnTCP10	1.17	1.234	0.999	1.053	1.053	1.053	1.053	1.053	1.11	1.11	1.11	1.053	1.11	1.11	0
CnTCP12	1.234	1.303	0.949	1.11	0.999	0.999	0.999	1.11	1.17	1.17	1.17	1.053	1.11	1.11	0.018	0
CnTCP16	1.234	1.303	0.949	1.11	0.999	0.999	0.999	1.11	1.17	1.17	1.17	1.053	1.11	1.11	0.056	0.037	0
CnTCP8	1.11	1.17	0.949	0.999	0.999	0.999	0.999	0.999	1.053	1.053	1.053	0.999	1.053	1.053	0.056	0.076	0.056	0
CnTCP18-1	1.11	1.17	0.949	0.999	1.053	1.053	1.053	1.17	1.17	1.17	1.17	0.999	1.053	1.11	0.18	0.158	0.137	0.116	0
CnTCP18-2	1.11	1.17	0.949	0.999	1.053	1.053	1.053	1.17	1.17	1.17	1.17	0.999	1.053	1.11	0.18	0.158	0.137	0.116	0	0
CnTCP9	1.17	1.234	0.949	1.053	0.999	0.999	0.999	1.11	1.11	1.11	1.11	0.999	1.053	1.053	0.116	0.096	0.096	0.096	0.056	0.056	0
CnTCP7	1.053	1.11	0.855	0.999	0.9	0.9	0.9	0.999	1.11	1.11	1.11	0.949	0.999	0.999	0.158	0.137	0.096	0.116	0.202	0.202	0.158	0
CnTCP6	1.053	1.11	0.949	0.949	0.999	0.999	0.999	0.999	0.999	0.999	0.999	0.949	0.949	0.999	0.248	0.272	0.248	0.18	0.202	0.202	0.18	0.296	0
	CnTCP1	CnTCP11	CnTCP15	CnTCP3	CnTCP2-2	CnTCP2-3	CnTCP2-1	CnTCP14	CnTCP4-1	CnTCP4-2	CnTCP4-3	CnTCP17	CnTCP5	CnTCP13	CnTCP10	CnTCP12	CnTCP16	CnTCP8	CnTCP18-1	CnTCP18-2	CnTCP9	CnTCP7	CnTCP6
Homology matrix of 23 sequences
CnTCP1	1
CnTCP11	0.898	1
CnTCP15	0.712	0.661	1
CnTCP3	0.763	0.695	0.78	1
CnTCP2-2	0.492	0.492	0.508	0.492	1
CnTCP2-3	0.492	0.492	0.508	0.492	1	1
CnTCP2-1	0.492	0.492	0.508	0.492	1	1	1
CnTCP14	0.508	0.508	0.492	0.492	0.949	0.949	0.949	1
CnTCP4-1	0.593	0.576	0.542	0.559	0.763	0.763	0.763	0.78	1
CnTCP4-2	0.593	0.576	0.542	0.559	0.763	0.763	0.763	0.78	1	1
CnTCP4-3	0.593	0.576	0.542	0.559	0.763	0.763	0.763	0.78	1	1	1
CnTCP17	0.458	0.441	0.475	0.475	0.661	0.661	0.661	0.644	0.576	0.576	0.576	1
CnTCP5	0.475	0.458	0.492	0.475	0.695	0.695	0.695	0.695	0.678	0.678	0.678	0.847	1
CnTCP13	0.492	0.492	0.475	0.525	0.763	0.763	0.763	0.746	0.712	0.712	0.712	0.763	0.847	1
CnTCP10	0.327	0.309	0.382	0.364	0.364	0.364	0.364	0.364	0.345	0.345	0.345	0.364	0.345	0.345	1
CnTCP12	0.309	0.291	0.4	0.345	0.382	0.382	0.382	0.345	0.327	0.327	0.327	0.364	0.345	0.345	0.982	1
CnTCP16	0.309	0.291	0.4	0.345	0.382	0.382	0.382	0.345	0.327	0.327	0.327	0.364	0.345	0.345	0.945	0.964	1
CnTCP8	0.345	0.327	0.4	0.382	0.382	0.382	0.382	0.382	0.364	0.364	0.364	0.382	0.364	0.364	0.945	0.927	0.945	1
CnTCP18-1	0.345	0.327	0.4	0.382	0.364	0.364	0.364	0.327	0.327	0.327	0.327	0.382	0.364	0.345	0.836	0.855	0.873	0.891	1
CnTCP18-2	0.345	0.327	0.4	0.382	0.364	0.364	0.364	0.327	0.327	0.327	0.327	0.382	0.364	0.345	0.836	0.855	0.873	0.891	1	1
CnTCP9	0.327	0.309	0.4	0.364	0.382	0.382	0.382	0.345	0.345	0.345	0.345	0.382	0.364	0.364	0.891	0.909	0.909	0.909	0.945	0.945	1
CnTCP7	0.364	0.345	0.436	0.382	0.418	0.418	0.418	0.382	0.345	0.345	0.345	0.4	0.382	0.382	0.855	0.873	0.909	0.891	0.818	0.818	0.855	1
CnTCP6	0.364	0.345	0.4	0.4	0.382	0.382	0.382	0.382	0.382	0.382	0.382	0.4	0.4	0.382	0.782	0.764	0.782	0.836	0.818	0.818	0.836	0.745	1
	CnTCP1	CnTCP11	CnTCP15	CnTCP3	CnTCP2-2	CnTCP2-3	CnTCP2-1	CnTCP14	CnTCP4-1	CnTCP4-2	CnTCP4-3	CnTCP17	CnTCP5	CnTCP13	CnTCP10	CnTCP12	CnTCP16	CnTCP8	CnTCP18-1	CnTCP18-2	CnTCP9	CnTCP7	CnTCP6
