# Supplementary material for: Characterization of the TCP Gene Family in Chrysanthemum nankingense and the Role of CnTCP4 in Cold Tolerance
Source: Plants (Basel). 2022 Mar 30;11(7):936. doi: 10.3390/plants11070936 (PMC9002959; doi:10.3390/plants11070936)
Supplement: Supplementary file 1 [file plants-11-00936-s001.zip › Supplementary Table S5.xlsx]

## Sheet: CnTCP analysis
#pattern name	Family	sequence name	start	stop	strand	score	p-value	q-value	matched sequence
AT5G17430	AP2	CnTCP14	1150	1169	-	21.2785	1.62e-09	0.000168	AAAAAAAAAAAAAAGAGAAA
AT5G17430	AP2	CnTCP14	1152	1171	-	20.2025	1.32e-08	0.000688	AAAAAAAAAAAAAAAAGAGA
AT5G17430	AP2	CnTCP17	389	408	-	18.9873	8e-08	0.000688	AAAACAAAGAAGAAGAGACG
AT5G17430	AP2	CnTCP14	2926	2945	-	18.8608	9.39e-08	0.000688	AAGAAAGAGAAAAAAAAAAG
AT5G17430	AP2	CnTCP14	1154	1173	-	18.1519	2.21e-07	0.000688	AAAAAAAAAAAAAAAAAAGA
AT5G17430	AP2	CnTCP10	227	246	-	18.0633	2.45e-07	0.000688	AAAAAAAAAAAAAAAAAAAA
AT5G17430	AP2	CnTCP10	228	247	-	18.0633	2.45e-07	0.000688	AAAAAAAAAAAAAAAAAAAA
AT5G17430	AP2	CnTCP10	229	248	-	18.0633	2.45e-07	0.000688	AAAAAAAAAAAAAAAAAAAA
AT5G17430	AP2	CnTCP10	230	249	-	18.0633	2.45e-07	0.000688	AAAAAAAAAAAAAAAAAAAA
AT5G17430	AP2	CnTCP4	567	586	-	18.0633	2.45e-07	0.000688	AAAAAAAAAAAAAAAAAAAA
AT5G17430	AP2	CnTCP4	568	587	-	18.0633	2.45e-07	0.000688	AAAAAAAAAAAAAAAAAAAA
AT5G17430	AP2	CnTCP6	966	985	+	18.0633	2.45e-07	0.000688	AAAAAAAAAAAAAAAAAAAA
AT5G17430	AP2	CnTCP6	967	986	+	18.0633	2.45e-07	0.000688	AAAAAAAAAAAAAAAAAAAA
AT5G17430	AP2	CnTCP6	968	987	+	18.0633	2.45e-07	0.000688	AAAAAAAAAAAAAAAAAAAA
AT5G17430	AP2	CnTCP6	969	988	+	18.0633	2.45e-07	0.000688	AAAAAAAAAAAAAAAAAAAA
AT5G17430	AP2	CnTCP11	1374	1393	+	18.0633	2.45e-07	0.000688	AAAAAAAAAAAAAAAAAAAA
AT5G17430	AP2	CnTCP11	1375	1394	+	18.0633	2.45e-07	0.000688	AAAAAAAAAAAAAAAAAAAA
AT5G17430	AP2	CnTCP11	1376	1395	+	18.0633	2.45e-07	0.000688	AAAAAAAAAAAAAAAAAAAA
AT5G17430	AP2	CnTCP11	1377	1396	+	18.0633	2.45e-07	0.000688	AAAAAAAAAAAAAAAAAAAA
AT5G17430	AP2	CnTCP11	1378	1397	+	18.0633	2.45e-07	0.000688	AAAAAAAAAAAAAAAAAAAA
AT5G17430	AP2	CnTCP11	1379	1398	+	18.0633	2.45e-07	0.000688	AAAAAAAAAAAAAAAAAAAA
AT5G17430	AP2	CnTCP11	1380	1399	+	18.0633	2.45e-07	0.000688	AAAAAAAAAAAAAAAAAAAA
AT5G17430	AP2	CnTCP12	1799	1818	+	18.0633	2.45e-07	0.000688	AAAAAAAAAAAAAAAAAAAA
AT5G17430	AP2	CnTCP12	1800	1819	+	18.0633	2.45e-07	0.000688	AAAAAAAAAAAAAAAAAAAA
AT5G17430	AP2	CnTCP12	1801	1820	+	18.0633	2.45e-07	0.000688	AAAAAAAAAAAAAAAAAAAA
AT5G17430	AP2	CnTCP12	1802	1821	+	18.0633	2.45e-07	0.000688	AAAAAAAAAAAAAAAAAAAA
AT5G17430	AP2	CnTCP12	1803	1822	+	18.0633	2.45e-07	0.000688	AAAAAAAAAAAAAAAAAAAA
AT5G17430	AP2	CnTCP18	1882	1901	-	18.0633	2.45e-07	0.000688	AAAAAAAAAAAAAAAAAAAA
AT5G17430	AP2	CnTCP18	1883	1902	-	18.0633	2.45e-07	0.000688	AAAAAAAAAAAAAAAAAAAA
AT5G17430	AP2	CnTCP18	1884	1903	-	18.0633	2.45e-07	0.000688	AAAAAAAAAAAAAAAAAAAA
AT5G17430	AP2	CnTCP18	1885	1904	-	18.0633	2.45e-07	0.000688	AAAAAAAAAAAAAAAAAAAA
AT5G17430	AP2	CnTCP18	1886	1905	-	18.0633	2.45e-07	0.000688	AAAAAAAAAAAAAAAAAAAA
AT5G17430	AP2	CnTCP18	1887	1906	-	18.0633	2.45e-07	0.000688	AAAAAAAAAAAAAAAAAAAA
AT5G17430	AP2	CnTCP15	2007	2026	-	18.0633	2.45e-07	0.000688	AAAAAAAAAAAAAAAAAAAA
AT5G17430	AP2	CnTCP15	2008	2027	-	18.0633	2.45e-07	0.000688	AAAAAAAAAAAAAAAAAAAA
AT5G17430	AP2	CnTCP15	2009	2028	-	18.0633	2.45e-07	0.000688	AAAAAAAAAAAAAAAAAAAA
AT5G17430	AP2	CnTCP15	2010	2029	-	18.0633	2.45e-07	0.000688	AAAAAAAAAAAAAAAAAAAA
AT5G17430	AP2	CnTCP4	2546	2565	-	17.9494	2.79e-07	0.000762	AGAAAGAAGAAGGAAAGAGG
AT5G17430	AP2	CnTCP6	970	989	+	17.8734	3.04e-07	0.000789	AAAAAAAAAAAAAAAAAAAG
AT5G17430	AP2	CnTCP14	1155	1174	-	17.8734	3.04e-07	0.000789	AAAAAAAAAAAAAAAAAAAG
AT5G17430	AP2	CnTCP10	231	250	-	17.3418	5.37e-07	0.00136	GAAAAAAAAAAAAAAAAAAA
AT5G17430	AP2	CnTCP4	565	584	-	17.2532	5.87e-07	0.00142	AAAAAAAAAAAAAAAAAACA
AT5G17430	AP2	CnTCP12	1805	1824	+	17.2532	5.87e-07	0.00142	AAAAAAAAAAAAAAAAAACA
AT5G17430	AP2	CnTCP12	2711	2730	-	16.7595	9.53e-07	0.00225	AAAACAGAAAAAGAAAAAAA
AT5G17430	AP2	CnTCP12	1796	1815	+	16.6203	1.09e-06	0.00241	GATAAAAAAAAAAAAAAAAA
AT5G17430	AP2	CnTCP4	569	588	-	16.5316	1.18e-06	0.00241	TAAAAAAAAAAAAAAAAAAA
AT5G17430	AP2	CnTCP6	965	984	+	16.5316	1.18e-06	0.00241	TAAAAAAAAAAAAAAAAAAA
AT5G17430	AP2	CnTCP14	1156	1175	-	16.5316	1.18e-06	0.00241	TAAAAAAAAAAAAAAAAAAA
AT5G17430	AP2	CnTCP12	1798	1817	+	16.5316	1.18e-06	0.00241	TAAAAAAAAAAAAAAAAAAA
AT5G17430	AP2	CnTCP18	1888	1907	-	16.5316	1.18e-06	0.00241	TAAAAAAAAAAAAAAAAAAA
AT5G17430	AP2	CnTCP15	2011	2030	-	16.5316	1.18e-06	0.00241	TAAAAAAAAAAAAAAAAAAA
AT5G17430	AP2	CnTCP14	1216	1235	+	16.3924	1.34e-06	0.00269	AGGAGAAAGAAGAAGACACA
AT5G17430	AP2	CnTCP11	1373	1392	+	16.0886	1.77e-06	0.00347	CAAAAAAAAAAAAAAAAAAA
AT3G20840	AP2	CnTCP8	2203	2221	+	15.9589	1.87e-06	0.0805	GACCCGAATCCCGACAAGC
AT5G17430	AP2	CnTCP14	622	641	+	15.9873	1.93e-06	0.00372	CAAAAAAAAAAAAAAAAAGG
AT3G20840	AP2	CnTCP6	1326	1344	-	15.8904	1.96e-06	0.0805	AACGCGGATACCAAGAAAG
AT5G17430	AP2	CnTCP10	232	251	-	15.9241	2.04e-06	0.00386	TGAAAAAAAAAAAAAAAAAA
AT3G20840	AP2	CnTCP8	2219	2237	+	15.6849	2.25e-06	0.0805	AGCCCGAATCCCGACAAGC
AT5G17430	AP2	CnTCP17	511	530	-	15.7975	2.28e-06	0.00422	CAGAAAAAAGAAAGAAGAGA
AT5G17430	AP2	CnTCP18	1439	1458	-	15.7595	2.35e-06	0.00429	GGGAAAAAGGAAGGGAAAGG
AT5G17430	AP2	CnTCP8	2813	2832	-	15.7089	2.45e-06	0.0044	TAGAGAGAGAAAGAAAAAGA
AT5G17430	AP2	CnTCP10	234	253	-	15.6329	2.62e-06	0.00461	TATGAAAAAAAAAAAAAAAA
AT5G10510	AP2	CnTCP8	2220	2234	-	15.2969	2.66e-06	0.286	TGTCGGGATTCGGGC
AT5G17430	AP2	CnTCP15	1372	1391	-	15.2911	3.47e-06	0.00601	AAAAAAAAAAAAAAGCCAAG
AT5G17430	AP2	CnTCP5	893	912	+	15.1646	3.84e-06	0.00654	AAAAACAAAAAAACAAAAAA
AT5G17430	AP2	CnTCP14	1214	1233	+	15.1392	3.92e-06	0.00657	AAAGGAGAAAGAAGAAGACA
AT5G17430	AP2	CnTCP10	233	252	-	14.962	4.51e-06	0.00743	ATGAAAAAAAAAAAAAAAAA
AT5G17430	AP2	CnTCP10	153	172	-	14.8861	4.78e-06	0.00776	CAAAATGAGAAAAAGAAAAA
AT5G17430	AP2	CnTCP10	147	166	-	14.7722	5.22e-06	0.00835	GAGAAAAAGAAAAAAACTGG
AT5G17430	AP2	CnTCP14	1148	1167	-	14.7342	5.37e-06	0.00842	AAAAAAAAAAAAGAGAAAGC
AT5G17430	AP2	CnTCP15	2004	2023	-	14.7215	5.43e-06	0.00842	AAAAAAAAAAAAAAAAATAG
AT5G17430	AP2	CnTCP12	1797	1816	+	14.6962	5.53e-06	0.00846	ATAAAAAAAAAAAAAAAAAA
AT5G10510	AP2	CnTCP6	1329	1343	+	14.3438	5.53e-06	0.297	TCTTGGTATCCGCGT
AT5G65510	AP2	CnTCP3	1458	1468	+	14.0625	6.71e-06	0.586	CGATATCCGAG
AT5G17430	AP2	CnTCP6	971	990	+	14.2405	7.77e-06	0.0117	AAAAAAAAAAAAAAAAAAGT
AT5G17430	AP2	CnTCP10	226	245	-	14.1519	8.28e-06	0.0121	AAAAAAAAAAAAAAAAAAAT
AT5G17430	AP2	CnTCP15	2006	2025	-	14.1519	8.28e-06	0.0121	AAAAAAAAAAAAAAAAAAAT
AT5G17430	AP2	CnTCP18	1449	1468	-	14.1392	8.36e-06	0.0121	AAAGGGAAGAGGGAAAAAGG
AT5G17430	AP2	CnTCP18	1954	1973	+	14.0253	9.07e-06	0.0129	GATACAAAGGAAAAGAGTCG
AT5G17430	AP2	CnTCP14	1158	1177	-	13.9747	9.4e-06	0.0132	ATTAAAAAAAAAAAAAAAAA
AT5G17430	AP2	CnTCP13	870	889	-	13.9494	9.57e-06	0.0133	GATAGAAAAGGAAAGAAACG
AT5G17430	AP2	CnTCP11	1384	1403	+	13.8608	1.02e-05	0.0139	AAAAAAAAAAAAAAAACTCG
AT5G10510	AP2	CnTCP3	1455	1469	-	13.5	1.02e-05	0.354	GCTCGGATATCGTGT
AT5G17430	AP2	CnTCP8	2811	2830	-	13.8101	1.06e-05	0.0141	GAGAGAGAAAGAAAAAGAAT
AT5G17430	AP2	CnTCP8	961	980	+	13.7975	1.06e-05	0.0141	AAAGAAGAAAGAAAGATAGT
AT5G17430	AP2	CnTCP15	1377	1396	-	13.7848	1.07e-05	0.0141	ATTAAAAAAAAAAAAAAAAG
AT5G65510	AP2	CnTCP6	1330	1340	-	13.5938	1.09e-05	0.586	CGGATACCAAG
AT5G17430	AP2	CnTCP11	1372	1391	+	13.5696	1.25e-05	0.0155	TCAAAAAAAAAAAAAAAAAA
AT5G17430	AP2	CnTCP4	566	585	-	13.557	1.26e-05	0.0155	AAAAAAAAAAAAAAAAAAAC
AT5G17430	AP2	CnTCP18	1881	1900	-	13.557	1.26e-05	0.0155	AAAAAAAAAAAAAAAAAAAC
AT5G17430	AP2	CnTCP11	1381	1400	+	13.557	1.26e-05	0.0155	AAAAAAAAAAAAAAAAAAAC
AT5G17430	AP2	CnTCP12	1804	1823	+	13.557	1.26e-05	0.0155	AAAAAAAAAAAAAAAAAAAC
AT5G10510	AP2	CnTCP8	2204	2218	-	13.1406	1.32e-05	0.354	TGTCGGGATTCGGGT
AT3G20840	AP2	CnTCP3	1454	1472	+	12.6986	1.4e-05	0.375	AACACGATATCCGAGCATG
AT5G17430	AP2	CnTCP14	621	640	+	13.3797	1.42e-05	0.0173	TCAAAAAAAAAAAAAAAAAG
AT5G17430	AP2	CnTCP14	286	305	+	13.3418	1.45e-05	0.0173	AAAAAGTAAAAGAAAACAAA
AT5G17430	AP2	CnTCP11	1382	1401	+	13.3418	1.45e-05	0.0173	AAAAAAAAAAAAAAAAAACT
AT5G17430	AP2	CnTCP4	571	590	-	13.2532	1.54e-05	0.0181	GTTAAAAAAAAAAAAAAAAA
AT5G17430	AP2	CnTCP15	131	150	+	13.2405	1.55e-05	0.0181	TTTAAAAAAAGAAAGAAAAA
AT4G37750	AP2	CnTCP13	1662	1682	-	9.62791	1.55e-05	1	TTTCACATCTACCAAAGCACC
AT5G17430	AP2	CnTCP4	570	589	-	13.1646	1.63e-05	0.0181	TTAAAAAAAAAAAAAAAAAA
AT5G17430	AP2	CnTCP6	964	983	+	13.1646	1.63e-05	0.0181	TTAAAAAAAAAAAAAAAAAA
AT5G17430	AP2	CnTCP14	1157	1176	-	13.1646	1.63e-05	0.0181	TTAAAAAAAAAAAAAAAAAA
AT5G17430	AP2	CnTCP18	1889	1908	-	13.1646	1.63e-05	0.0181	TTAAAAAAAAAAAAAAAAAA
AT5G17430	AP2	CnTCP15	2012	2031	-	13.1646	1.63e-05	0.0181	TTAAAAAAAAAAAAAAAAAA
AT2G28550	AP2	CnTCP15	479	488	+	12.9423	1.67e-05	1	ATCTCGTACA
AT5G17430	AP2	CnTCP13	874	893	-	13.0886	1.72e-05	0.0186	AAAAGATAGAAAAGGAAAGA
AT5G17430	AP2	CnTCP5	2207	2226	+	13.0886	1.72e-05	0.0186	CAGAAAATAAAGAAAAGTAA
AT5G17430	AP2	CnTCP15	133	152	+	13.0127	1.8e-05	0.0193	TAAAAAAAGAAAGAAAAAAT
AT5G17430	AP2	CnTCP8	2815	2834	-	12.9494	1.88e-05	0.0199	GTTAGAGAGAGAAAGAAAAA
AT5G17430	AP2	CnTCP5	682	701	+	12.9114	1.92e-05	0.0202	AAAAAAAGAAAAAGGAAAGG
AT3G20840	AP2	CnTCP16	1688	1706	+	11.9726	2.09e-05	0.449	CGCACAGATTCCGGTACAC
AT5G17430	AP2	CnTCP18	1880	1899	-	12.7468	2.14e-05	0.0222	AAAAAAAAAAAAAAAAAACC
AT3G54990	AP2	CnTCP15	480	487	+	14.1507	2.18e-05	0.693	TCTCGTAC
AT5G17430	AP2	CnTCP10	2656	2675	-	12.6582	2.26e-05	0.0232	ATGAAAGAAAAGGGAACAGG
AT5G17430	AP2	CnTCP13	36	55	-	12.6456	2.28e-05	0.0232	AAAAAAATAAATAAAATAAA
AT5G17430	AP2	CnTCP12	2713	2732	-	12.6203	2.31e-05	0.0233	ATAAAACAGAAAAAGAAAAA
AT4G37750	AP2	CnTCP17	343	363	+	8.2907	2.51e-05	1	GGGTACAGAATCTGAGGTGCA
AT5G17430	AP2	CnTCP6	963	982	+	12.443	2.58e-05	0.0256	TTTAAAAAAAAAAAAAAAAA
AT5G17430	AP2	CnTCP15	2013	2032	-	12.443	2.58e-05	0.0256	TTTAAAAAAAAAAAAAAAAA
AT5G17430	AP2	CnTCP6	975	994	+	12.4177	2.62e-05	0.0257	AAAAAAAAAAAAAAGTTACA
AT5G10510	AP2	CnTCP16	1689	1703	-	12.0938	2.66e-05	0.517	TACCGGAATCTGTGC
AT5G17430	AP2	CnTCP4	1081	1100	-	12.3544	2.73e-05	0.0265	AATGAATAAAAAAAGAATAA
AT2G28550	AP2	CnTCP3	563	572	-	12.2404	2.75e-05	1	ACCTCGAACC
AT5G17430	AP2	CnTCP15	2003	2022	-	12.3291	2.77e-05	0.0266	AAAAAAAAAAAAAAAATAGC
AT5G17430	AP2	CnTCP8	963	982	+	12.2911	2.83e-05	0.027	AGAAGAAAGAAAGATAGTAG
AT5G10510	AP2	CnTCP6	794	808	+	11.9688	2.88e-05	0.517	CGTCGGTATTCGAAC
AT5G17430	AP2	CnTCP7	2406	2425	+	12.2405	2.92e-05	0.0273	TGAAAAAAAAGTAAAAGTAA
AT5G17430	AP2	CnTCP12	2889	2908	+	12.2405	2.92e-05	0.0273	TTGAAATAGAAAGAAAGACA
AT5G17430	AP2	CnTCP8	2801	2820	-	12.2025	2.99e-05	0.0277	GAAAAAGAATATAAAAAAAG
AT5G17430	AP2	CnTCP14	1351	1370	+	12.1646	3.06e-05	0.0281	GAAAAATAAAAAAATAAAGA
AT5G17430	AP2	CnTCP8	1894	1913	+	12.1519	3.08e-05	0.0281	TAAAAAAAAAAAAAAATTGA
AT5G17430	AP2	CnTCP4	1086	1105	-	12.038	3.3e-05	0.0295	AATACAATGAATAAAAAAAG
AT5G17430	AP2	CnTCP13	2028	2047	-	12.0253	3.32e-05	0.0295	AGAAAAGAAAATGAAACTAG
AT5G17430	AP2	CnTCP7	2408	2427	+	12.0253	3.32e-05	0.0295	AAAAAAAAGTAAAAGTAAAA
AT5G17430	AP2	CnTCP18	1890	1909	-	12	3.37e-05	0.0297	CTTAAAAAAAAAAAAAAAAA
AT4G37750	AP2	CnTCP16	1687	1707	+	7.36047	3.46e-05	1	ACGCACAGATTCCGGTACACT
AT5G17430	AP2	CnTCP8	2806	2825	-	11.8481	3.68e-05	0.0321	AGAAAGAAAAAGAATATAAA
AT5G17430	AP2	CnTCP4	2548	2567	-	11.8354	3.71e-05	0.0321	GAAGAAAGAAGAAGGAAAGA
AT3G20840	AP2	CnTCP11	208	226	-	10.863	3.75e-05	0.599	GGTAAGCATACCGAGATTG
AT5G17430	AP2	CnTCP8	1080	1099	+	11.7848	3.82e-05	0.0328	GAGAAATGGAAGAAGAAAAG
AT5G17430	AP2	CnTCP8	957	976	+	11.7468	3.91e-05	0.0333	TGTGAAAGAAGAAAGAAAGA
AT3G20840	AP2	CnTCP10	108	126	-	10.7534	3.97e-05	0.599	GACGCGAGACACGAAGACA
AT5G17430	AP2	CnTCP5	687	706	+	11.7089	3.99e-05	0.0335	AAGAAAAAGGAAAGGCGAAT
AT5G17430	AP2	CnTCP16	2364	2383	-	11.7089	3.99e-05	0.0335	AAAAAATAAAATAAAATAAA
AT5G17430	AP2	CnTCP12	1600	1619	+	11.6582	4.11e-05	0.0342	TGAAAAGTGAATGAAAAACA
AT5G17430	AP2	CnTCP3	2175	2194	-	11.6203	4.2e-05	0.0346	CAGGAGAAAGACAAAAGAAA
AT5G10510	AP2	CnTCP11	289	303	-	11.375	4.21e-05	0.588	CCTTGAGAACCATGG
AT5G17430	AP2	CnTCP3	2561	2580	+	11.6076	4.23e-05	0.0346	GAAAAGGTGAGAAATAAAAG
AT3G54990	AP2	CnTCP9	2307	2314	-	12.0548	4.25e-05	0.693	TGTCGTAC
AT3G54990	AP2	CnTCP13	2370	2377	-	12.0548	4.25e-05	0.693	TGTCGTAC
AT5G17430	AP2	CnTCP13	1187	1206	+	11.557	4.35e-05	0.0351	GAAGAGAGGAAGAAGATAGA
AT5G10510	AP2	CnTCP11	211	225	+	11.3125	4.38e-05	0.588	TCTCGGTATGCTTAC
AT5G17430	AP2	CnTCP13	879	898	-	11.5443	4.39e-05	0.0351	AGTGAAAAAGATAGAAAAGG
AT5G17430	AP2	CnTCP14	2927	2946	-	11.5443	4.39e-05	0.0351	TAAGAAAGAGAAAAAAAAAA
AT5G17430	AP2	CnTCP13	2032	2051	-	11.519	4.45e-05	0.0353	CAAAAGAAAAGAAAATGAAA
AT5G17430	AP2	CnTCP11	1715	1734	-	11.4937	4.51e-05	0.0355	AATAAATAGAAAAAGATTAG
AT5G17430	AP2	CnTCP11	2779	2798	-	11.4684	4.58e-05	0.0355	TAGGAAAGAGAAAAGATAAG
AT5G17430	AP2	CnTCP4	2538	2557	-	11.4557	4.61e-05	0.0355	GAAGGAAAGAGGAGGTGAAG
AT5G17430	AP2	CnTCP14	2928	2947	-	11.443	4.64e-05	0.0355	TTAAGAAAGAGAAAAAAAAA
AT5G60120	AP2	CnTCP9	2741	2750	+	11.7179	4.67e-05	1	TAACCTATGA
AT5G17430	AP2	CnTCP13	867	886	-	11.4304	4.68e-05	0.0355	AGAAAAGGAAAGAAACGAAG
AT5G17430	AP2	CnTCP13	1182	1201	+	11.4304	4.68e-05	0.0355	TTAAAGAAGAGAGGAAGAAG
AT5G17430	AP2	CnTCP17	579	598	-	11.4051	4.74e-05	0.0357	AGAAGAGAAAGGGAGTCAAG
AT3G20840	AP2	CnTCP15	1618	1636	-	10.3973	4.75e-05	0.599	GGCACCTGTTTCGACAATG
AT4G37750	AP2	CnTCP18	357	377	+	6.34884	4.85e-05	1	CCGCAAGCACCCCAACGCCTT
AT5G17430	AP2	CnTCP1	9	28	-	11.3544	4.88e-05	0.0365	GGAAAAGTGAGCACAAGAAA
AT5G17430	AP2	CnTCP8	2746	2765	-	11.3291	4.95e-05	0.0367	TCTAGAGAGAGAAAAACAAA
AT3G54990	AP2	CnTCP4	650	657	+	11.6438	4.98e-05	0.693	TCTCGTCC
AT5G65510	AP2	CnTCP8	2207	2217	+	11.5312	5.03e-05	1	CGAATCCCGAC
AT5G65510	AP2	CnTCP8	2223	2233	+	11.5312	5.03e-05	1	CGAATCCCGAC
AT5G17430	AP2	CnTCP16	766	785	-	11.2785	5.09e-05	0.0375	AGGGAGATAAGTGAGATAAA
AT5G60120	AP2	CnTCP11	1109	1118	+	11.5983	5.12e-05	1	TAACCTAAGA
AT2G28550	AP2	CnTCP10	1394	1403	-	11.2115	5.37e-05	1	TCCTCGTTCC
AT5G17430	AP2	CnTCP12	2839	2858	+	11.1772	5.38e-05	0.0394	ACAAACATAGAAAAAAAAAA
AT5G17430	AP2	CnTCP15	2961	2980	+	11.1519	5.46e-05	0.0397	CAGAAAAAAAACAAAAAACA
AT3G54990	AP2	CnTCP6	1206	1213	+	10.5616	5.59e-05	0.693	CGTCGGCC
AT4G37750	AP2	CnTCP6	1325	1345	-	5.87209	5.67e-05	1	AAACGCGGATACCAAGAAAGC
AT5G17430	AP2	CnTCP14	2613	2632	+	11.038	5.81e-05	0.0419	CATAAAATAAAAAATAAAAA
AT3G54990	AP2	CnTCP10	898	905	+	10.3425	5.84e-05	0.693	TCTCGGCC
AT5G17430	AP2	CnTCP13	31	50	-	10.9873	5.97e-05	0.0425	AATAAATAAAATAAAATAAA
AT5G17430	AP2	CnTCP8	2735	2754	-	10.9873	5.97e-05	0.0425	AAAAACAAAACAGCTAGAGG
AT5G17430	AP2	CnTCP13	1372	1391	-	10.962	6.05e-05	0.0425	AATAAATGAAGAAAGAAAAG
AT5G17430	AP2	CnTCP18	1450	1469	-	10.962	6.05e-05	0.0425	GAAAGGGAAGAGGGAAAAAG
AT5G17430	AP2	CnTCP1	911	930	-	10.9367	6.13e-05	0.0428	AAAAGAAAATAAACAAAACA
AT5G17430	AP2	CnTCP1	27	46	-	10.9114	6.22e-05	0.0428	AATGAAATGAAAGCAAATGG
AT5G17430	AP2	CnTCP10	1833	1852	+	10.9114	6.22e-05	0.0428	AAAAATCAAAAGGAAAAAAA
AT2G28550	AP2	CnTCP5	2575	2584	-	10.7692	6.23e-05	1	ACCTCGGTCG
AT5G17430	AP2	CnTCP17	581	600	-	10.8354	6.47e-05	0.0443	TTAGAAGAGAAAGGGAGTCA
AT5G17430	AP2	CnTCP8	1064	1083	+	10.8228	6.52e-05	0.0443	GGGGGGGAGAGAGCGTGAGA
AT5G17430	AP2	CnTCP10	150	169	-	10.8101	6.56e-05	0.0443	AATGAGAAAAAGAAAAAAAC
AT3G54990	AP2	CnTCP7	563	570	+	8.24658	6.57e-05	0.693	TGTCGGCC
AT3G54990	AP2	CnTCP5	1825	1832	+	8.24658	6.57e-05	0.693	TGTCGGCC
AT3G54990	AP2	CnTCP6	2133	2140	-	8.24658	6.57e-05	0.693	TGTCGGCC
AT5G17430	AP2	CnTCP10	2696	2715	-	10.7975	6.6e-05	0.0443	AATAAAATATAGGAAATAAA
AT5G17430	AP2	CnTCP14	283	302	+	10.7595	6.74e-05	0.0449	GATAAAAAGTAAAAGAAAAC
AT5G17430	AP2	CnTCP2	2882	2901	-	10.7468	6.78e-05	0.0449	TATAAGTAGAGAGAGAGAAT
AT5G17430	AP2	CnTCP12	1793	1812	+	10.7089	6.92e-05	0.0453	ATTGATAAAAAAAAAAAAAA
AT4G37750	AP2	CnTCP16	1734	1754	+	5.25581	6.92e-05	1	GTACACAGATTCTGAGTATGT
AT3G20840	AP2	CnTCP8	2055	2073	+	9.63014	6.93e-05	0.599	GACACACATAACTAGACGT
AT5G17430	AP2	CnTCP10	221	240	-	10.6962	6.97e-05	0.0453	AAAAAAAAAAAAAATCTAGA
AT5G17430	AP2	CnTCP3	2165	2184	-	10.6962	6.97e-05	0.0453	ACAAAAGAAAATGCAACACA
AT5G17430	AP2	CnTCP13	882	901	-	10.6835	7.01e-05	0.0453	TATAGTGAAAAAGATAGAAA
AT5G17430	AP2	CnTCP9	94	113	+	10.6709	7.06e-05	0.0453	ATGAAAAAGTAAAAAAGAGT
AT3G20840	AP2	CnTCP6	791	809	-	9.56164	7.16e-05	0.599	AGTTCGAATACCGACGCTT
AT5G60120	AP2	CnTCP18	2669	2678	+	11.0171	7.19e-05	1	AAACCTGTGA
AT5G65510	AP2	CnTCP18	2069	2079	+	11.0156	7.23e-05	1	CGACACCCGAT
AT5G17430	AP2	CnTCP14	1162	1181	-	10.6203	7.25e-05	0.0462	TAAAATTAAAAAAAAAAAAA
AT3G20840	AP2	CnTCP11	288	306	+	9.53425	7.25e-05	0.599	TCCATGGTTCTCAAGGGGG
AT3G20840	AP2	CnTCP17	360	378	+	9.53425	7.25e-05	0.599	TGCACCTGCCTCGAGAGAT
AT3G20840	AP2	CnTCP2	829	847	-	9.53425	7.25e-05	0.599	GACCCGAGACTCAACACGA
AT4G37750	AP2	CnTCP15	1452	1472	-	5.09302	7.29e-05	1	GGGCTCGGACTCCTTTGTGAA
AT3G54990	AP2	CnTCP3	564	571	-	4.63014	7.3e-05	0.693	CCTCGAAC
AT5G17430	AP2	CnTCP13	1133	1152	+	10.5696	7.44e-05	0.0472	AAGAAAGAAAGCAGAAGTGG
AT5G17430	AP2	CnTCP16	689	708	+	10.5443	7.54e-05	0.0472	AATGAAAAGGGTAATATAGG
AT5G17430	AP2	CnTCP5	1857	1876	+	10.5443	7.54e-05	0.0472	CAAAACAAAAAAAAGAAACC
AT5G65510	AP2	CnTCP4	2492	2502	+	10.9375	7.56e-05	1	CCCTTCCCAAG
AT5G10510	AP2	CnTCP17	361	375	-	10.3906	7.67e-05	0.916	TCTCGAGGCAGGTGC
AT5G17430	AP2	CnTCP13	1997	2016	-	10.5063	7.69e-05	0.0479	ATGAAATAGTGAAAGAAAGA
AT5G17430	AP2	CnTCP14	1221	1240	+	10.4937	7.74e-05	0.0479	AAAGAAGAAGACACAAGTAA
AT5G17430	AP2	CnTCP15	132	151	+	10.4684	7.84e-05	0.0482	TTAAAAAAAGAAAGAAAAAA
AT5G17430	AP2	CnTCP14	1211	1230	+	10.4557	7.89e-05	0.0483	TGTAAAGGAGAAAGAAGAAG
AT5G65510	AP2	CnTCP2	840	850	-	10.8594	7.99e-05	1	CACGACCCGAG
AT5G17430	AP2	CnTCP1	918	937	-	10.4304	8e-05	0.0486	TTAAACGAAAAGAAAATAAA
AT3G54990	AP2	CnTCP10	1395	1402	-	4.47945	8.04e-05	0.693	CCTCGTTC
AT5G17430	AP2	CnTCP11	1720	1739	-	10.3924	8.16e-05	0.0493	GGAAAAATAAATAGAAAAAG
AT5G17430	AP2	CnTCP4	2460	2479	-	10.3797	8.21e-05	0.0493	AGTGAACGGAGGGAAAGAGG
AT5G17430	AP2	CnTCP3	2106	2125	+	10.3671	8.26e-05	0.0494	TGGAAAAAGAAGACAAAAAC
AT2G28550	AP2	CnTCP7	873	882	+	10.3173	8.27e-05	1	ACCACGGACC
AT5G17430	AP2	CnTCP8	2809	2828	-	10.3544	8.32e-05	0.0494	GAGAGAAAGAAAAAGAATAT
AT5G60120	AP2	CnTCP12	702	711	+	10.8974	8.33e-05	1	AAACCTGAGA
AT5G17430	AP2	CnTCP13	598	617	-	10.3418	8.37e-05	0.0494	GATGCTGAGTATGAGAGAAG
AT5G17430	AP2	CnTCP2	184	203	-	10.3291	8.42e-05	0.0495	AAAGAAAAAACAACGCAAGA
AT2G28550	AP2	CnTCP2	319	328	+	10.1635	8.67e-05	1	ACCACGTACT
AT3G20840	AP2	CnTCP10	770	788	+	9.15068	8.71e-05	0.599	GCCAAGAAACCCCAGGAAA
AT5G65510	AP2	CnTCP8	2434	2444	-	10.7188	8.75e-05	1	CGAAACCCGAA
AT5G17430	AP2	CnTCP14	271	290	+	10.2278	8.87e-05	0.0518	CAGAAAAAAACAGATAAAAA
AT3G20840	AP2	CnTCP2	836	854	-	9.10959	8.88e-05	0.599	GAAACACGACCCGAGACTC
AT3G20840	AP2	CnTCP17	344	362	+	9.09589	8.93e-05	0.599	GGTACAGAATCTGAGGTGC
AT3G54990	AP2	CnTCP2	320	327	+	4.35616	9.01e-05	0.693	CCACGTAC
AT3G54990	AP2	CnTCP17	1781	1788	+	4.35616	9.01e-05	0.693	CCACGTAC
AT3G54990	AP2	CnTCP12	1930	1937	+	4.35616	9.01e-05	0.693	CCACGTAC
AT5G17430	AP2	CnTCP10	224	243	-	10.1899	9.04e-05	0.0525	AAAAAAAAAAAAAAAAATCT
AT2G28550	AP2	CnTCP17	1780	1789	+	10.0769	9.08e-05	1	ACCACGTACA
AT4G37750	AP2	CnTCP6	790	810	-	4.32558	9.28e-05	1	AAGTTCGAATACCGACGCTTT
AT5G17430	AP2	CnTCP3	2776	2795	-	10.1266	9.33e-05	0.0539	AAACATAAAAGGGAGATAAA
AT5G60120	AP2	CnTCP5	55	64	-	10.6923	9.38e-05	1	TAACCTGTGA
AT5G17430	AP2	CnTCP17	1333	1352	+	10.1013	9.45e-05	0.0543	AGAAATAAGAGGGAAACTCA
AT5G17430	AP2	CnTCP5	2209	2228	+	10.0886	9.51e-05	0.0543	GAAAATAAAGAAAAGTAAAA
AT5G17430	AP2	CnTCP11	476	495	-	10.0759	9.57e-05	0.0543	GGGAAGGAATAAGATAAAGG
AT5G17430	AP2	CnTCP15	246	265	-	10.0633	9.63e-05	0.0544	GGTGCCATAAAAAAAAGTGA
AT5G17430	AP2	CnTCP5	453	472	+	10.0506	9.69e-05	0.0544	AAAAGAGAGAGAGGAAAAGC
AT5G17430	AP2	CnTCP14	619	638	+	10	9.94e-05	0.0552	ATTCAAAAAAAAAAAAAAAA
AT5G17430	AP2	CnTCP8	2973	2992	+	10	9.94e-05	0.0552	TAAAAAAAAAGTACTAAAAA
AT5G17430	AP2	CnTCP10	222	241	-	9.98734	0.0001	0.0553	AAAAAAAAAAAAAAATCTAG
AT5G62000	ARF	CnTCP17	2527	2536	-	14.4688	2.71e-07	0.0291	AGCCGACAAG
AT5G37020	ARF	CnTCP7	561	569	+	14.0737	4.12e-07	0.0441	CCTGTCGGC
AT2G33860	ARF	CnTCP11	1845	1854	+	16.4327	5.37e-07	0.0578	TTGTCGGAAC
AT5G37020	ARF	CnTCP17	2527	2535	+	13.7579	1.64e-06	0.0766	CTTGTCGGC
AT1G19850	ARF	CnTCP5	1822	1831	-	14.7656	3.37e-06	0.0979	GCCGACAAAT
AT1G19850	ARF	CnTCP17	2526	2535	-	14.75	3.51e-06	0.0979	GCCGACAAGC
AT4G30080	ARF	CnTCP4	2943	2963	-	6.6125	4.59e-06	0.337	ATGGGGTTTTTGGCCGGAAAA
AT5G37020	ARF	CnTCP6	1786	1794	-	13.2526	4.91e-06	0.0766	GCTGTCGGG
AT5G37020	ARF	CnTCP8	2212	2220	-	13.1263	5.73e-06	0.0766	CTTGTCGGG
AT5G37020	ARF	CnTCP8	2228	2236	-	13.1263	5.73e-06	0.0766	CTTGTCGGG
AT5G37020	ARF	CnTCP8	2262	2270	-	13.1263	5.73e-06	0.0766	CTTGTCGGG
AT5G37020	ARF	CnTCP8	2271	2279	-	13.1263	5.73e-06	0.0766	CTTGTCGGG
AT5G37020	ARF	CnTCP8	2368	2376	-	13.1263	5.73e-06	0.0766	CTTGTCGGG
AT1G19850	ARF	CnTCP8	2212	2221	+	14.4531	6.46e-06	0.0979	CCCGACAAGC
AT1G19850	ARF	CnTCP8	2228	2237	+	14.4531	6.46e-06	0.0979	CCCGACAAGC
AT1G19850	ARF	CnTCP8	2262	2271	+	14.4531	6.46e-06	0.0979	CCCGACAAGC
AT1G19850	ARF	CnTCP8	2271	2280	+	14.4531	6.46e-06	0.0979	CCCGACAAGC
AT1G19850	ARF	CnTCP8	2368	2377	+	14.4531	6.46e-06	0.0979	CCCGACAAGC
AT4G30080	ARF	CnTCP12	2140	2160	+	5.35	6.91e-06	0.337	TATATTATTTTGACAAAAAAA
AT5G37020	ARF	CnTCP5	1823	1831	+	13.1053	7.35e-06	0.0874	TTTGTCGGC
AT5G62000	ARF	CnTCP7	561	570	-	13.125	7.86e-06	0.304	GGCCGACAGG
AT2G33860	ARF	CnTCP8	2210	2219	-	14.7692	8.68e-06	0.233	TTGTCGGGAT
AT2G33860	ARF	CnTCP8	2226	2235	-	14.7692	8.68e-06	0.233	TTGTCGGGAT
AT2G33860	ARF	CnTCP8	2366	2375	-	14.7692	8.68e-06	0.233	TTGTCGGGAT
AT5G62000	ARF	CnTCP8	2261	2270	+	12.7188	1.06e-05	0.304	CCCCGACAAG
AT2G33860	ARF	CnTCP8	2260	2269	-	14.1635	1.31e-05	0.281	TTGTCGGGGT
AT5G62000	ARF	CnTCP8	2211	2220	+	12.4375	1.91e-05	0.304	TCCCGACAAG
AT5G62000	ARF	CnTCP8	2227	2236	+	12.4375	1.91e-05	0.304	TCCCGACAAG
AT5G62000	ARF	CnTCP8	2367	2376	+	12.4375	1.91e-05	0.304	TCCCGACAAG
AT4G30080	ARF	CnTCP8	850	870	-	1.8	2.05e-05	0.337	TTAATGGGTTTTGCAAGAATT
AT5G62000	ARF	CnTCP5	1823	1832	-	12.2656	2.07e-05	0.304	GGCCGACAAA
AT4G30080	ARF	CnTCP1	1475	1495	-	1.6375	2.15e-05	0.337	TTTGCGGTTTTTGTAAAATAT
AT1G19850	ARF	CnTCP14	2104	2113	-	13.0469	2.17e-05	0.282	GCCGACCAAA
AT4G30080	ARF	CnTCP4	2664	2684	-	1.4875	2.25e-05	0.337	TTTCTCTTTTTGACAAAAAAA
AT5G62000	ARF	CnTCP16	2700	2709	+	12.2344	2.27e-05	0.304	TGGCGACAAA
AT4G30080	ARF	CnTCP6	1925	1945	+	1.3625	2.33e-05	0.337	TTTGTGATTGTTGTGTGAATA
AT1G19850	ARF	CnTCP7	560	569	-	12.9062	2.4e-05	0.282	GCCGACAGGT
AT1G59750	ARF	CnTCP7	562	569	-	14.314	2.43e-05	0.523	GCCGACAG
AT4G30080	ARF	CnTCP4	582	602	-	1.2	2.44e-05	0.337	TTCCCGTTTTTTGTTAAAAAA
AT4G30080	ARF	CnTCP2	525	545	+	1.0375	2.56e-05	0.337	TTCATGTGGATGGTGAGAAAA
AT2G33860	ARF	CnTCP8	2269	2278	-	13.1635	2.71e-05	0.381	TTGTCGGGCT
AT5G37020	ARF	CnTCP6	2134	2142	-	12.1263	2.89e-05	0.309	AATGTCGGC
AT2G33860	ARF	CnTCP5	1824	1833	+	12.7885	3.3e-05	0.381	TTGTCGGCCA
AT5G62000	ARF	CnTCP14	997	1006	-	12.125	3.34e-05	0.398	CGGCGACAGC
AT4G30080	ARF	CnTCP7	2600	2620	-	0.0875	3.35e-05	0.365	TTAGTTGGTTTGGCATAAAAT
AT1G59750	ARF	CnTCP3	597	604	-	14.0581	3.39e-05	0.523	ACCGACAA
AT1G19850	ARF	CnTCP14	1028	1037	+	12.3594	3.52e-05	0.373	CCCGACACAA
AT4G30080	ARF	CnTCP15	648	668	-	-0.3125	3.75e-05	0.365	TTTATTTGATTGGTTGAAAAT
AT4G30080	ARF	CnTCP18	1902	1922	-	-0.425	3.87e-05	0.365	AAAATGTTTTAGGCTTAAAAA
AT1G59750	ARF	CnTCP6	2134	2141	+	13.9186	3.88e-05	0.523	GCCGACAT
AT2G33860	ARF	CnTCP14	1026	1035	-	12.4615	4e-05	0.381	GTGTCGGGTT
AT4G30080	ARF	CnTCP2	1542	1562	-	-0.675	4.15e-05	0.365	AACGCGGTTTTTATTAGAAAA
AT5G37020	ARF	CnTCP14	997	1005	+	11.6632	4.17e-05	0.405	GCTGTCGCC
AT1G59750	ARF	CnTCP5	1824	1831	-	13.6628	4.37e-05	0.523	GCCGACAA
AT1G59750	ARF	CnTCP17	2528	2535	-	13.6628	4.37e-05	0.523	GCCGACAA
AT1G19850	ARF	CnTCP15	1121	1130	+	12.1094	4.37e-05	0.421	CCCGACCAGT
AT1G59750	ARF	CnTCP6	793	800	-	12.4302	4.61e-05	0.523	ACCGACGC
AT4G30080	ARF	CnTCP10	896	916	-	-1.0625	4.62e-05	0.375	CTTATTGTATTGGCCGAGAAC
AT5G37020	ARF	CnTCP14	1028	1036	-	11.5158	4.83e-05	0.431	TGTGTCGGG
AT1G59750	ARF	CnTCP15	1138	1145	+	12.3372	4.86e-05	0.523	ACCGACGG
AT2G33860	ARF	CnTCP8	2193	2202	-	11.9135	4.93e-05	0.381	GGGTCGGGAT
AT4G30080	ARF	CnTCP10	2195	2215	-	-1.4625	5.16e-05	0.388	TTTGTGTTTTTTGTTAAAATG
AT2G33860	ARF	CnTCP17	2528	2537	+	11.7308	5.3e-05	0.381	TTGTCGGCTG
AT2G33860	ARF	CnTCP8	2254	2263	-	11.6731	5.37e-05	0.381	GGGTCGGGAG
AT2G33860	ARF	CnTCP3	597	606	+	11.625	5.51e-05	0.381	TTGTCGGTAT
AT1G59750	ARF	CnTCP6	1205	1212	-	11.9419	5.59e-05	0.523	GCCGACGG
AT5G37020	ARF	CnTCP11	1844	1852	+	11.4526	5.63e-05	0.464	ATTGTCGGA
AT2G33860	ARF	CnTCP8	2356	2365	-	11.4904	5.73e-05	0.381	CGGTCGGGAC
AT5G62000	ARF	CnTCP8	2270	2279	+	11.5156	5.79e-05	0.62	GCCCGACAAG
AT5G37020	ARF	CnTCP3	596	604	+	11.3895	6.08e-05	0.465	ATTGTCGGT
AT2G33860	ARF	CnTCP15	1119	1128	-	11.2692	6.2e-05	0.381	TGGTCGGGTC
AT1G19850	ARF	CnTCP3	595	604	-	11.5625	6.43e-05	0.525	ACCGACAATT
AT1G19850	ARF	CnTCP15	2738	2747	+	11.5625	6.43e-05	0.525	TCAGACAAAA
AT2G33860	ARF	CnTCP3	1148	1157	-	11.1442	6.52e-05	0.381	TGGTCGGACT
AT2G33860	ARF	CnTCP6	1784	1793	-	11.1154	6.69e-05	0.381	CTGTCGGGCG
AT2G33860	ARF	CnTCP15	830	839	-	10.9904	6.82e-05	0.381	GGGTCGGGTC
AT2G33860	ARF	CnTCP15	954	963	-	10.9904	6.82e-05	0.381	GGGTCGGGTC
AT2G33860	ARF	CnTCP8	2198	2207	-	10.9904	6.82e-05	0.381	GGGTCGGGTC
AT1G59750	ARF	CnTCP8	454	461	+	7.98837	7.06e-05	0.523	ACCGACTC
AT1G59750	ARF	CnTCP8	2249	2256	+	7.98837	7.06e-05	0.523	ACCGACTC
AT1G59750	ARF	CnTCP8	2391	2398	+	7.98837	7.06e-05	0.523	ACCGACTC
AT2G33860	ARF	CnTCP4	2989	2998	+	10.875	7.08e-05	0.381	TTGCCGGAAA
AT1G59750	ARF	CnTCP10	432	439	+	7.97674	7.3e-05	0.523	ACCGACCC
AT1G59750	ARF	CnTCP1	861	868	+	7.97674	7.3e-05	0.523	ACCGACCC
AT1G59750	ARF	CnTCP4	998	1005	-	7.97674	7.3e-05	0.523	ACCGACCC
AT1G59750	ARF	CnTCP4	1214	1221	-	7.97674	7.3e-05	0.523	ACCGACCC
AT1G19850	ARF	CnTCP15	1070	1079	+	11.3125	7.44e-05	0.564	ACCGACCAGT
AT4G30080	ARF	CnTCP17	2639	2659	-	-2.8875	7.55e-05	0.528	TTTAATCTTATTGCAGGGAAA
AT5G37020	ARF	CnTCP16	2701	2709	-	10.8842	7.79e-05	0.508	TTTGTCGCC
AT5G37020	ARF	CnTCP15	1121	1129	-	10.7895	7.83e-05	0.508	CTGGTCGGG
AT1G59750	ARF	CnTCP14	2129	2136	-	7.88372	8.04e-05	0.54	ACCGACCG
AT5G37020	ARF	CnTCP14	2105	2113	+	10.7684	8.07e-05	0.508	TTGGTCGGC
AT4G30080	ARF	CnTCP14	592	612	-	-3.2375	8.28e-05	0.528	AAAATGTTTTTTATGAAAAAT
AT2G33860	ARF	CnTCP7	562	571	+	10.3462	8.37e-05	0.417	CTGTCGGCCG
AT4G30080	ARF	CnTCP4	2145	2165	-	-3.35	8.52e-05	0.528	GTAACGGTTCCGGTAAAAAAA
AT2G33860	ARF	CnTCP6	2132	2141	-	10.2596	8.53e-05	0.417	ATGTCGGCCA
AT5G62000	ARF	CnTCP5	2708	2717	-	11.1875	8.79e-05	0.856	CGCAGACAAC
AT1G19850	ARF	CnTCP6	1786	1795	+	11.0469	8.83e-05	0.602	CCCGACAGCG
AT1G19850	ARF	CnTCP11	1843	1852	-	10.9531	9.08e-05	0.602	TCCGACAATC
AT2G33860	ARF	CnTCP17	411	420	-	9.85577	9.77e-05	0.443	TTGTCGCGAA
AT2G33860	ARF	CnTCP14	2106	2115	+	9.81731	9.89e-05	0.443	TGGTCGGCCT
AT4G30080	ARF	CnTCP16	2826	2846	+	-3.9375	9.92e-05	0.581	CTAATGATTTTGGCTTTAAAA
AT5G58080	ARR-B	CnTCP12	680	692	-	11.8316	3e-05	1	ATCCTGATACGGG
AT4G16110	ARR-B	CnTCP6	1316	1325	+	12.0745	3.84e-05	1	TCGGATCTTG
AT4G16110	ARR-B	CnTCP6	1128	1137	+	12	4.54e-05	1	TCGGATCTTT
AT4G31920	ARR-B	CnTCP5	497	504	-	11.5213	4.83e-05	1	AGATCCTC
AT4G31920	ARR-B	CnTCP1	1189	1196	+	11.5213	4.83e-05	1	AGATCCTC
AT4G16110	ARR-B	CnTCP1	1187	1196	-	11.5106	7.52e-05	1	GAGGATCTTA
AT4G31920	ARR-B	CnTCP6	1128	1135	-	11.117	7.72e-05	1	AGATCCGA
AT4G31920	ARR-B	CnTCP6	1316	1323	-	11.117	7.72e-05	1	AGATCCGA
AT4G31920	ARR-B	CnTCP14	2978	2985	+	11.117	7.72e-05	1	AGATCTGG
AT2G01760	ARR-B	CnTCP13	2949	2956	+	10.2791	8.65e-05	1	AGATTCGA
AT4G16110	ARR-B	CnTCP13	2947	2956	-	11.266	9.06e-05	1	TCGAATCTTA
AT1G67710	ARR-B	CnTCP13	2947	2956	+	10.8269	9.37e-05	1	TAAGATTCGA
AT4G31920	ARR-B	CnTCP5	206	213	-	10.9468	9.65e-05	1	AGATCCTG
AT4G31920	ARR-B	CnTCP15	475	482	-	10.9468	9.65e-05	1	AGATCCTG
AT5G60130	B3	CnTCP13	2740	2758	-	19.7031	4.44e-08	0.0047	AAGCAAAAAATAAGCATAA
AT1G49480	B3	CnTCP10	236	250	-	18.3529	9.26e-08	0.000265	GAAAAAAAAAAAAAA
AT1G49480	B3	CnTCP14	623	637	+	17.9853	2.02e-07	0.000265	AAAAAAAAAAAAAAA
AT1G49480	B3	CnTCP14	624	638	+	17.9853	2.02e-07	0.000265	AAAAAAAAAAAAAAA
AT1G49480	B3	CnTCP14	625	639	+	17.9853	2.02e-07	0.000265	AAAAAAAAAAAAAAA
AT1G49480	B3	CnTCP6	966	980	+	17.9853	2.02e-07	0.000265	AAAAAAAAAAAAAAA
AT1G49480	B3	CnTCP6	967	981	+	17.9853	2.02e-07	0.000265	AAAAAAAAAAAAAAA
AT1G49480	B3	CnTCP6	968	982	+	17.9853	2.02e-07	0.000265	AAAAAAAAAAAAAAA
AT1G49480	B3	CnTCP6	969	983	+	17.9853	2.02e-07	0.000265	AAAAAAAAAAAAAAA
AT1G49480	B3	CnTCP6	970	984	+	17.9853	2.02e-07	0.000265	AAAAAAAAAAAAAAA
AT1G49480	B3	CnTCP6	971	985	+	17.9853	2.02e-07	0.000265	AAAAAAAAAAAAAAA
AT1G49480	B3	CnTCP6	972	986	+	17.9853	2.02e-07	0.000265	AAAAAAAAAAAAAAA
AT1G49480	B3	CnTCP6	973	987	+	17.9853	2.02e-07	0.000265	AAAAAAAAAAAAAAA
AT1G49480	B3	CnTCP6	974	988	+	17.9853	2.02e-07	0.000265	AAAAAAAAAAAAAAA
AT1G49480	B3	CnTCP11	1374	1388	+	17.9853	2.02e-07	0.000265	AAAAAAAAAAAAAAA
AT1G49480	B3	CnTCP11	1375	1389	+	17.9853	2.02e-07	0.000265	AAAAAAAAAAAAAAA
AT1G49480	B3	CnTCP11	1376	1390	+	17.9853	2.02e-07	0.000265	AAAAAAAAAAAAAAA
AT1G49480	B3	CnTCP11	1377	1391	+	17.9853	2.02e-07	0.000265	AAAAAAAAAAAAAAA
AT1G49480	B3	CnTCP11	1378	1392	+	17.9853	2.02e-07	0.000265	AAAAAAAAAAAAAAA
AT1G49480	B3	CnTCP11	1379	1393	+	17.9853	2.02e-07	0.000265	AAAAAAAAAAAAAAA
AT1G49480	B3	CnTCP11	1380	1394	+	17.9853	2.02e-07	0.000265	AAAAAAAAAAAAAAA
AT1G49480	B3	CnTCP11	1381	1395	+	17.9853	2.02e-07	0.000265	AAAAAAAAAAAAAAA
AT1G49480	B3	CnTCP11	1382	1396	+	17.9853	2.02e-07	0.000265	AAAAAAAAAAAAAAA
AT1G49480	B3	CnTCP11	1383	1397	+	17.9853	2.02e-07	0.000265	AAAAAAAAAAAAAAA
AT1G49480	B3	CnTCP11	1384	1398	+	17.9853	2.02e-07	0.000265	AAAAAAAAAAAAAAA
AT1G49480	B3	CnTCP11	1385	1399	+	17.9853	2.02e-07	0.000265	AAAAAAAAAAAAAAA
AT1G49480	B3	CnTCP12	1799	1813	+	17.9853	2.02e-07	0.000265	AAAAAAAAAAAAAAA
AT1G49480	B3	CnTCP12	1800	1814	+	17.9853	2.02e-07	0.000265	AAAAAAAAAAAAAAA
AT1G49480	B3	CnTCP12	1801	1815	+	17.9853	2.02e-07	0.000265	AAAAAAAAAAAAAAA
AT1G49480	B3	CnTCP12	1802	1816	+	17.9853	2.02e-07	0.000265	AAAAAAAAAAAAAAA
AT1G49480	B3	CnTCP12	1803	1817	+	17.9853	2.02e-07	0.000265	AAAAAAAAAAAAAAA
AT1G49480	B3	CnTCP12	1804	1818	+	17.9853	2.02e-07	0.000265	AAAAAAAAAAAAAAA
AT1G49480	B3	CnTCP12	1805	1819	+	17.9853	2.02e-07	0.000265	AAAAAAAAAAAAAAA
AT1G49480	B3	CnTCP12	1806	1820	+	17.9853	2.02e-07	0.000265	AAAAAAAAAAAAAAA
AT1G49480	B3	CnTCP12	1807	1821	+	17.9853	2.02e-07	0.000265	AAAAAAAAAAAAAAA
AT1G49480	B3	CnTCP12	1808	1822	+	17.9853	2.02e-07	0.000265	AAAAAAAAAAAAAAA
AT1G49480	B3	CnTCP8	1895	1909	+	17.9853	2.02e-07	0.000265	AAAAAAAAAAAAAAA
AT1G49480	B3	CnTCP10	227	241	-	17.9853	2.02e-07	0.000265	AAAAAAAAAAAAAAA
AT1G49480	B3	CnTCP10	228	242	-	17.9853	2.02e-07	0.000265	AAAAAAAAAAAAAAA
AT1G49480	B3	CnTCP10	229	243	-	17.9853	2.02e-07	0.000265	AAAAAAAAAAAAAAA
AT1G49480	B3	CnTCP10	230	244	-	17.9853	2.02e-07	0.000265	AAAAAAAAAAAAAAA
AT1G49480	B3	CnTCP10	231	245	-	17.9853	2.02e-07	0.000265	AAAAAAAAAAAAAAA
AT1G49480	B3	CnTCP10	232	246	-	17.9853	2.02e-07	0.000265	AAAAAAAAAAAAAAA
AT1G49480	B3	CnTCP10	233	247	-	17.9853	2.02e-07	0.000265	AAAAAAAAAAAAAAA
AT1G49480	B3	CnTCP10	234	248	-	17.9853	2.02e-07	0.000265	AAAAAAAAAAAAAAA
AT1G49480	B3	CnTCP10	235	249	-	17.9853	2.02e-07	0.000265	AAAAAAAAAAAAAAA
AT1G49480	B3	CnTCP4	567	581	-	17.9853	2.02e-07	0.000265	AAAAAAAAAAAAAAA
AT1G49480	B3	CnTCP4	568	582	-	17.9853	2.02e-07	0.000265	AAAAAAAAAAAAAAA
AT1G49480	B3	CnTCP4	569	583	-	17.9853	2.02e-07	0.000265	AAAAAAAAAAAAAAA
AT1G49480	B3	CnTCP4	570	584	-	17.9853	2.02e-07	0.000265	AAAAAAAAAAAAAAA
AT1G49480	B3	CnTCP4	571	585	-	17.9853	2.02e-07	0.000265	AAAAAAAAAAAAAAA
AT1G49480	B3	CnTCP4	572	586	-	17.9853	2.02e-07	0.000265	AAAAAAAAAAAAAAA
AT1G49480	B3	CnTCP4	573	587	-	17.9853	2.02e-07	0.000265	AAAAAAAAAAAAAAA
AT1G49480	B3	CnTCP14	1156	1170	-	17.9853	2.02e-07	0.000265	AAAAAAAAAAAAAAA
AT1G49480	B3	CnTCP14	1157	1171	-	17.9853	2.02e-07	0.000265	AAAAAAAAAAAAAAA
AT1G49480	B3	CnTCP14	1158	1172	-	17.9853	2.02e-07	0.000265	AAAAAAAAAAAAAAA
AT1G49480	B3	CnTCP14	1159	1173	-	17.9853	2.02e-07	0.000265	AAAAAAAAAAAAAAA
AT1G49480	B3	CnTCP14	1160	1174	-	17.9853	2.02e-07	0.000265	AAAAAAAAAAAAAAA
AT1G49480	B3	CnTCP15	1378	1392	-	17.9853	2.02e-07	0.000265	AAAAAAAAAAAAAAA
AT1G49480	B3	CnTCP15	1379	1393	-	17.9853	2.02e-07	0.000265	AAAAAAAAAAAAAAA
AT1G49480	B3	CnTCP18	1882	1896	-	17.9853	2.02e-07	0.000265	AAAAAAAAAAAAAAA
AT1G49480	B3	CnTCP18	1883	1897	-	17.9853	2.02e-07	0.000265	AAAAAAAAAAAAAAA
AT1G49480	B3	CnTCP18	1884	1898	-	17.9853	2.02e-07	0.000265	AAAAAAAAAAAAAAA
AT1G49480	B3	CnTCP18	1885	1899	-	17.9853	2.02e-07	0.000265	AAAAAAAAAAAAAAA
AT1G49480	B3	CnTCP18	1886	1900	-	17.9853	2.02e-07	0.000265	AAAAAAAAAAAAAAA
AT1G49480	B3	CnTCP18	1887	1901	-	17.9853	2.02e-07	0.000265	AAAAAAAAAAAAAAA
AT1G49480	B3	CnTCP18	1888	1902	-	17.9853	2.02e-07	0.000265	AAAAAAAAAAAAAAA
AT1G49480	B3	CnTCP18	1889	1903	-	17.9853	2.02e-07	0.000265	AAAAAAAAAAAAAAA
AT1G49480	B3	CnTCP18	1890	1904	-	17.9853	2.02e-07	0.000265	AAAAAAAAAAAAAAA
AT1G49480	B3	CnTCP18	1891	1905	-	17.9853	2.02e-07	0.000265	AAAAAAAAAAAAAAA
AT1G49480	B3	CnTCP18	1892	1906	-	17.9853	2.02e-07	0.000265	AAAAAAAAAAAAAAA
AT1G49480	B3	CnTCP15	2007	2021	-	17.9853	2.02e-07	0.000265	AAAAAAAAAAAAAAA
AT1G49480	B3	CnTCP15	2008	2022	-	17.9853	2.02e-07	0.000265	AAAAAAAAAAAAAAA
AT1G49480	B3	CnTCP15	2009	2023	-	17.9853	2.02e-07	0.000265	AAAAAAAAAAAAAAA
AT1G49480	B3	CnTCP15	2010	2024	-	17.9853	2.02e-07	0.000265	AAAAAAAAAAAAAAA
AT1G49480	B3	CnTCP15	2011	2025	-	17.9853	2.02e-07	0.000265	AAAAAAAAAAAAAAA
AT1G49480	B3	CnTCP15	2012	2026	-	17.9853	2.02e-07	0.000265	AAAAAAAAAAAAAAA
AT1G49480	B3	CnTCP15	2013	2027	-	17.9853	2.02e-07	0.000265	AAAAAAAAAAAAAAA
AT1G49480	B3	CnTCP15	2014	2028	-	17.9853	2.02e-07	0.000265	AAAAAAAAAAAAAAA
AT1G49480	B3	CnTCP15	2015	2029	-	17.9853	2.02e-07	0.000265	AAAAAAAAAAAAAAA
AT3G26790	B3	CnTCP17	2251	2265	+	17.4531	3.2e-07	0.018	ACGTACATGCATGTA
AT3G26790	B3	CnTCP17	2254	2268	-	17.4062	3.39e-07	0.018	AAATACATGCATGTA
AT1G49480	B3	CnTCP14	622	636	+	17.3088	4.09e-07	0.000524	CAAAAAAAAAAAAAA
AT1G49480	B3	CnTCP11	1373	1387	+	17.3088	4.09e-07	0.000524	CAAAAAAAAAAAAAA
AT1G49480	B3	CnTCP12	1810	1824	+	17.2647	4.6e-07	0.000575	AAAAAAAAAAAAACA
AT1G49480	B3	CnTCP4	565	579	-	17.2647	4.6e-07	0.000575	AAAAAAAAAAAAACA
AT4G33280	B3	CnTCP4	2943	2963	-	12.75	5.13e-07	0.0546	ATGGGGTTTTTGGCCGGAAAA
AT3G26790	B3	CnTCP12	1745	1759	+	17.0312	5.85e-07	0.0207	ACATTCATGCATGCA
AT1G49480	B3	CnTCP14	626	640	+	16.8235	7.48e-07	0.000892	AAAAAAAAAAAAAAG
AT1G49480	B3	CnTCP6	975	989	+	16.8235	7.48e-07	0.000892	AAAAAAAAAAAAAAG
AT1G49480	B3	CnTCP14	1155	1169	-	16.8235	7.48e-07	0.000892	AAAAAAAAAAAAAAG
AT1G49480	B3	CnTCP15	1377	1391	-	16.8235	7.48e-07	0.000892	AAAAAAAAAAAAAAG
AT1G49480	B3	CnTCP15	2959	2973	+	16.3382	1.29e-06	0.00152	ACCAGAAAAAAAACA
AT1G49480	B3	CnTCP8	2943	2957	+	16.3088	1.32e-06	0.00154	CCAAAAAAAAAAACA
AT5G18090	B3	CnTCP6	1801	1815	-	14.9315	1.36e-06	0.146	GATGATGAAGAGAGA
AT1G49480	B3	CnTCP14	1154	1168	-	16.2353	1.44e-06	0.00166	AAAAAAAAAAAAAGA
AT3G26790	B3	CnTCP14	2179	2193	-	16.25	1.59e-06	0.0422	ACATACATGCACACA
AT3G24650	B3	CnTCP13	1112	1120	+	15.9145	1.62e-06	0.174	CTGCATGCA
AT1G49480	B3	CnTCP11	1386	1400	+	16.0588	1.77e-06	0.00195	AAAAAAAAAAAAAAC
AT1G49480	B3	CnTCP12	1809	1823	+	16.0588	1.77e-06	0.00195	AAAAAAAAAAAAAAC
AT1G49480	B3	CnTCP4	566	580	-	16.0588	1.77e-06	0.00195	AAAAAAAAAAAAAAC
AT1G49480	B3	CnTCP18	1881	1895	-	16.0588	1.77e-06	0.00195	AAAAAAAAAAAAAAC
AT1G49480	B3	CnTCP5	890	904	+	16	1.9e-06	0.00207	AACAAAAACAAAAAA
AT1G49480	B3	CnTCP5	1860	1874	+	15.8824	2.13e-06	0.00231	AACAAAAAAAAGAAA
AT1G49480	B3	CnTCP14	2927	2941	-	15.5294	2.85e-06	0.00305	AAGAGAAAAAAAAAA
AT1G49480	B3	CnTCP15	2964	2978	+	15.3971	3.3e-06	0.0035	AAAAAAAACAAAAAA
AT3G26790	B3	CnTCP12	1749	1763	+	15.5781	3.32e-06	0.0706	TCATGCATGCAACCG
AT1G49480	B3	CnTCP12	1797	1811	+	15.3824	3.41e-06	0.00357	ATAAAAAAAAAAAAA
AT1G49480	B3	CnTCP18	1880	1894	-	15.3382	3.58e-06	0.00371	AAAAAAAAAAAAACC
AT1G49480	B3	CnTCP15	2966	2980	+	15.2647	3.86e-06	0.00396	AAAAAACAAAAAACA
AT1G49480	B3	CnTCP15	2004	2018	-	15.1324	4.21e-06	0.00428	AAAAAAAAAAAATAG
AT1G49480	B3	CnTCP10	226	240	-	15.1029	4.37e-06	0.00432	AAAAAAAAAAAAAAT
AT1G49480	B3	CnTCP8	1896	1910	+	15.1029	4.37e-06	0.00432	AAAAAAAAAAAAAAT
AT1G49480	B3	CnTCP15	2006	2020	-	15.1029	4.37e-06	0.00432	AAAAAAAAAAAAAAT
AT1G49480	B3	CnTCP14	627	641	+	15.0735	4.47e-06	0.00437	AAAAAAAAAAAAAGG
AT1G49480	B3	CnTCP5	1856	1870	+	15.0294	4.69e-06	0.00455	CCAAAACAAAAAAAA
AT1G49480	B3	CnTCP10	2625	2639	+	14.9853	4.83e-06	0.00464	GCCAAACAAAAATAA
AT1G49480	B3	CnTCP2	1462	1476	-	14.8971	5.19e-06	0.00494	AAAAAAAAAATAAAA
AT5G18090	B3	CnTCP15	501	515	-	14.0685	5.72e-06	0.235	GGGGATGAAGAACAC
AT1G49480	B3	CnTCP5	898	912	+	14.7206	6.01e-06	0.00567	CAAAAAAACAAAAAA
AT1G49480	B3	CnTCP5	896	910	+	14.6324	6.4e-06	0.00598	AACAAAAAAACAAAA
AT1G49480	B3	CnTCP1	2	16	-	14.5735	6.67e-06	0.00618	ACAAGAAAAAAAACG
AT4G33280	B3	CnTCP12	2140	2160	+	4.72059	6.68e-06	0.31	TATATTATTTTGACAAAAAAA
AT1G49480	B3	CnTCP11	1387	1401	+	14.3824	7.6e-06	0.00698	AAAAAAAAAAAAACT
AT1G49480	B3	CnTCP4	2807	2821	-	14.3676	7.73e-06	0.00704	AAGAAAAAAAAATCA
AT1G49480	B3	CnTCP15	1376	1390	-	14.3088	8.05e-06	0.00726	AAAAAAAAAAAAAGC
AT3G24650	B3	CnTCP9	2166	2174	+	14.1282	8.15e-06	0.314	CGGCATGCG
AT1G49480	B3	CnTCP14	1153	1167	-	14.2941	8.17e-06	0.00731	AAAAAAAAAAAAGAG
AT4G33280	B3	CnTCP7	2936	2956	-	3.70588	8.93e-06	0.31	TGTTTTGTTTTAATAGGAAAA
AT3G26790	B3	CnTCP12	1748	1762	-	14.5156	8.99e-06	0.159	GGTTGCATGCATGAA
AT1G49480	B3	CnTCP10	238	252	-	14.1765	9.03e-06	0.00797	ATGAAAAAAAAAAAA
AT1G49480	B3	CnTCP5	678	692	+	14.1618	9.06e-06	0.00797	GCGAAAAAAAAGAAA
AT1G28300	B3	CnTCP17	1650	1657	-	15.9519	9.64e-06	0.346	ATGCATGC
AT1G28300	B3	CnTCP5	1028	1035	+	15.9519	9.64e-06	0.346	ATGCATGC
AT1G28300	B3	CnTCP12	1751	1758	+	15.9519	9.64e-06	0.346	ATGCATGC
AT1G49480	B3	CnTCP5	900	914	+	14.0588	9.98e-06	0.0087	AAAAAACAAAAAAAC
AT3G24650	B3	CnTCP2	1205	1213	-	13.9915	1.06e-05	0.314	CCGCATGCT
AT5G18090	B3	CnTCP18	734	748	-	13.6164	1.08e-05	0.235	GGAGATGAAGTCTCG
AT5G60130	B3	CnTCP5	676	694	+	13.4219	1.11e-05	0.349	ACGCGAAAAAAAAGAAAAA
AT5G60130	B3	CnTCP18	1441	1459	-	13.4062	1.13e-05	0.349	AGGGAAAAAGGAAGGGAAA
AT1G49480	B3	CnTCP8	2743	2757	-	13.8382	1.15e-05	0.00995	GAGAAAAACAAAACA
AT5G18090	B3	CnTCP18	1747	1761	-	13.5616	1.16e-05	0.235	GATGATGAAAATGAA
AT4G33280	B3	CnTCP4	2664	2684	-	2.75	1.17e-05	0.31	TTTCTCTTTTTGACAAAAAAA
AT3G26790	B3	CnTCP5	2392	2406	+	14.1875	1.17e-05	0.178	TGAAACATGCATACA
AT1G49480	B3	CnTCP14	628	642	+	13.7059	1.27e-05	0.0109	AAAAAAAAAAAAGGA
AT5G18090	B3	CnTCP17	2697	2711	-	13.4795	1.29e-05	0.235	GAGGATGAACAAGAA
AT5G18090	B3	CnTCP1	1873	1887	-	13.4658	1.31e-05	0.235	GGTGATGAAGGTTGA
AT4G01500	B3	CnTCP6	1278	1293	+	13.4375	1.34e-05	0.864	GTTCTCCAGGTGCTTA
AT1G49480	B3	CnTCP14	1152	1166	-	13.5294	1.44e-05	0.0122	AAAAAAAAAAAGAGA
AT1G28300	B3	CnTCP13	1112	1119	+	15.9423	1.45e-05	0.391	CTGCATGC
AT3G24650	B3	CnTCP13	1113	1121	-	13.6667	1.46e-05	0.314	TTGCATGCA
AT3G24650	B3	CnTCP12	1752	1760	-	13.6667	1.46e-05	0.314	TTGCATGCA
AT4G31610	B3	CnTCP4	1515	1524	+	13.6154	1.47e-05	0.681	GCTACAACAT
AT1G49480	B3	CnTCP10	2204	2218	+	13.3971	1.59e-05	0.0134	AAAAAACACAAAAAA
AT1G49480	B3	CnTCP5	892	906	+	13.3824	1.61e-05	0.0135	CAAAAACAAAAAAAC
AT1G49480	B3	CnTCP6	976	990	+	13.3529	1.65e-05	0.0137	AAAAAAAAAAAAAGT
AT3G26790	B3	CnTCP9	2800	2814	-	13.6875	1.69e-05	0.189	TAATACATGCATTAA
AT5G60130	B3	CnTCP2	2675	2693	-	12.7812	1.72e-05	0.349	GAGCAGAAAATAAGCAGTA
AT3G26790	B3	CnTCP7	1254	1268	+	13.625	1.77e-05	0.189	ATATTCATGCATAAA
AT1G49480	B3	CnTCP6	965	979	+	13.1471	1.88e-05	0.0146	TAAAAAAAAAAAAAA
AT1G49480	B3	CnTCP12	1798	1812	+	13.1471	1.88e-05	0.0146	TAAAAAAAAAAAAAA
AT1G49480	B3	CnTCP8	1894	1908	+	13.1471	1.88e-05	0.0146	TAAAAAAAAAAAAAA
AT1G49480	B3	CnTCP4	574	588	-	13.1471	1.88e-05	0.0146	TAAAAAAAAAAAAAA
AT1G49480	B3	CnTCP14	1161	1175	-	13.1471	1.88e-05	0.0146	TAAAAAAAAAAAAAA
AT1G49480	B3	CnTCP15	1380	1394	-	13.1471	1.88e-05	0.0146	TAAAAAAAAAAAAAA
AT1G49480	B3	CnTCP18	1893	1907	-	13.1471	1.88e-05	0.0146	TAAAAAAAAAAAAAA
AT1G49480	B3	CnTCP15	2016	2030	-	13.1471	1.88e-05	0.0146	TAAAAAAAAAAAAAA
AT5G60130	B3	CnTCP10	268	286	-	12.6406	1.89e-05	0.349	AGGTAAAAATTTAGAAAAA
AT1G49480	B3	CnTCP4	2867	2881	+	13.1324	1.9e-05	0.0147	AAAAAACAAAAATAG
AT1G49480	B3	CnTCP5	1858	1872	+	13.1029	1.94e-05	0.0149	AAAACAAAAAAAAGA
AT1G49480	B3	CnTCP14	2926	2940	-	13.0882	1.95e-05	0.0149	AGAGAAAAAAAAAAG
AT5G60130	B3	CnTCP2	141	159	+	12.5781	1.97e-05	0.349	GTGCGTAAACAAAGCAAAA
AT1G49480	B3	CnTCP1	1286	1300	-	13.0294	2.03e-05	0.0154	CACAAACAAAAAAAT
AT3G26790	B3	CnTCP18	163	177	-	13.3125	2.17e-05	0.189	GTACGCATGCAAATT
AT1G49480	B3	CnTCP2	940	954	+	12.8824	2.23e-05	0.0167	GAAAAAAACAAAAAT
AT1G49480	B3	CnTCP14	621	635	+	12.8676	2.26e-05	0.0167	TCAAAAAAAAAAAAA
AT1G49480	B3	CnTCP11	1372	1386	+	12.8676	2.26e-05	0.0167	TCAAAAAAAAAAAAA
AT1G49480	B3	CnTCP1	1288	1302	-	12.8676	2.26e-05	0.0167	AACACAAACAAAAAA
AT3G26790	B3	CnTCP5	1025	1039	-	13.25	2.27e-05	0.189	CTAAGCATGCATATG
AT1G49480	B3	CnTCP2	938	952	+	12.8235	2.33e-05	0.017	AAGAAAAAAACAAAA
AT1G49480	B3	CnTCP15	1375	1389	-	12.8088	2.35e-05	0.017	AAAAAAAAAAAAGCC
AT1G49480	B3	CnTCP8	2944	2958	+	12.7647	2.41e-05	0.0174	CAAAAAAAAAAACAC
AT1G49480	B3	CnTCP18	1879	1893	-	12.7206	2.47e-05	0.0177	AAAAAAAAAAAACCC
AT1G49480	B3	CnTCP10	224	238	-	12.6912	2.52e-05	0.0179	AAAAAAAAAAAATCT
AT3G26790	B3	CnTCP12	1175	1189	-	13.0781	2.52e-05	0.189	GTGTACATGCATAAG
AT3G26790	B3	CnTCP12	2175	2189	-	13.0781	2.52e-05	0.189	ACCTACATGCATTTG
AT5G18090	B3	CnTCP6	1525	1539	-	12.9178	2.55e-05	0.3	TGTGATGAAACGGAA
AT3G24650	B3	CnTCP18	166	174	+	12.7094	2.59e-05	0.424	TTGCATGCG
AT3G26790	B3	CnTCP17	1646	1660	+	13.0156	2.62e-05	0.189	AGGGGCATGCATGGT
AT5G18090	B3	CnTCP4	1933	1947	+	12.8904	2.63e-05	0.3	AGAGATGAACCGGGT
AT4G01500	B3	CnTCP13	2667	2682	-	12.6094	2.65e-05	0.864	CACCTTCAGGTACTTT
AT3G26790	B3	CnTCP7	1952	1966	-	12.9844	2.67e-05	0.189	ATTTTCATGCAAGCG
AT5G18090	B3	CnTCP6	2073	2087	+	12.863	2.71e-05	0.3	GAAGATGAACGGGTT
AT1G49480	B3	CnTCP12	2714	2728	-	12.5588	2.71e-05	0.0192	AACAGAAAAAGAAAA
AT1G49480	B3	CnTCP15	2960	2974	+	12.5441	2.74e-05	0.0192	CCAGAAAAAAAACAA
AT3G24650	B3	CnTCP7	347	355	+	12.5214	2.76e-05	0.424	CTGCATGGA
AT1G49480	B3	CnTCP14	2925	2939	-	12.5147	2.79e-05	0.0194	GAGAAAAAAAAAAGT
AT5G18090	B3	CnTCP16	2483	2497	-	12.8356	2.79e-05	0.3	GAAGATGAATCATGT
AT4G01500	B3	CnTCP13	276	291	+	12.5312	2.81e-05	0.864	TTGGACCAGGTGCATT
AT1G49480	B3	CnTCP5	1859	1873	+	12.5	2.82e-05	0.0195	AAACAAAAAAAAGAA
AT5G60130	B3	CnTCP3	1321	1339	+	12.0156	2.84e-05	0.396	ACGGAAAAAAAAATCAAAA
AT1G49480	B3	CnTCP12	1811	1825	+	12.4853	2.86e-05	0.0195	AAAAAAAAAAAACAT
AT1G49480	B3	CnTCP4	564	578	-	12.4853	2.86e-05	0.0195	AAAAAAAAAAAACAT
AT1G28300	B3	CnTCP18	166	173	+	8.88462	2.9e-05	0.447	TTGCATGC
AT1G28300	B3	CnTCP13	1114	1121	-	8.88462	2.9e-05	0.447	TTGCATGC
AT1G28300	B3	CnTCP12	1753	1760	-	8.88462	2.9e-05	0.447	TTGCATGC
AT3G26790	B3	CnTCP9	642	656	-	12.8281	2.92e-05	0.194	TAGAACATGCATCCA
AT1G49480	B3	CnTCP3	2175	2189	-	12.3971	3.02e-05	0.0204	GAAAGACAAAAGAAA
AT1G49480	B3	CnTCP13	797	811	+	12.3676	3.08e-05	0.0206	CACACAAAAAAATCA
AT1G49480	B3	CnTCP3	1166	1180	+	12.3529	3.1e-05	0.0206	CAAGAAAAAATAAAA
AT1G49480	B3	CnTCP8	2941	2955	+	12.3529	3.1e-05	0.0206	CTCCAAAAAAAAAAA
AT4G31610	B3	CnTCP16	229	238	+	12.3846	3.18e-05	0.681	ACTACATCAC
AT5G18090	B3	CnTCP3	800	814	-	12.7123	3.2e-05	0.313	AGAGATGAAGGGGTA
AT1G49480	B3	CnTCP2	438	452	+	12.2941	3.22e-05	0.0213	ATAAAAAAAATAAAA
AT1G49480	B3	CnTCP7	2930	2944	-	12.2647	3.28e-05	0.0215	ATAGGAAAAAAAAAA
AT3G24650	B3	CnTCP17	1648	1656	+	12.3504	3.32e-05	0.447	GGGCATGCA
AT1G49480	B3	CnTCP5	894	908	+	12.2353	3.33e-05	0.0216	AAAACAAAAAAACAA
AT1G49480	B3	CnTCP4	2865	2879	+	12.2353	3.33e-05	0.0216	ACAAAAAACAAAAAT
AT4G31610	B3	CnTCP4	2631	2640	+	12.2222	3.36e-05	0.681	ACTACACCAC
AT1G49480	B3	CnTCP10	1841	1855	+	12.2206	3.36e-05	0.0217	AAAGGAAAAAAAACC
AT5G60130	B3	CnTCP15	1777	1795	-	11.75	3.37e-05	0.396	GAGAAATTTCTTAGAAAAA
AT5G60130	B3	CnTCP3	2542	2560	-	11.75	3.37e-05	0.396	TAGTAAAAGTTGAGCAATT
AT4G33280	B3	CnTCP11	256	276	+	-1.33824	3.45e-05	0.437	CAACTCTTTTTGGCGGAACGT
AT4G33280	B3	CnTCP16	2690	2710	+	-1.35294	3.46e-05	0.437	TAGCCTTTTATGGCGACAAAT
AT4G31610	B3	CnTCP3	1301	1310	+	12.1966	3.47e-05	0.681	CCTACAACAT
AT1G49480	B3	CnTCP15	2962	2976	+	12.1618	3.49e-05	0.0222	AGAAAAAAAACAAAA
AT1G49480	B3	CnTCP12	2708	2722	-	12.1618	3.49e-05	0.0222	AAAAGAAAAAAATAT
AT4G01500	B3	CnTCP18	717	732	-	12.1875	3.64e-05	0.864	AATTGGCAGGTGTCAT
AT1G49480	B3	CnTCP14	2621	2635	+	12.0294	3.78e-05	0.0239	AAAAAATAAAAATAA
AT1G49480	B3	CnTCP9	977	991	-	12	3.84e-05	0.0242	AAAACAAAAAAATAG
AT1G49480	B3	CnTCP14	2929	2943	-	11.9853	3.87e-05	0.0242	GAAAGAGAAAAAAAA
AT1G49480	B3	CnTCP6	660	674	+	11.9706	3.9e-05	0.0242	GTAAAAAAAAAACAG
AT1G49480	B3	CnTCP15	1374	1388	-	11.9412	3.97e-05	0.0244	AAAAAAAAAAAGCCA
AT1G49480	B3	CnTCP8	2745	2759	-	11.9412	3.97e-05	0.0244	GAGAGAAAAACAAAA
AT5G60130	B3	CnTCP5	687	705	+	11.4688	4.01e-05	0.398	AAGAAAAAGGAAAGGCGAA
AT1G49480	B3	CnTCP17	2826	2840	-	11.9118	4.02e-05	0.0245	ACAAGAAAAAAACAC
AT1G49480	B3	CnTCP6	995	1009	+	11.8824	4.09e-05	0.0247	GCGAAATAAAAAACA
AT1G49480	B3	CnTCP18	94	108	-	11.8676	4.12e-05	0.0247	ACCAAAAATAAAAAA
AT1G49480	B3	CnTCP2	192	206	-	11.8676	4.12e-05	0.0247	ACAAAAGAAAAAACA
AT5G60130	B3	CnTCP11	2965	2983	-	11.4219	4.13e-05	0.398	AAGTAAAAAAAATGAAAAC
AT4G33280	B3	CnTCP18	2246	2266	-	-2.07353	4.15e-05	0.437	TATTAGTGTTTCGTAAGAAAA
AT4G31610	B3	CnTCP14	2687	2696	+	11.9829	4.16e-05	0.681	CCTACAACTG
AT4G31610	B3	CnTCP17	2518	2527	+	11.9658	4.18e-05	0.681	GCTACATCGC
AT4G01500	B3	CnTCP13	2818	2833	-	11.9844	4.22e-05	0.864	ACTTATCAGGTACAAT
AT1G49480	B3	CnTCP5	680	694	+	11.8235	4.23e-05	0.0251	GAAAAAAAAGAAAAA
AT1G49480	B3	CnTCP3	1322	1336	+	11.8235	4.23e-05	0.0251	CGGAAAAAAAAATCA
AT3G26790	B3	CnTCP17	1064	1078	+	12.125	4.24e-05	0.265	CGAAACATGCATCCC
AT1G49480	B3	CnTCP8	2945	2959	+	11.7941	4.29e-05	0.0253	AAAAAAAAAAACACA
AT4G33280	B3	CnTCP4	577	597	+	-2.27941	4.37e-05	0.437	TTTTTTTTTTTAACAAAAAAC
AT4G31610	B3	CnTCP7	25	34	-	11.9231	4.45e-05	0.681	GCTACATCCA
AT1G49480	B3	CnTCP5	677	691	+	11.6471	4.69e-05	0.0274	CGCGAAAAAAAAGAA
AT1G49480	B3	CnTCP15	2002	2016	-	11.6471	4.69e-05	0.0274	AAAAAAAAAATAGCA
AT1G49480	B3	CnTCP4	2860	2874	+	11.6324	4.72e-05	0.0274	CAACAACAAAAAACA
AT4G33280	B3	CnTCP6	35	55	+	-2.66176	4.8e-05	0.437	CAATCTATTTTTGCAGAAAGC
AT3G24650	B3	CnTCP9	2167	2175	-	11.6923	4.82e-05	0.497	GCGCATGCC
AT4G01500	B3	CnTCP6	1746	1761	-	11.7969	4.82e-05	0.864	TACTTGCAGGTGTTAC
AT5G18090	B3	CnTCP1	2735	2749	-	12.2877	4.89e-05	0.438	GTTGATGAAATGGGT
AT1G49480	B3	CnTCP8	2942	2956	+	11.5441	4.97e-05	0.0286	TCCAAAAAAAAAAAC
AT3G26790	B3	CnTCP4	226	240	-	11.7812	4.98e-05	0.266	AAGAACATGCATAAT
AT3G24650	B3	CnTCP6	53	61	-	11.6496	4.98e-05	0.497	TGGCATGCT
AT5G60130	B3	CnTCP3	1983	2001	+	11.0469	5.2e-05	0.421	AAGAAATTAGAAAGGAGAT
AT1G49480	B3	CnTCP2	1464	1478	-	11.4559	5.23e-05	0.03	TAAAAAAAAAAATAA
AT3G24650	B3	CnTCP12	1751	1759	+	11.6154	5.3e-05	0.497	ATGCATGCA
AT3G26790	B3	CnTCP13	56	70	-	11.6094	5.36e-05	0.266	ATGTTCATGCATTAA
AT1G49480	B3	CnTCP2	942	956	+	11.4118	5.36e-05	0.0304	AAAAAACAAAAATAT
AT1G49480	B3	CnTCP8	2946	2960	+	11.4118	5.36e-05	0.0304	AAAAAAAAAACACAA
AT4G33280	B3	CnTCP7	2600	2620	-	-3.13235	5.39e-05	0.437	TTAGTTGGTTTGGCATAAAAT
AT3G26790	B3	CnTCP17	1649	1663	-	11.5781	5.44e-05	0.266	TGGACCATGCATGCC
AT4G33280	B3	CnTCP4	582	602	-	-3.19118	5.47e-05	0.437	TTCCCGTTTTTTGTTAAAAAA
AT3G26790	B3	CnTCP5	1114	1128	-	11.5625	5.47e-05	0.266	TAGTACATGCATTGC
AT1G49480	B3	CnTCP17	518	532	-	11.3529	5.52e-05	0.0311	CTCAGAAAAAAGAAA
AT1G49480	B3	CnTCP16	2725	2739	-	11.3235	5.6e-05	0.0313	GACAAAAAAAGATAG
AT4G33280	B3	CnTCP8	2964	2984	-	-3.30882	5.63e-05	0.437	ACTTTTTTTTTAACTAGAAAA
AT4G33280	B3	CnTCP5	671	691	-	-3.32353	5.65e-05	0.437	TTCTTTTTTTTCGCGTGCAAC
AT1G49480	B3	CnTCP10	150	164	-	11.3088	5.65e-05	0.0313	GAAAAAGAAAAAAAC
AT1G49480	B3	CnTCP1	916	930	-	11.3088	5.65e-05	0.0313	AAAAGAAAATAAACA
AT1G49480	B3	CnTCP10	237	251	-	11.2794	5.75e-05	0.0318	TGAAAAAAAAAAAAA
AT1G28300	B3	CnTCP18	168	175	-	8.70192	5.82e-05	0.562	ACGCATGC
AT1G28300	B3	CnTCP13	1852	1859	-	8.70192	5.82e-05	0.562	ATGCACGC
AT4G33280	B3	CnTCP15	580	600	-	-3.45588	5.83e-05	0.437	AATAATTTTGAGACGGGAAAA
AT3G26790	B3	CnTCP13	1110	1124	+	11.4062	5.84e-05	0.266	TGCTGCATGCAAATC
AT5G60130	B3	CnTCP2	184	202	-	10.8438	5.88e-05	0.421	AAGAAAAAACAACGCAAGA
AT1G49480	B3	CnTCP6	2851	2865	+	11.2353	5.89e-05	0.0323	ACAACAAAAAAACCA
AT5G60130	B3	CnTCP15	2909	2927	-	10.8281	5.94e-05	0.421	ACGCAAAAATCTAGGATAA
AT1G49480	B3	CnTCP14	1351	1365	+	11.2059	5.98e-05	0.0327	GAAAAATAAAAAAAT
AT3G26790	B3	CnTCP4	121	135	-	11.3281	6.02e-05	0.266	TTAGACATGCATAAT
AT3G26790	B3	CnTCP18	1290	1304	-	11.3281	6.02e-05	0.266	TCCTTCATGCATACC
AT1G49480	B3	CnTCP6	2849	2863	+	11.1912	6.03e-05	0.0328	GCACAACAAAAAAAC
AT1G49480	B3	CnTCP10	187	201	+	11.1618	6.14e-05	0.0329	GACAAAAAATTAAAA
AT1G49480	B3	CnTCP10	2202	2216	+	11.1618	6.14e-05	0.0329	ACAAAAAACACAAAA
AT5G18090	B3	CnTCP10	1043	1057	+	12.0411	6.14e-05	0.474	AATGATGAAGATTTG
AT1G49480	B3	CnTCP14	620	634	+	11.1471	6.19e-05	0.0329	TTCAAAAAAAAAAAA
AT1G49480	B3	CnTCP11	1371	1385	+	11.1471	6.19e-05	0.0329	TTCAAAAAAAAAAAA
AT5G60130	B3	CnTCP3	2173	2191	-	10.75	6.22e-05	0.421	GAGAAAGACAAAAGAAAAT
AT4G01500	B3	CnTCP14	1371	1386	-	11.4219	6.23e-05	0.957	TCATTTCAGGTACCAT
AT1G49480	B3	CnTCP18	92	106	-	11.1176	6.3e-05	0.0334	CAAAAATAAAAAAAC
AT3G24650	B3	CnTCP18	1270	1278	+	11.1624	6.32e-05	0.497	GGGCATGCT
AT5G60130	B3	CnTCP17	206	224	-	10.6562	6.58e-05	0.421	TTGGAAAATTAAAGGAGAA
AT5G18090	B3	CnTCP11	951	965	+	11.9589	6.6e-05	0.474	TGTGATGAAGACATA
AT1G49480	B3	CnTCP4	885	899	+	11.0147	6.65e-05	0.035	AACAAAAAAACATAC
AT1G49480	B3	CnTCP5	1861	1875	+	11	6.71e-05	0.0351	ACAAAAAAAAGAAAC
AT5G18090	B3	CnTCP17	288	302	-	11.9315	6.75e-05	0.474	ACTGATGAAGGAACA
AT4G33280	B3	CnTCP15	672	692	-	-4.07353	6.77e-05	0.437	CTAGATAATTTAGTGGGAAAA
AT3G24650	B3	CnTCP13	147	155	+	11.1282	6.8e-05	0.497	CTCCATGCT
AT3G24650	B3	CnTCP3	164	172	-	11.1282	6.8e-05	0.497	CTCCATGCT
AT3G26790	B3	CnTCP11	377	391	+	11	6.82e-05	0.277	ACAACCATGCACGGT
AT1G49480	B3	CnTCP14	269	283	+	10.9559	6.85e-05	0.0357	ATCAGAAAAAAACAG
AT3G26790	B3	CnTCP4	1797	1811	+	10.9531	6.94e-05	0.277	TAAAACATGCAAAGC
AT1G49480	B3	CnTCP18	95	109	-	10.9265	6.96e-05	0.0361	AACCAAAAATAAAAA
AT5G60130	B3	CnTCP3	2569	2587	+	10.5625	6.96e-05	0.421	GAGAAATAAAAGTGGAAAT
AT1G49480	B3	CnTCP14	294	308	+	10.9118	7.01e-05	0.0362	AAAGAAAACAAACAA
AT3G26790	B3	CnTCP12	1520	1534	+	10.9062	7.05e-05	0.277	ATTTCCATGCATTTT
AT5G18090	B3	CnTCP5	1221	1235	+	11.8767	7.07e-05	0.474	CTAGATGAATCAGAT
AT4G33280	B3	CnTCP18	1603	1623	-	-4.33824	7.21e-05	0.437	ATGTTGTTTTTTTTGAAAAAA
AT4G33280	B3	CnTCP14	592	612	-	-4.38235	7.28e-05	0.437	AAAATGTTTTTTATGAAAAAT
AT1G28300	B3	CnTCP17	1743	1750	+	8.69231	7.3e-05	0.562	CTGCAGGC
AT1G28300	B3	CnTCP9	2166	2173	+	8.69231	7.3e-05	0.562	CGGCATGC
AT1G28300	B3	CnTCP2	1206	1213	-	8.69231	7.3e-05	0.562	CCGCATGC
AT1G28300	B3	CnTCP17	1741	1748	-	8.69231	7.3e-05	0.562	CTGCAGGC
AT1G28300	B3	CnTCP6	2511	2518	-	8.69231	7.3e-05	0.562	CTGCCTGC
AT3G24650	B3	CnTCP18	167	175	-	10.8803	7.37e-05	0.497	ACGCATGCA
AT4G33280	B3	CnTCP9	1499	1519	-	-4.44118	7.39e-05	0.437	ATTAAGGTTTTTATAAGAAAC
AT3G24650	B3	CnTCP17	1649	1657	-	10.8632	7.53e-05	0.497	ATGCATGCC
AT1G49480	B3	CnTCP12	2847	2861	+	10.75	7.63e-05	0.0392	AGAAAAAAAAAATGC
AT4G33280	B3	CnTCP15	119	139	+	-4.69118	7.84e-05	0.439	TATATTGTTTTGTTTAAAAAA
AT1G49480	B3	CnTCP9	473	487	-	10.6912	7.85e-05	0.0398	AAAGAATAAAAAAAG
AT1G49480	B3	CnTCP5	893	907	+	10.6912	7.85e-05	0.0398	AAAAACAAAAAAACA
AT3G24650	B3	CnTCP18	1294	1302	-	10.8462	7.85e-05	0.497	CTTCATGCA
AT1G49480	B3	CnTCP14	1151	1165	-	10.6765	7.9e-05	0.0398	AAAAAAAAAAGAGAA
AT4G01500	B3	CnTCP17	2733	2748	+	11.0469	7.96e-05	1	TCCTGGCAGGTTCATC
AT1G49480	B3	CnTCP5	679	693	+	10.6618	7.96e-05	0.0398	CGAAAAAAAAGAAAA
AT1G49480	B3	CnTCP13	40	54	-	10.6324	8.08e-05	0.0398	AAAAAATAAATAAAA
AT1G49480	B3	CnTCP12	2845	2859	+	10.6324	8.08e-05	0.0398	ATAGAAAAAAAAAAT
AT1G49480	B3	CnTCP15	2961	2975	+	10.6324	8.08e-05	0.0398	CAGAAAAAAAACAAA
AT1G49480	B3	CnTCP4	882	896	+	10.6176	8.16e-05	0.0398	CACAACAAAAAAACA
AT1G49480	B3	CnTCP11	1887	1901	-	10.6176	8.16e-05	0.0398	AACAAAGAAAAATAG
AT5G18090	B3	CnTCP5	261	275	+	11.6986	8.18e-05	0.474	TAAGATGAACAAGAA
AT1G49480	B3	CnTCP13	793	807	+	10.5882	8.28e-05	0.0398	ACCACACACAAAAAA
AT5G60130	B3	CnTCP15	2088	2106	+	10.2656	8.29e-05	0.421	GAGAAAATGGGAAGCATAC
AT1G49480	B3	CnTCP4	2841	2855	+	10.5588	8.42e-05	0.0398	CCAACAAAAAAACCA
AT5G18090	B3	CnTCP3	2762	2776	-	11.6575	8.45e-05	0.474	AAAGATGAAGAATCA
AT3G26790	B3	CnTCP13	1109	1123	-	10.3438	8.48e-05	0.321	ATTTGCATGCAGCAT
AT1G49480	B3	CnTCP4	575	589	-	10.5441	8.48e-05	0.0398	TTAAAAAAAAAAAAA
AT1G49480	B3	CnTCP5	676	690	+	10.5441	8.48e-05	0.0398	ACGCGAAAAAAAAGA
AT1G49480	B3	CnTCP6	964	978	+	10.5441	8.48e-05	0.0398	TTAAAAAAAAAAAAA
AT1G49480	B3	CnTCP14	1162	1176	-	10.5441	8.48e-05	0.0398	TTAAAAAAAAAAAAA
AT1G49480	B3	CnTCP15	1381	1395	-	10.5441	8.48e-05	0.0398	TTAAAAAAAAAAAAA
AT1G49480	B3	CnTCP8	1893	1907	+	10.5441	8.48e-05	0.0398	TTAAAAAAAAAAAAA
AT1G49480	B3	CnTCP18	1894	1908	-	10.5441	8.48e-05	0.0398	TTAAAAAAAAAAAAA
AT1G49480	B3	CnTCP15	2017	2031	-	10.5441	8.48e-05	0.0398	TTAAAAAAAAAAAAA
AT5G18090	B3	CnTCP1	2607	2621	-	11.6301	8.64e-05	0.474	GAAGATGAAGGTTTC
AT1G49480	B3	CnTCP6	1870	1884	-	10.5	8.69e-05	0.0406	CCAAAAAAAGAAAAA
AT5G60130	B3	CnTCP7	75	93	-	10.1719	8.75e-05	0.421	AAGCCAAAGGAATGCTAAA
AT5G18090	B3	CnTCP2	58	72	-	11.6027	8.82e-05	0.474	AGTGATGAAATAGAA
AT5G60130	B3	CnTCP7	1848	1866	+	10.1406	8.91e-05	0.421	TTGGAATATTTGAGAAAAA
AT3G26790	B3	CnTCP13	186	200	+	10.1719	8.92e-05	0.326	GCTTTCATGCATTTA
AT1G49480	B3	CnTCP5	1854	1868	+	10.4412	8.95e-05	0.0417	ATCCAAAACAAAAAA
AT4G31610	B3	CnTCP16	1766	1775	-	10.735	9.02e-05	1	GCTACACTAC
AT1G49480	B3	CnTCP10	1842	1856	+	10.4118	9.08e-05	0.0419	AAGGAAAAAAAACCG
AT1G49480	B3	CnTCP15	2567	2581	+	10.4118	9.08e-05	0.0419	ATAAAAAAAATAACG
AT5G60130	B3	CnTCP7	69	87	-	10.0938	9.15e-05	0.421	AAGGAATGCTAAAGAAATT
AT5G60130	B3	CnTCP6	200	218	-	10.0938	9.15e-05	0.421	AAGTGATTGCCAAGAAAAT
AT1G49480	B3	CnTCP2	1461	1475	-	10.3971	9.16e-05	0.0419	AAAAAAAAATAAAAT
AT1G49480	B3	CnTCP4	2863	2877	+	10.3971	9.16e-05	0.0419	CAACAAAAAACAAAA
AT4G33280	B3	CnTCP16	392	412	+	-5.38235	9.22e-05	0.478	AATTTTTTTTTGGCGGAATTT
AT4G31610	B3	CnTCP4	2757	2766	-	10.7094	9.23e-05	1	TCTACAACTA
AT1G49480	B3	CnTCP12	2710	2724	-	10.3529	9.35e-05	0.0424	GAAAAAGAAAAAAAT
AT1G49480	B3	CnTCP10	2949	2963	-	10.3529	9.35e-05	0.0424	GACAGATAAATAAAA
AT3G26790	B3	CnTCP7	2765	2779	-	10	9.36e-05	0.326	CAGCCCATGCAAAAC
AT5G18090	B3	CnTCP13	923	937	-	11.5205	9.4e-05	0.479	ATTGATGAAGGATAT
AT4G33280	B3	CnTCP18	1604	1624	-	-5.51471	9.51e-05	0.478	AATGTTGTTTTTTTTGAAAAA
AT3G26790	B3	CnTCP13	1170	1184	-	9.9375	9.52e-05	0.326	TAAAACATGCAACAC
AT4G01500	B3	CnTCP2	1491	1506	+	10.75	9.58e-05	1	TTCGGCCAGGTTAACC
AT3G24650	B3	CnTCP5	1028	1036	+	10.4274	9.63e-05	0.576	ATGCATGCT
AT1G49480	B3	CnTCP2	189	203	-	10.2794	9.72e-05	0.0439	AAAGAAAAAACAACG
AT5G60130	B3	CnTCP8	1245	1263	+	9.98438	9.75e-05	0.421	AAGAGTAAAAAAAGTAAAT
AT5G18090	B3	CnTCP6	2155	2169	+	11.4658	9.8e-05	0.479	AAAGATGAAGATTGA
AT4G33280	B3	CnTCP2	1542	1562	-	-5.67647	9.87e-05	0.478	AACGCGGTTTTTATTAGAAAA
AT1G49480	B3	CnTCP3	2113	2127	+	10.25	9.88e-05	0.0444	AGAAGACAAAAACAA
AT5G60130	B3	CnTCP17	523	541	-	9.95312	9.93e-05	0.421	AAAGAAATGCTCAGAAAAA
AT5G60130	B3	CnTCP10	1831	1849	+	9.95312	9.93e-05	0.421	CAAAAAATCAAAAGGAAAA
AT5G42520	BBR-BPC	CnTCP8	2812	2832	+	23.8904	3.02e-09	0.000316	TTCTTTTTCTTTCTCTCTCTA
AT2G01930	BBR-BPC	CnTCP8	1066	1089	+	16.3906	9.7e-08	0.00505	GGGGGAGAGAGCGTGAGAAATGGA
AT2G01930	BBR-BPC	CnTCP8	2811	2834	-	16.3906	9.7e-08	0.00505	GTTAGAGAGAGAAAGAAAAAGAAT
AT2G01930	BBR-BPC	CnTCP8	2813	2836	-	14.8438	1.93e-07	0.00671	TGGTTAGAGAGAGAAAGAAAAAGA
AT5G42520	BBR-BPC	CnTCP2	2879	2899	+	14.9452	2.01e-07	0.0102	CACATTCTCTCTCTCTACTTA
AT2G01930	BBR-BPC	CnTCP18	1437	1460	-	13.7969	3.04e-07	0.00792	GAGGGAAAAAGGAAGGGAAAGGGA
AT5G42520	BBR-BPC	CnTCP8	2814	2834	+	13.7123	3.33e-07	0.0102	CTTTTTCTTTCTCTCTCTAAC
AT5G42520	BBR-BPC	CnTCP3	479	499	-	13.3288	3.89e-07	0.0102	CTCCTTCACTTTCTCCCTTTC
AT2G01930	BBR-BPC	CnTCP8	2807	2830	-	12.5781	5.09e-07	0.00902	GAGAGAGAAAGAAAAAGAATATAA
AT4G38910	BBR-BPC	CnTCP8	1067	1096	+	-21.443	5.13e-07	0.0428	GGGGAGAGAGCGTGAGAAATGGAAGAAGAA
AT2G01930	BBR-BPC	CnTCP18	1439	1462	-	12.5312	5.19e-07	0.00902	AAGAGGGAAAAAGGAAGGGAAAGG
AT5G42520	BBR-BPC	CnTCP2	2875	2895	+	11.7808	7.14e-07	0.0129	TACACACATTCTCTCTCTCTA
AT5G42520	BBR-BPC	CnTCP8	1064	1084	-	11.6986	7.37e-07	0.0129	TTCTCACGCTCTCTCCCCCCC
AT4G38910	BBR-BPC	CnTCP8	2806	2835	-	-24.4557	9.51e-07	0.0428	GGTTAGAGAGAGAAAGAAAAAGAATATAAA
AT2G01930	BBR-BPC	CnTCP8	2809	2832	-	11.0469	9.54e-07	0.0127	TAGAGAGAGAAAGAAAAAGAATAT
AT2G01930	BBR-BPC	CnTCP13	872	895	-	11	9.73e-07	0.0127	GAAAAAGATAGAAAAGGAAAGAAA
AT4G38910	BBR-BPC	CnTCP18	1436	1465	-	-25.6456	1.23e-06	0.0428	GGGAAGAGGGAAAAAGGAAGGGAAAGGGAA
AT5G42520	BBR-BPC	CnTCP8	2816	2836	+	10.3288	1.24e-06	0.0174	TTTTCTTTCTCTCTCTAACCA
AT5G42520	BBR-BPC	CnTCP2	2877	2897	+	10.137	1.33e-06	0.0174	CACACATTCTCTCTCTCTACT
AT2G01930	BBR-BPC	CnTCP18	1441	1464	-	10.1875	1.35e-06	0.0156	GGAAGAGGGAAAAAGGAAGGGAAA
AT2G01930	BBR-BPC	CnTCP8	1068	1091	+	9.78125	1.58e-06	0.0164	GGGAGAGAGCGTGAGAAATGGAAG
AT4G38910	BBR-BPC	CnTCP8	2802	2831	-	-28.6962	2.26e-06	0.0591	AGAGAGAGAAAGAAAAAGAATATAAAAAAA
AT2G01930	BBR-BPC	CnTCP8	1070	1093	+	8.78125	2.33e-06	0.022	GAGAGAGCGTGAGAAATGGAAGAA
AT5G42520	BBR-BPC	CnTCP8	2818	2838	+	8.47945	2.43e-06	0.0282	TTCTTTCTCTCTCTAACCACC
AT4G38910	BBR-BPC	CnTCP13	871	900	-	-30.4177	3.13e-06	0.0656	ATAGTGAAAAAGATAGAAAAGGAAAGAAAC
AT2G01930	BBR-BPC	CnTCP4	2536	2559	-	7.79688	3.38e-06	0.0294	AAGAAGGAAAGAGGAGGTGAAGAA
AT5G42520	BBR-BPC	CnTCP13	873	893	+	6.73973	4.46e-06	0.0409	TTCTTTCCTTTTCTATCTTTT
AT5G42520	BBR-BPC	CnTCP8	1070	1090	-	6.60274	4.67e-06	0.0409	TTCCATTTCTCACGCTCTCTC
AT5G42520	BBR-BPC	CnTCP2	2881	2901	+	6.58904	4.69e-06	0.0409	CATTCTCTCTCTCTACTTATA
AT2G01930	BBR-BPC	CnTCP18	1449	1472	-	6.89062	4.74e-06	0.0311	GAGGAAAGGGAAGAGGGAAAAAGG
AT2G01930	BBR-BPC	CnTCP2	2878	2901	-	6.875	4.77e-06	0.0311	TATAAGTAGAGAGAGAGAATGTGT
AT2G01930	BBR-BPC	CnTCP13	874	897	-	6.84375	4.82e-06	0.0311	GTGAAAAAGATAGAAAAGGAAAGA
AT2G01930	BBR-BPC	CnTCP3	479	502	+	6.78125	4.93e-06	0.0311	GAAAGGGAGAAAGTGAAGGAGGTC
AT4G38910	BBR-BPC	CnTCP16	747	776	-	-32.7975	5e-06	0.0658	AGTGAGATAAAGATGGAGGCGGTTAGTAAT
AT2G01930	BBR-BPC	CnTCP10	2958	2981	-	6.67188	5.13e-06	0.0311	CAGATAAGTAGATAGATAGACAGA
AT5G42520	BBR-BPC	CnTCP5	451	471	-	6.0411	5.65e-06	0.0418	CTTTTCCTCTCTCTCTTTTCA
AT4G38910	BBR-BPC	CnTCP17	806	835	+	-33.4684	5.67e-06	0.0658	TGATAGACAAAGACATAAATGGAGGGAAAG
AT5G42520	BBR-BPC	CnTCP8	2808	2828	+	5.9863	5.75e-06	0.0418	TATATTCTTTTTCTTTCTCTC
AT2G01930	BBR-BPC	CnTCP8	2748	2771	-	6.35938	5.76e-06	0.0311	GGGGGGTCTAGAGAGAGAAAAACA
AT2G01930	BBR-BPC	CnTCP8	2805	2828	-	6.34375	5.79e-06	0.0311	GAGAGAAAGAAAAAGAATATAAAA
AT4G38910	BBR-BPC	CnTCP8	1055	1084	+	-33.6582	5.9e-06	0.0658	GGGGTGGCGGGGGGGGAGAGAGCGTGAGAA
AT5G42520	BBR-BPC	CnTCP15	2725	2745	+	5.86301	6e-06	0.0418	GTCTCTCTTTCTCTCAGACAA
AT2G01930	BBR-BPC	CnTCP8	1062	1085	+	6.23438	6.02e-06	0.0311	CGGGGGGGGAGAGAGCGTGAGAAA
AT5G42520	BBR-BPC	CnTCP8	2810	2830	+	5.38356	7.03e-06	0.0428	TATTCTTTTTCTTTCTCTCTC
AT5G42520	BBR-BPC	CnTCP8	1062	1082	-	5.24658	7.36e-06	0.0428	CTCACGCTCTCTCCCCCCCCG
AT2G01930	BBR-BPC	CnTCP2	2880	2903	-	5.67188	7.38e-06	0.0311	TATATAAGTAGAGAGAGAGAATGT
AT2G01930	BBR-BPC	CnTCP14	1146	1169	-	5.65625	7.42e-06	0.0311	AAAAAAAAAAAAAAGAGAAAGCGA
AT2G01930	BBR-BPC	CnTCP8	2817	2840	-	5.65625	7.42e-06	0.0311	TGGGTGGTTAGAGAGAGAAAGAAA
AT5G42520	BBR-BPC	CnTCP10	2953	2973	+	5.17808	7.53e-06	0.0428	ATTTATCTGTCTATCTATCTA
AT5G42520	BBR-BPC	CnTCP5	453	473	-	5.08219	7.77e-06	0.0428	AGCTTTTCCTCTCTCTCTTTT
AT2G01930	BBR-BPC	CnTCP18	1453	1476	-	5.51562	7.8e-06	0.0311	AAGTGAGGAAAGGGAAGAGGGAAA
AT2G01930	BBR-BPC	CnTCP16	754	777	-	5.5	7.85e-06	0.0311	AAGTGAGATAAAGATGGAGGCGGT
AT4G38910	BBR-BPC	CnTCP2	2883	2912	-	-35.2405	7.86e-06	0.0658	AAGTAGTGGTATATAAGTAGAGAGAGAGAA
AT2G01930	BBR-BPC	CnTCP13	876	899	-	5.375	8.2e-06	0.0311	TAGTGAAAAAGATAGAAAAGGAAA
AT2G01930	BBR-BPC	CnTCP18	1443	1466	-	5.35938	8.25e-06	0.0311	AGGGAAGAGGGAAAAAGGAAGGGA
AT5G42520	BBR-BPC	CnTCP2	2883	2903	+	4.83562	8.42e-06	0.0441	TTCTCTCTCTCTACTTATATA
AT2G01930	BBR-BPC	CnTCP8	1072	1095	+	4.96875	9.47e-06	0.0311	GAGAGCGTGAGAAATGGAAGAAGA
AT2G01930	BBR-BPC	CnTCP18	1447	1470	-	4.90625	9.68e-06	0.0311	GGAAAGGGAAGAGGGAAAAAGGAA
AT4G38910	BBR-BPC	CnTCP14	1145	1174	-	-36.4177	9.72e-06	0.0658	AAAAAAAAAAAAAAAAAAAGAGAAAGCGAT
AT2G01930	BBR-BPC	CnTCP14	1484	1507	-	4.89062	9.74e-06	0.0311	AAGAGGGAAGGCGTGATGGAAAGA
AT2G01930	BBR-BPC	CnTCP18	1435	1458	-	4.85938	9.85e-06	0.0311	GGGAAAAAGGAAGGGAAAGGGAAT
AT2G01930	BBR-BPC	CnTCP8	1058	1081	+	4.85938	9.85e-06	0.0311	GTGGCGGGGGGGGAGAGAGCGTGA
AT2G01930	BBR-BPC	CnTCP5	453	476	+	4.82812	9.95e-06	0.0311	AAAAGAGAGAGAGGAAAAGCTCCA
AT4G38910	BBR-BPC	CnTCP18	1448	1477	-	-36.5443	9.98e-06	0.0658	AAAGTGAGGAAAGGGAAGAGGGAAAAAGGA
AT4G38910	BBR-BPC	CnTCP10	2951	2980	-	-36.6076	1.01e-05	0.0658	AGATAAGTAGATAGATAGACAGATAAATAA
AT2G01930	BBR-BPC	CnTCP8	1056	1079	+	4.76562	1.02e-05	0.0311	GGGTGGCGGGGGGGGAGAGAGCGT
AT5G42520	BBR-BPC	CnTCP2	2902	2922	+	4.19178	1.04e-05	0.0481	TACCACTACTTTCTCTCTCTA
AT2G01930	BBR-BPC	CnTCP8	2819	2842	-	4.6875	1.05e-05	0.0311	GGTGGGTGGTTAGAGAGAGAAAGA
AT5G42520	BBR-BPC	CnTCP13	1131	1151	-	4.0137	1.1e-05	0.0481	CACTTCTGCTTTCTTTCTTTC
AT5G42520	BBR-BPC	CnTCP8	2745	2765	+	3.9863	1.11e-05	0.0481	TTTTGTTTTTCTCTCTCTAGA
AT2G01930	BBR-BPC	CnTCP14	1210	1233	+	4.45312	1.14e-05	0.0328	GTGTAAAGGAGAAAGAAGAAGACA
AT5G42520	BBR-BPC	CnTCP14	2702	2722	+	3.82192	1.17e-05	0.0481	TTGCCTCTCTTTATCTGATTC
AT2G01930	BBR-BPC	CnTCP14	1482	1505	-	4.3125	1.19e-05	0.0332	GAGGGAAGGCGTGATGGAAAGATC
AT4G38910	BBR-BPC	CnTCP17	802	831	+	-37.557	1.2e-05	0.0658	CAAGTGATAGACAAAGACATAAATGGAGGG
AT2G01930	BBR-BPC	CnTCP5	451	474	+	4.26562	1.21e-05	0.0332	TGAAAAGAGAGAGAGGAAAAGCTC
AT4G38910	BBR-BPC	CnTCP14	2696	2725	-	-37.6076	1.21e-05	0.0658	AATGAATCAGATAAAGAGAGGCAATGAAAC
AT5G42520	BBR-BPC	CnTCP13	1996	2016	+	3.60274	1.25e-05	0.0481	CTCTTTCTTTCACTATTTCAT
AT5G42520	BBR-BPC	CnTCP14	2698	2718	+	3.60274	1.25e-05	0.0481	TTCATTGCCTCTCTTTATCTG
AT4G38910	BBR-BPC	CnTCP8	1049	1078	+	-37.8101	1.26e-05	0.0658	GGGGTGGGGGTGGCGGGGGGGGAGAGAGCG
AT4G38910	BBR-BPC	CnTCP15	2719	2748	-	-37.9114	1.28e-05	0.0658	ATTTTGTCTGAGAGAAAGAGAGACGATCCT
AT5G42520	BBR-BPC	CnTCP15	2723	2743	+	3.53425	1.28e-05	0.0481	TCGTCTCTCTTTCTCTCAGAC
AT4G38910	BBR-BPC	CnTCP13	877	906	-	-38.0253	1.3e-05	0.0658	GTATATATAGTGAAAAAGATAGAAAAGGAA
AT2G01930	BBR-BPC	CnTCP14	1144	1167	-	4.04688	1.31e-05	0.0348	AAAAAAAAAAAAGAGAAAGCGATA
AT4G38910	BBR-BPC	CnTCP17	810	839	+	-38.0759	1.32e-05	0.0658	AGACAAAGACATAAATGGAGGGAAAGTAAT
AT5G42520	BBR-BPC	CnTCP13	1990	2010	+	3.42466	1.33e-05	0.0481	ATTATGCTCTTTCTTTCACTA
AT2G01930	BBR-BPC	CnTCP3	475	498	+	3.98438	1.34e-05	0.0348	TACTGAAAGGGAGAAAGTGAAGGA
AT4G38910	BBR-BPC	CnTCP3	470	499	+	-38.2532	1.37e-05	0.0658	AATGCTACTGAAAGGGAGAAAGTGAAGGAG
AT5G42520	BBR-BPC	CnTCP2	2934	2954	+	3.31507	1.37e-05	0.0481	ATTTATTTATTTCTCTCACTA
AT5G42520	BBR-BPC	CnTCP18	1444	1464	+	3.30137	1.38e-05	0.0481	CCCTTCCTTTTTCCCTCTTCC
AT4G38910	BBR-BPC	CnTCP14	1203	1232	+	-38.3671	1.39e-05	0.0658	GTAGTGTGTGTAAAGGAGAAAGAAGAAGAC
AT4G38910	BBR-BPC	CnTCP13	875	904	-	-38.4684	1.42e-05	0.0658	ATATATAGTGAAAAAGATAGAAAAGGAAAG
AT2G01930	BBR-BPC	CnTCP11	1719	1742	-	3.78125	1.43e-05	0.0364	AAGGGAAAAATAAATAGAAAAAGA
AT4G38910	BBR-BPC	CnTCP13	865	894	-	-38.5696	1.45e-05	0.0658	AAAAAGATAGAAAAGGAAAGAAACGAAGGT
AT2G01930	BBR-BPC	CnTCP3	477	500	+	3.70312	1.47e-05	0.0365	CTGAAAGGGAGAAAGTGAAGGAGG
AT4G38910	BBR-BPC	CnTCP10	2959	2988	-	-38.7215	1.48e-05	0.0658	CGTTAAACAGATAAGTAGATAGATAGACAG
AT4G38910	BBR-BPC	CnTCP8	1069	1098	+	-38.8101	1.51e-05	0.0658	GGAGAGAGCGTGAGAAATGGAAGAAGAAAA
AT5G42520	BBR-BPC	CnTCP12	2889	2909	-	2.93151	1.55e-05	0.0523	GTGTCTTTCTTTCTATTTCAA
AT2G01930	BBR-BPC	CnTCP17	807	830	+	3.46875	1.59e-05	0.0377	GATAGACAAAGACATAAATGGAGG
AT2G01930	BBR-BPC	CnTCP13	870	893	-	3.46875	1.59e-05	0.0377	AAAAGATAGAAAAGGAAAGAAACG
AT5G42520	BBR-BPC	CnTCP2	2904	2924	+	2.75342	1.64e-05	0.0535	CCACTACTTTCTCTCTCTAAA
AT2G01930	BBR-BPC	CnTCP13	1995	2018	-	3.28125	1.7e-05	0.0393	GGATGAAATAGTGAAAGAAAGAGC
AT5G42520	BBR-BPC	CnTCP13	885	905	+	2.63014	1.7e-05	0.054	CTATCTTTTTCACTATATATA
AT2G01930	BBR-BPC	CnTCP3	481	504	+	3.17188	1.76e-05	0.0397	AAGGGAGAAAGTGAAGGAGGTCTA
AT5G42520	BBR-BPC	CnTCP8	1066	1086	-	2.47945	1.78e-05	0.0549	ATTTCTCACGCTCTCTCCCCC
AT2G01930	BBR-BPC	CnTCP3	2762	2785	-	3.07812	1.82e-05	0.0397	GGGAGATAAAAAGATGAAGAATCA
AT2G01930	BBR-BPC	CnTCP16	788	811	-	3.0625	1.83e-05	0.0397	GATGAGATGAGAGGAGAGGAGAGA
AT4G38910	BBR-BPC	CnTCP13	873	902	-	-40.038	1.87e-05	0.0664	ATATAGTGAAAAAGATAGAAAAGGAAAGAA
AT2G01930	BBR-BPC	CnTCP8	1050	1073	+	2.96875	1.89e-05	0.0402	GGGTGGGGGTGGCGGGGGGGGAGA
AT2G01930	BBR-BPC	CnTCP8	1944	1967	+	2.875	1.95e-05	0.0406	GCGATGGAGGGTGGTGGAGGGAGG
AT4G38910	BBR-BPC	CnTCP8	1053	1082	+	-40.2911	1.96e-05	0.0664	TGGGGGTGGCGGGGGGGGAGAGAGCGTGAG
AT4G38910	BBR-BPC	CnTCP10	2953	2982	-	-40.3418	1.98e-05	0.0664	ACAGATAAGTAGATAGATAGACAGATAAAT
AT2G01930	BBR-BPC	CnTCP13	1993	2016	-	2.71875	2.05e-05	0.0407	ATGAAATAGTGAAAGAAAGAGCAT
AT4G38910	BBR-BPC	CnTCP13	867	896	-	-40.6076	2.07e-05	0.0664	TGAAAAAGATAGAAAAGGAAAGAAACGAAG
AT5G42520	BBR-BPC	CnTCP10	146	166	+	1.9726	2.08e-05	0.0619	TCCAGTTTTTTTCTTTTTCTC
AT2G01930	BBR-BPC	CnTCP4	813	836	-	2.67188	2.09e-05	0.0407	GAGAGAGAAAGCTGAGGTGACGCT
AT2G01930	BBR-BPC	CnTCP14	1212	1235	+	2.65625	2.1e-05	0.0407	GTAAAGGAGAAAGAAGAAGACACA
AT2G01930	BBR-BPC	CnTCP5	449	472	+	2.64062	2.11e-05	0.0407	CCTGAAAAGAGAGAGAGGAAAAGC
AT4G38910	BBR-BPC	CnTCP18	1428	1457	-	-40.7595	2.12e-05	0.0664	GGAAAAAGGAAGGGAAAGGGAATCTGAAAA
AT4G38910	BBR-BPC	CnTCP18	1432	1461	-	-40.7595	2.12e-05	0.0664	AGAGGGAAAAAGGAAGGGAAAGGGAATCTG
AT5G42520	BBR-BPC	CnTCP15	403	423	-	1.90411	2.13e-05	0.0619	CTATCTTTGTCACTCTATTCA
AT4G38910	BBR-BPC	CnTCP15	2723	2752	-	-40.7848	2.13e-05	0.0664	AGGGATTTTGTCTGAGAGAAAGAGAGACGA
AT4G38910	BBR-BPC	CnTCP8	2810	2839	-	-40.8354	2.15e-05	0.0664	GGGTGGTTAGAGAGAGAAAGAAAAAGAATA
AT4G38910	BBR-BPC	CnTCP12	2886	2915	+	-40.8734	2.16e-05	0.0664	GAATTGAAATAGAAAGAAAGACACCTACAT
AT2G01930	BBR-BPC	CnTCP2	2884	2907	-	2.5625	2.17e-05	0.0408	GTGGTATATAAGTAGAGAGAGAGA
AT5G42520	BBR-BPC	CnTCP5	457	477	-	1.79452	2.2e-05	0.0622	CTGGAGCTTTTCCTCTCTCTC
AT4G38910	BBR-BPC	CnTCP13	2187	2216	+	-41.038	2.22e-05	0.0664	AGATATACACATAGTGTGAAAGAGTAAAAT
AT4G38910	BBR-BPC	CnTCP10	2955	2984	-	-41.038	2.22e-05	0.0664	AAACAGATAAGTAGATAGATAGACAGATAA
AT5G42520	BBR-BPC	CnTCP18	1809	1829	-	1.64384	2.3e-05	0.0626	CACACATTCTCTATATTTTTC
AT2G01930	BBR-BPC	CnTCP13	1991	2014	-	2.375	2.3e-05	0.0408	GAAATAGTGAAAGAAAGAGCATAA
AT5G42520	BBR-BPC	CnTCP14	1143	1163	+	1.60274	2.33e-05	0.0626	ATATCGCTTTCTCTTTTTTTT
AT2G01930	BBR-BPC	CnTCP17	585	608	-	2.28125	2.38e-05	0.0408	GAGACAAATTAGAAGAGAAAGGGA
AT2G01930	BBR-BPC	CnTCP10	2948	2971	-	2.28125	2.38e-05	0.0408	GATAGATAGACAGATAAATAAAAA
AT2G01930	BBR-BPC	CnTCP10	2950	2973	-	2.28125	2.38e-05	0.0408	TAGATAGATAGACAGATAAATAAA
AT2G01930	BBR-BPC	CnTCP8	1060	1083	+	2.26562	2.39e-05	0.0408	GGCGGGGGGGGAGAGAGCGTGAGA
AT2G01930	BBR-BPC	CnTCP14	1148	1171	-	2.26562	2.39e-05	0.0408	AAAAAAAAAAAAAAAAGAGAAAGC
AT2G01930	BBR-BPC	CnTCP3	2766	2789	-	2.09375	2.53e-05	0.0423	AAAAGGGAGATAAAAAGATGAAGA
AT4G38910	BBR-BPC	CnTCP8	1061	1090	+	-41.8228	2.54e-05	0.0734	GCGGGGGGGGAGAGAGCGTGAGAAATGGAA
AT2G01930	BBR-BPC	CnTCP10	2956	2979	-	2.0625	2.56e-05	0.0423	GATAAGTAGATAGATAGACAGATA
AT5G42520	BBR-BPC	CnTCP14	2925	2945	+	1.27397	2.58e-05	0.0674	ACTTTTTTTTTTCTCTTTCTT
AT4G38910	BBR-BPC	CnTCP2	2871	2900	-	-42.038	2.64e-05	0.0734	ATAAGTAGAGAGAGAGAATGTGTGTATGTT
AT5G42520	BBR-BPC	CnTCP3	2767	2787	+	1.09589	2.72e-05	0.0677	CTTCATCTTTTTATCTCCCTT
AT5G42520	BBR-BPC	CnTCP10	2957	2977	+	1.09589	2.72e-05	0.0677	ATCTGTCTATCTATCTACTTA
AT2G01930	BBR-BPC	CnTCP2	2876	2899	-	1.875	2.72e-05	0.0439	TAAGTAGAGAGAGAGAATGTGTGT
AT2G01930	BBR-BPC	CnTCP8	2815	2838	-	1.8125	2.78e-05	0.0439	GGTGGTTAGAGAGAGAAAGAAAAA
AT4G38910	BBR-BPC	CnTCP8	2812	2841	-	-42.3671	2.79e-05	0.0734	GTGGGTGGTTAGAGAGAGAAAGAAAAAGAA
AT5G42520	BBR-BPC	CnTCP8	1749	1769	-	0.972603	2.82e-05	0.0686	CTCTATCACCTTCTACCTCAA
AT2G01930	BBR-BPC	CnTCP12	2887	2910	+	1.75	2.83e-05	0.0439	AATTGAAATAGAAAGAAAGACACC
AT2G01930	BBR-BPC	CnTCP3	2764	2787	-	1.73438	2.85e-05	0.0439	AAGGGAGATAAAAAGATGAAGAAT
AT2G01930	BBR-BPC	CnTCP16	790	813	-	1.71875	2.86e-05	0.0439	GAGATGAGATGAGAGGAGAGGAGA
AT4G38910	BBR-BPC	CnTCP13	1058	1087	+	-42.6456	2.92e-05	0.0734	ATAGATATAGAAATATACTTATAGAAAGAA
AT2G01930	BBR-BPC	CnTCP14	2697	2720	-	1.64062	2.94e-05	0.0439	ATCAGATAAAGAGAGGCAATGAAA
AT4G38910	BBR-BPC	CnTCP14	2694	2723	-	-42.6962	2.95e-05	0.0734	TGAATCAGATAAAGAGAGGCAATGAAACAG
AT2G01930	BBR-BPC	CnTCP11	1717	1740	-	1.625	2.95e-05	0.0439	GGGAAAAATAAATAGAAAAAGATT
AT4G38910	BBR-BPC	CnTCP18	1434	1463	-	-42.7215	2.96e-05	0.0734	GAAGAGGGAAAAAGGAAGGGAAAGGGAATC
AT2G01930	BBR-BPC	CnTCP16	421	444	+	1.4375	3.14e-05	0.046	GGGGGGGGGTGGGTGGGTGGGTGG
AT4G38910	BBR-BPC	CnTCP2	2875	2904	-	-43.0633	3.15e-05	0.0734	GTATATAAGTAGAGAGAGAGAATGTGTGTA
AT5G42520	BBR-BPC	CnTCP13	875	895	+	0.575342	3.18e-05	0.0755	CTTTCCTTTTCTATCTTTTTC
AT4G38910	BBR-BPC	CnTCP16	787	816	-	-43.1519	3.21e-05	0.0734	AGAGAGATGAGATGAGAGGAGAGGAGAGAT
AT4G38910	BBR-BPC	CnTCP18	1438	1467	-	-43.1519	3.21e-05	0.0734	AAGGGAAGAGGGAAAAAGGAAGGGAAAGGG
AT4G38910	BBR-BPC	CnTCP14	272	301	+	-43.2152	3.24e-05	0.0734	AGAAAAAAACAGATAAAAAGTAAAAGAAAA
AT4G38910	BBR-BPC	CnTCP8	1071	1100	+	-43.2658	3.27e-05	0.0734	AGAGAGCGTGAGAAATGGAAGAAGAAAAGA
AT4G38910	BBR-BPC	CnTCP8	2722	2751	-	-43.3291	3.3e-05	0.0734	AACAAAACAGCTAGAGGAAGAGTTGGAGTG
AT4G38910	BBR-BPC	CnTCP6	968	997	+	-43.443	3.37e-05	0.0734	AAAAAAAAAAAAAAAAAAAAAGTTACAGCG
AT2G01930	BBR-BPC	CnTCP10	2654	2677	-	1.20312	3.39e-05	0.0483	GAATGAAAGAAAAGGGAACAGGGA
AT2G01930	BBR-BPC	CnTCP12	2883	2906	+	1.20312	3.39e-05	0.0483	GAAGAATTGAAATAGAAAGAAAGA
AT2G01930	BBR-BPC	CnTCP14	2922	2945	-	1.125	3.47e-05	0.0489	AAGAAAGAGAAAAAAAAAAGTTGG
AT5G42520	BBR-BPC	CnTCP13	877	897	+	0.164384	3.58e-05	0.0797	TTCCTTTTCTATCTTTTTCAC
AT5G42520	BBR-BPC	CnTCP8	1068	1088	-	0.150685	3.6e-05	0.0797	CCATTTCTCACGCTCTCTCCC
AT4G38910	BBR-BPC	CnTCP14	2698	2727	-	-43.8861	3.63e-05	0.0741	CAAATGAATCAGATAAAGAGAGGCAATGAA
AT4G38910	BBR-BPC	CnTCP2	2885	2914	-	-43.8987	3.64e-05	0.0741	GAAAGTAGTGGTATATAAGTAGAGAGAGAG
AT2G01930	BBR-BPC	CnTCP8	1087	1110	+	0.953125	3.67e-05	0.051	GGAAGAAGAAAAGAGGGAGGAGTG
AT5G42520	BBR-BPC	CnTCP10	344	364	+	0.0684932	3.69e-05	0.0797	TCATTTCTATCTCTATAATTC
AT4G38910	BBR-BPC	CnTCP13	1060	1089	+	-43.9873	3.69e-05	0.0741	AGATATAGAAATATACTTATAGAAAGAAAG
AT5G42520	BBR-BPC	CnTCP4	824	844	+	0.0547945	3.7e-05	0.0797	AGCTTTCTCTCTCTAAGCCTA
AT4G38910	BBR-BPC	CnTCP18	1430	1459	-	-44.0253	3.71e-05	0.0741	AGGGAAAAAGGAAGGGAAAGGGAATCTGAA
AT2G01930	BBR-BPC	CnTCP2	2886	2909	-	0.90625	3.73e-05	0.0511	TAGTGGTATATAAGTAGAGAGAGA
AT4G38910	BBR-BPC	CnTCP2	2879	2908	-	-44.0886	3.76e-05	0.0741	AGTGGTATATAAGTAGAGAGAGAGAATGTG
AT5G42520	BBR-BPC	CnTCP10	338	358	+	-0.0136986	3.78e-05	0.0797	TCACCTTCATTTCTATCTCTA
AT5G42520	BBR-BPC	CnTCP14	2927	2947	+	-0.0410959	3.81e-05	0.0797	TTTTTTTTTTCTCTTTCTTAA
AT2G01930	BBR-BPC	CnTCP13	868	891	-	0.8125	3.84e-05	0.0516	AAGATAGAAAAGGAAAGAAACGAA
AT2G01930	BBR-BPC	CnTCP5	681	704	+	0.796875	3.86e-05	0.0516	AAAAAAAAGAAAAAGGAAAGGCGA
AT4G38910	BBR-BPC	CnTCP13	869	898	-	-44.3038	3.9e-05	0.0741	AGTGAAAAAGATAGAAAAGGAAAGAAACGA
AT5G42520	BBR-BPC	CnTCP2	2873	2893	+	-0.150685	3.93e-05	0.08	CATACACACATTCTCTCTCTC
AT2G01930	BBR-BPC	CnTCP15	399	422	+	0.640625	4.06e-05	0.0535	GTGGTGAATAGAGTGACAAAGATA
AT4G38910	BBR-BPC	CnTCP2	2873	2902	-	-44.6203	4.11e-05	0.0741	ATATAAGTAGAGAGAGAGAATGTGTGTATG
AT2G01930	BBR-BPC	CnTCP8	1946	1969	+	0.59375	4.12e-05	0.0537	GATGGAGGGTGGTGGAGGGAGGTG
AT5G42520	BBR-BPC	CnTCP3	2660	2680	+	-0.315068	4.12e-05	0.08	ACATCTTTTTCACTCACCATC
AT4G38910	BBR-BPC	CnTCP17	790	819	+	-44.6582	4.13e-05	0.0741	AGAAATGGTATGCAAGTGATAGACAAAGAC
AT4G38910	BBR-BPC	CnTCP2	2877	2906	-	-44.6582	4.13e-05	0.0741	TGGTATATAAGTAGAGAGAGAGAATGTGTG
AT4G38910	BBR-BPC	CnTCP14	262	291	+	-44.6835	4.15e-05	0.0741	AAACAAAATCAGAAAAAAACAGATAAAAAG
AT5G42520	BBR-BPC	CnTCP17	801	821	-	-0.369863	4.19e-05	0.08	ATGTCTTTGTCTATCACTTGC
AT5G42520	BBR-BPC	CnTCP18	1442	1462	+	-0.369863	4.19e-05	0.08	TTCCCTTCCTTTTTCCCTCTT
AT5G42520	BBR-BPC	CnTCP14	1141	1161	+	-0.383562	4.21e-05	0.08	ACATATCGCTTTCTCTTTTTT
AT2G01930	BBR-BPC	CnTCP14	1150	1173	-	0.5	4.25e-05	0.0546	AAAAAAAAAAAAAAAAAAGAGAAA
AT4G38910	BBR-BPC	CnTCP13	1988	2017	-	-44.8481	4.28e-05	0.0741	GATGAAATAGTGAAAGAAAGAGCATAATAG
AT4G38910	BBR-BPC	CnTCP15	2721	2750	-	-44.8861	4.31e-05	0.0741	GGATTTTGTCTGAGAGAAAGAGAGACGATC
AT2G01930	BBR-BPC	CnTCP15	2720	2743	-	0.453125	4.31e-05	0.0548	GTCTGAGAGAAAGAGAGACGATCC
AT4G38910	BBR-BPC	CnTCP18	1442	1471	-	-44.8987	4.32e-05	0.0741	AGGAAAGGGAAGAGGGAAAAAGGAAGGGAA
AT2G01930	BBR-BPC	CnTCP18	1445	1468	-	0.390625	4.4e-05	0.0552	AAAGGGAAGAGGGAAAAAGGAAGG
AT4G38910	BBR-BPC	CnTCP12	967	996	+	-45.0127	4.4e-05	0.0743	AGAAACATTTAGAGAAGGTGAGTGCTAAAT
AT5G42520	BBR-BPC	CnTCP3	2769	2789	+	-0.575342	4.45e-05	0.0819	TCATCTTTTTATCTCCCTTTT
AT5G42520	BBR-BPC	CnTCP10	2657	2677	+	-0.589041	4.46e-05	0.0819	CTGTTCCCTTTTCTTTCATTC
AT2G01930	BBR-BPC	CnTCP8	2719	2742	-	0.28125	4.55e-05	0.0565	GCTAGAGGAAGAGTTGGAGTGTTG
AT4G38910	BBR-BPC	CnTCP13	645	674	-	-45.2658	4.6e-05	0.0761	GACGTAAGTTAGAGTGGATTAGAGACAGCA
AT2G01930	BBR-BPC	CnTCP10	1129	1152	+	0.21875	4.64e-05	0.0569	GAGAGACAAACACAAATGGAAAAA
AT4G38910	BBR-BPC	CnTCP14	274	303	+	-45.3671	4.68e-05	0.0761	AAAAAAACAGATAAAAAGTAAAAGAAAACA
AT4G38910	BBR-BPC	CnTCP3	2755	2784	-	-45.4304	4.73e-05	0.0761	GGAGATAAAAAGATGAAGAATCATTGAAAC
AT4G38910	BBR-BPC	CnTCP8	2662	2691	+	-45.6456	4.88e-05	0.0774	AGATTAAACCATAGGGAAACACAAAGACAA
AT5G42520	BBR-BPC	CnTCP4	818	838	+	-0.972603	4.98e-05	0.0899	CACCTCAGCTTTCTCTCTCTA
AT2G01930	BBR-BPC	CnTCP16	417	440	+	-0.03125	5.03e-05	0.0601	GGGGGGGGGGGGGTGGGTGGGTGG
AT2G01930	BBR-BPC	CnTCP15	2718	2741	-	-0.046875	5.05e-05	0.0601	CTGAGAGAAAGAGAGACGATCCTA
AT2G01930	BBR-BPC	CnTCP4	2544	2567	-	-0.0625	5.08e-05	0.0601	GAAGAAAGAAGAAGGAAAGAGGAG
AT2G01930	BBR-BPC	CnTCP8	2750	2773	-	-0.109375	5.15e-05	0.0603	TGGGGGGGTCTAGAGAGAGAAAAA
AT4G38910	BBR-BPC	CnTCP3	2757	2786	-	-46	5.19e-05	0.0804	AGGGAGATAAAAAGATGAAGAATCATTGAA
AT4G38910	BBR-BPC	CnTCP8	2808	2837	-	-46.038	5.23e-05	0.0804	GTGGTTAGAGAGAGAAAGAAAAAGAATATA
AT2G01930	BBR-BPC	CnTCP12	2813	2836	-	-0.21875	5.33e-05	0.0617	GTGAGAGAGATATGAAAATGAGGA
AT5G42520	BBR-BPC	CnTCP13	1071	1091	-	-1.21918	5.35e-05	0.0948	CCCTTTCTTTCTATAAGTATA
AT4G38910	BBR-BPC	CnTCP3	476	505	+	-46.2911	5.44e-05	0.0817	ACTGAAAGGGAGAAAGTGAAGGAGGTCTAA
AT4G38910	BBR-BPC	CnTCP14	1143	1172	-	-46.3418	5.49e-05	0.0817	AAAAAAAAAAAAAAAAAGAGAAAGCGATAT
AT4G38910	BBR-BPC	CnTCP16	751	780	-	-46.4051	5.55e-05	0.0817	GATAAGTGAGATAAAGATGGAGGCGGTTAG
AT2G01930	BBR-BPC	CnTCP16	752	775	-	-0.375	5.6e-05	0.0637	GTGAGATAAAGATGGAGGCGGTTA
AT5G42520	BBR-BPC	CnTCP18	1811	1831	-	-1.39726	5.62e-05	0.0964	TTCACACATTCTCTATATTTT
AT2G01930	BBR-BPC	CnTCP11	1721	1744	-	-0.390625	5.63e-05	0.0637	AAAAGGGAAAAATAAATAGAAAAA
AT2G01930	BBR-BPC	CnTCP13	866	889	-	-0.484375	5.79e-05	0.0646	GATAGAAAAGGAAAGAAACGAAGG
AT5G42520	BBR-BPC	CnTCP18	1448	1468	+	-1.52055	5.82e-05	0.0964	TCCTTTTTCCCTCTTCCCTTT
AT5G42520	BBR-BPC	CnTCP2	2906	2926	+	-1.52055	5.82e-05	0.0964	ACTACTTTCTCTCTCTAAAAA
AT4G38910	BBR-BPC	CnTCP17	584	613	-	-46.7342	5.84e-05	0.085	ATTTAGAGACAAATTAGAAGAGAAAGGGAG
AT5G42520	BBR-BPC	CnTCP15	2717	2737	+	-1.54795	5.87e-05	0.0964	ATAGGATCGTCTCTCTTTCTC
AT2G01930	BBR-BPC	CnTCP17	579	602	-	-0.53125	5.88e-05	0.0646	AATTAGAAGAGAAAGGGAGTCAAG
AT5G42520	BBR-BPC	CnTCP10	2955	2975	+	-1.57534	5.92e-05	0.0964	TTATCTGTCTATCTATCTACT
AT2G01930	BBR-BPC	CnTCP4	823	846	-	-0.59375	5.99e-05	0.0646	TGTAGGCTTAGAGAGAGAAAGCTG
AT2G01930	BBR-BPC	CnTCP13	2194	2217	+	-0.59375	5.99e-05	0.0646	CACATAGTGTGAAAGAGTAAAATA
AT4G38910	BBR-BPC	CnTCP10	336	365	-	-46.8861	5.99e-05	0.0853	AGAATTATAGAGATAGAAATGAAGGTGAAA
AT5G42520	BBR-BPC	CnTCP16	759	779	+	-1.63014	6.01e-05	0.0964	CTCCATCTTTATCTCACTTAT
AT2G01930	BBR-BPC	CnTCP17	587	610	-	-0.65625	6.11e-05	0.0646	TAGAGACAAATTAGAAGAGAAAGG
AT2G01930	BBR-BPC	CnTCP18	1451	1474	-	-0.65625	6.11e-05	0.0646	GTGAGGAAAGGGAAGAGGGAAAAA
AT2G01930	BBR-BPC	CnTCP13	880	903	-	-0.671875	6.14e-05	0.0646	TATATAGTGAAAAAGATAGAAAAG
AT5G42520	BBR-BPC	CnTCP8	959	979	-	-1.71233	6.15e-05	0.0964	CTATCTTTCTTTCTTCTTTCA
AT4G38910	BBR-BPC	CnTCP14	2692	2721	-	-47.1013	6.21e-05	0.0853	AATCAGATAAAGAGAGGCAATGAAACAGTT
AT5G42520	BBR-BPC	CnTCP12	2887	2907	-	-1.75342	6.22e-05	0.0964	GTCTTTCTTTCTATTTCAATT
AT4G38910	BBR-BPC	CnTCP8	2804	2833	-	-47.1266	6.24e-05	0.0853	TTAGAGAGAGAAAGAAAAAGAATATAAAAA
AT5G42520	BBR-BPC	CnTCP17	580	600	+	-1.78082	6.27e-05	0.0964	TTGACTCCCTTTCTCTTCTAA
AT4G38910	BBR-BPC	CnTCP3	482	511	+	-47.1646	6.28e-05	0.0853	AGGGAGAAAGTGAAGGAGGTCTAAGGAAAG
AT4G38910	BBR-BPC	CnTCP14	2706	2735	-	-47.1646	6.28e-05	0.0853	AAATAAAGCAAATGAATCAGATAAAGAGAG
AT2G01930	BBR-BPC	CnTCP17	809	832	+	-0.78125	6.35e-05	0.0662	TAGACAAAGACATAAATGGAGGGA
AT4G38910	BBR-BPC	CnTCP3	466	495	+	-47.3418	6.44e-05	0.0853	AGGAAATGCTACTGAAAGGGAGAAAGTGAA
AT4G38910	BBR-BPC	CnTCP14	2688	2717	-	-47.6076	6.71e-05	0.0853	AGATAAAGAGAGGCAATGAAACAGTTGTAG
AT4G38910	BBR-BPC	CnTCP3	2761	2790	-	-47.6203	6.72e-05	0.0853	TAAAAGGGAGATAAAAAGATGAAGAATCAT
AT4G38910	BBR-BPC	CnTCP16	785	814	-	-47.6456	6.75e-05	0.0853	AGAGATGAGATGAGAGGAGAGGAGAGATCA
AT4G38910	BBR-BPC	CnTCP3	2662	2691	-	-47.6456	6.75e-05	0.0853	ACATATATACTGATGGTGAGTGAAAAAGAT
AT4G38910	BBR-BPC	CnTCP8	2724	2753	-	-47.6582	6.76e-05	0.0853	AAAACAAAACAGCTAGAGGAAGAGTTGGAG
AT2G01930	BBR-BPC	CnTCP12	2815	2838	-	-1.01562	6.83e-05	0.0704	GTGTGAGAGAGATATGAAAATGAG
AT5G42520	BBR-BPC	CnTCP3	801	821	+	-2.09589	6.85e-05	0.102	ACCCCTTCATCTCTATATATA
AT5G42520	BBR-BPC	CnTCP8	2743	2763	+	-2.09589	6.85e-05	0.102	TGTTTTGTTTTTCTCTCTCTA
AT5G42520	BBR-BPC	CnTCP13	883	903	+	-2.12329	6.9e-05	0.102	TTCTATCTTTTTCACTATATA
AT2G01930	BBR-BPC	CnTCP6	1799	1822	-	-1.07812	6.96e-05	0.0711	AATTGATGATGATGAAGAGAGAGT
AT5G42520	BBR-BPC	CnTCP8	2747	2767	+	-2.17808	7e-05	0.102	TTGTTTTTCTCTCTCTAGACC
AT4G38910	BBR-BPC	CnTCP10	2961	2990	-	-47.9241	7.08e-05	0.0882	GACGTTAAACAGATAAGTAGATAGATAGAC
AT2G01930	BBR-BPC	CnTCP8	1052	1075	+	-1.15625	7.13e-05	0.0719	GTGGGGGTGGCGGGGGGGGAGAGA
AT5G42520	BBR-BPC	CnTCP18	2931	2951	+	-2.28767	7.22e-05	0.103	CACTCTTTCATTCTCAAATTC
AT2G01930	BBR-BPC	CnTCP14	1152	1175	-	-1.20312	7.23e-05	0.0719	TAAAAAAAAAAAAAAAAAAAGAGA
AT5G42520	BBR-BPC	CnTCP14	1216	1236	-	-2.32877	7.3e-05	0.103	TTGTGTCTTCTTCTTTCTCCT
AT4G38910	BBR-BPC	CnTCP14	1205	1234	+	-48.1266	7.32e-05	0.0893	AGTGTGTGTAAAGGAGAAAGAAGAAGACAC
AT4G38910	BBR-BPC	CnTCP10	2949	2978	-	-48.1392	7.34e-05	0.0893	ATAAGTAGATAGATAGACAGATAAATAAAA
AT2G01930	BBR-BPC	CnTCP13	882	905	-	-1.26562	7.37e-05	0.0719	TATATATAGTGAAAAAGATAGAAA
AT2G01930	BBR-BPC	CnTCP14	271	294	+	-1.28125	7.41e-05	0.0719	CAGAAAAAAACAGATAAAAAGTAA
AT2G01930	BBR-BPC	CnTCP18	1448	1471	-	-1.3125	7.48e-05	0.0719	AGGAAAGGGAAGAGGGAAAAAGGA
AT4G38910	BBR-BPC	CnTCP10	2649	2678	-	-48.3418	7.56e-05	0.0909	AGAATGAAAGAAAAGGGAACAGGGAATTAC
AT2G01930	BBR-BPC	CnTCP12	1796	1819	+	-1.35938	7.59e-05	0.0719	GATAAAAAAAAAAAAAAAAAAAAA
AT2G01930	BBR-BPC	CnTCP18	1429	1452	-	-1.375	7.63e-05	0.0719	AAGGAAGGGAAAGGGAATCTGAAA
AT2G01930	BBR-BPC	CnTCP1	795	818	-	-1.39062	7.66e-05	0.0719	AATACACCGAGAGAAAGAAAATCG
AT2G01930	BBR-BPC	CnTCP17	813	836	+	-1.42188	7.74e-05	0.0719	CAAAGACATAAATGGAGGGAAAGT
AT2G01930	BBR-BPC	CnTCP8	1083	1106	+	-1.42188	7.74e-05	0.0719	AAATGGAAGAAGAAAAGAGGGAGG
AT5G42520	BBR-BPC	CnTCP13	867	887	+	-2.57534	7.82e-05	0.107	CTTCGTTTCTTTCCTTTTCTA
AT2G01930	BBR-BPC	CnTCP8	1080	1103	+	-1.46875	7.85e-05	0.0721	GAGAAATGGAAGAAGAAAAGAGGG
AT4G38910	BBR-BPC	CnTCP10	2947	2976	-	-48.6076	7.88e-05	0.093	AAGTAGATAGATAGACAGATAAATAAAAAA
AT4G38910	BBR-BPC	CnTCP4	2536	2565	-	-48.6329	7.91e-05	0.093	AGAAAGAAGAAGGAAAGAGGAGGTGAAGAA
AT2G01930	BBR-BPC	CnTCP12	968	991	+	-1.5	7.92e-05	0.0721	GAAACATTTAGAGAAGGTGAGTGC
AT5G42520	BBR-BPC	CnTCP15	2719	2739	+	-2.63014	7.94e-05	0.107	AGGATCGTCTCTCTTTCTCTC
AT5G42520	BBR-BPC	CnTCP2	2908	2928	+	-2.63014	7.94e-05	0.107	TACTTTCTCTCTCTAAAAAAA
AT2G01930	BBR-BPC	CnTCP4	2530	2553	-	-1.51562	7.96e-05	0.0721	GAAAGAGGAGGTGAAGAAGGGGGT
AT5G42520	BBR-BPC	CnTCP18	1432	1452	+	-2.64384	7.97e-05	0.107	CAGATTCCCTTTCCCTTCCTT
AT4G38910	BBR-BPC	CnTCP13	1132	1161	+	-48.8608	8.24e-05	0.0946	AAAGAAAGAAAGCAGAAGTGGTCCATAGCT
AT4G38910	BBR-BPC	CnTCP13	1054	1083	+	-48.8861	8.27e-05	0.0946	ACATATAGATATAGAAATATACTTATAGAA
AT4G38910	BBR-BPC	CnTCP14	1151	1180	-	-48.9241	8.31e-05	0.0946	AAAATTAAAAAAAAAAAAAAAAAAAGAGAA
AT5G42520	BBR-BPC	CnTCP12	2816	2836	+	-2.87671	8.5e-05	0.112	TCATTTTCATATCTCTCTCAC
AT4G38910	BBR-BPC	CnTCP3	2672	2701	-	-49.0886	8.55e-05	0.0962	AGAGCTAAAGACATATATACTGATGGTGAG
AT5G42520	BBR-BPC	CnTCP15	2078	2098	-	-2.90411	8.56e-05	0.112	CCCATTTTCTCACTACCATGC
AT4G38910	BBR-BPC	CnTCP14	1147	1176	-	-49.2152	8.71e-05	0.0963	TTAAAAAAAAAAAAAAAAAAAGAGAAAGCG
AT4G38910	BBR-BPC	CnTCP8	2798	2827	-	-49.2405	8.74e-05	0.0963	AGAGAAAGAAAAAGAATATAAAAAAAGGAA
AT2G01930	BBR-BPC	CnTCP4	2456	2479	-	-1.82812	8.75e-05	0.077	AGTGAACGGAGGGAAAGAGGAATA
AT2G01930	BBR-BPC	CnTCP17	583	606	-	-1.84375	8.79e-05	0.077	GACAAATTAGAAGAGAAAGGGAGT
AT2G01930	BBR-BPC	CnTCP13	646	669	-	-1.84375	8.79e-05	0.077	AAGTTAGAGTGGATTAGAGACAGC
AT2G01930	BBR-BPC	CnTCP8	961	984	+	-1.84375	8.79e-05	0.077	AAAGAAGAAAGAAAGATAGTAGTA
AT4G38910	BBR-BPC	CnTCP3	1523	1552	-	-49.3544	8.91e-05	0.0963	AAATAAACGGCGATGGCTAGAGTTTGACAT
AT4G38910	BBR-BPC	CnTCP3	480	509	+	-49.3671	8.93e-05	0.0963	AAAGGGAGAAAGTGAAGGAGGTCTAAGGAA
AT4G38910	BBR-BPC	CnTCP14	1213	1242	+	-49.4304	9.02e-05	0.0964	TAAAGGAGAAAGAAGAAGACACAAGTAACG
AT5G42520	BBR-BPC	CnTCP18	1438	1458	+	-3.16438	9.19e-05	0.119	CCCTTTCCCTTCCTTTTTCCC
AT2G01930	BBR-BPC	CnTCP8	1064	1087	+	-2	9.22e-05	0.08	GGGGGGGAGAGAGCGTGAGAAATG
AT4G38910	BBR-BPC	CnTCP17	804	833	+	-49.6203	9.28e-05	0.0969	AGTGATAGACAAAGACATAAATGGAGGGAA
AT2G01930	BBR-BPC	CnTCP14	275	298	+	-2.0625	9.39e-05	0.0802	AAAAAACAGATAAAAAGTAAAAGA
AT2G01930	BBR-BPC	CnTCP18	1431	1454	-	-2.0625	9.39e-05	0.0802	AAAAGGAAGGGAAAGGGAATCTGA
AT4G38910	BBR-BPC	CnTCP5	2846	2875	-	-49.6835	9.39e-05	0.0969	GGACAGTCACTACAAGAAAAAGAGGAACCG
AT4G38910	BBR-BPC	CnTCP13	1066	1095	+	-49.7089	9.44e-05	0.0969	AGAAATATACTTATAGAAAGAAAGGGTACT
AT4G38910	BBR-BPC	CnTCP4	808	837	-	-49.7468	9.51e-05	0.0969	AGAGAGAGAAAGCTGAGGTGACGCTGATGT
AT4G38910	BBR-BPC	CnTCP15	406	435	+	-49.7975	9.6e-05	0.0969	ATAGAGTGACAAAGATAGTCAACAGGTCAA
AT4G38910	BBR-BPC	CnTCP13	885	914	-	-49.8228	9.63e-05	0.0969	GGATATATGTATATATAGTGAAAAAGATAG
AT2G01930	BBR-BPC	CnTCP4	2528	2551	-	-2.15625	9.66e-05	0.0808	AAGAGGAGGTGAAGAAGGGGGTTT
AT2G01930	BBR-BPC	CnTCP8	2742	2765	-	-2.17188	9.71e-05	0.0808	TCTAGAGAGAGAAAAACAAAACAG
AT4G38910	BBR-BPC	CnTCP3	2753	2782	-	-49.9367	9.8e-05	0.0976	AGATAAAAAGATGAAGAATCATTGAAACAA
AT2G01930	BBR-BPC	CnTCP10	345	368	-	-2.21875	9.84e-05	0.0808	ATGAGAATTATAGAGATAGAAATG
AT2G01930	BBR-BPC	CnTCP14	1214	1237	+	-2.21875	9.84e-05	0.0808	AAAGGAGAAAGAAGAAGACACAAG
AT5G42520	BBR-BPC	CnTCP2	2930	2950	+	-3.42466	9.86e-05	0.125	CCACATTTATTTATTTCTCTC
AT2G01930	BBR-BPC	CnTCP8	1749	1772	+	-2.23438	9.89e-05	0.0808	TTGAGGTAGAAGGTGATAGAGTAA
AT2G01930	BBR-BPC	CnTCP10	147	170	-	-2.25	9.94e-05	0.0808	AAATGAGAAAAAGAAAAAAACTGG
AT5G42520	BBR-BPC	CnTCP14	2144	2164	-	-3.45205	9.94e-05	0.125	ACGACCCATTTTCTCTATTTC
AT5G45300	BES1	CnTCP6	2830	2844	+	21.4375	1.9e-08	0.00204	TCACACGTGTCACCC
AT5G45300	BES1	CnTCP16	442	456	-	16.4375	1.72e-06	0.0708	TGACACGTGTCACCA
AT4G18890	BES1	CnTCP6	2831	2841	+	16.8906	1.81e-06	0.194	CACACGTGTCA
AT1G75080	BES1	CnTCP6	2830	2849	+	16.5	1.83e-06	0.196	TCACACGTGTCACCCAAATG
AT1G19350	BES1	CnTCP6	2831	2841	+	16.481	2.07e-06	0.218	CACACGTGTCA
AT5G45300	BES1	CnTCP16	445	459	+	15.8125	2.5e-06	0.0708	TGACACGTGTCATAT
AT5G45300	BES1	CnTCP6	2827	2841	-	15.7188	2.64e-06	0.0708	TGACACGTGTGAAAA
AT4G36780	BES1	CnTCP6	2831	2841	-	15.9219	3.11e-06	0.335	TGACACGTGTG
AT1G78700	BES1	CnTCP6	2831	2841	+	15.5469	4.1e-06	0.352	CACACGTGTCA
AT4G18890	BES1	CnTCP6	2830	2840	-	15.2656	5.11e-06	0.221	GACACGTGTGA
AT1G75080	BES1	CnTCP11	2470	2489	-	14.125	5.72e-06	0.306	CTACACGTGTATTACGCGAT
AT1G19350	BES1	CnTCP13	2374	2384	+	15.0633	6.54e-06	0.218	GACACGTGGCA
AT4G36780	BES1	CnTCP11	2479	2489	-	14.3125	6.58e-06	0.354	CTACACGTGTA
AT1G78700	BES1	CnTCP11	2479	2489	+	14.375	7.01e-06	0.352	TACACGTGTAG
AT5G45300	BES1	CnTCP13	2373	2387	+	13.6094	7.4e-06	0.159	CGACACGTGGCAAAT
AT1G19350	BES1	CnTCP6	2830	2840	-	14.7848	7.51e-06	0.218	GACACGTGTGA
AT4G18890	BES1	CnTCP16	446	456	+	14	9.26e-06	0.221	GACACGTGTCA
AT4G18890	BES1	CnTCP16	445	455	-	14	9.26e-06	0.221	GACACGTGTCA
AT1G19350	BES1	CnTCP16	446	456	+	14.3038	1.02e-05	0.218	GACACGTGTCA
AT1G19350	BES1	CnTCP16	445	455	-	14.3038	1.02e-05	0.218	GACACGTGTCA
AT4G18890	BES1	CnTCP11	2479	2489	+	13.7812	1.03e-05	0.221	TACACGTGTAG
AT5G45300	BES1	CnTCP13	2370	2384	-	12.625	1.11e-05	0.198	TGCCACGTGTCGTAC
AT1G19350	BES1	CnTCP13	2373	2383	-	13.7975	1.3e-05	0.231	GCCACGTGTCG
AT4G36780	BES1	CnTCP11	2478	2488	+	12.1719	1.33e-05	0.385	ATACACGTGTA
AT1G78700	BES1	CnTCP11	2478	2488	-	12.3281	1.35e-05	0.352	TACACGTGTAT
AT4G36780	BES1	CnTCP17	2583	2593	+	11.625	1.43e-05	0.385	CTTCACGTGCA
AT1G78700	BES1	CnTCP17	2583	2593	-	11.9531	1.45e-05	0.352	TGCACGTGAAG
AT4G18890	BES1	CnTCP13	2373	2383	-	12.875	1.56e-05	0.24	GCCACGTGTCG
AT4G18890	BES1	CnTCP17	2583	2593	-	12.875	1.56e-05	0.24	TGCACGTGAAG
AT1G19350	BES1	CnTCP11	2479	2489	+	13.3165	1.64e-05	0.231	TACACGTGTAG
AT1G78700	BES1	CnTCP6	2830	2840	-	11.2656	1.65e-05	0.352	GACACGTGTGA
AT1G19350	BES1	CnTCP17	2583	2593	-	13.2025	1.72e-05	0.231	TGCACGTGAAG
AT5G45300	BES1	CnTCP11	2475	2489	-	11.3594	1.81e-05	0.277	CTACACGTGTATTAC
AT4G18890	BES1	CnTCP13	2374	2384	+	12.2344	1.85e-05	0.248	GACACGTGGCA
AT4G18890	BES1	CnTCP11	2478	2488	-	11.6406	2.25e-05	0.268	TACACGTGTAT
AT1G78700	BES1	CnTCP16	446	456	+	9.21875	2.29e-05	0.352	GACACGTGTCA
AT1G78700	BES1	CnTCP16	445	455	-	9.21875	2.29e-05	0.352	GACACGTGTCA
AT1G75080	BES1	CnTCP16	437	456	-	10.5156	2.37e-05	0.745	TGACACGTGTCACCACCCAC
AT4G36780	BES1	CnTCP16	1785	1795	-	7.67188	2.44e-05	0.525	TATCACGTGTA
AT1G75080	BES1	CnTCP11	2478	2497	+	10.0469	2.78e-05	0.745	ATACACGTGTAGGGTTGAAA
AT1G78700	BES1	CnTCP16	1785	1795	+	7.70312	2.97e-05	0.359	TACACGTGATA
AT1G78700	BES1	CnTCP13	2374	2384	+	7.625	3e-05	0.359	GACACGTGGCA
AT4G18890	BES1	CnTCP16	1785	1795	+	10.0156	3.21e-05	0.344	TACACGTGATA
AT5G45300	BES1	CnTCP11	2478	2492	+	9.60938	3.41e-05	0.457	ATACACGTGTAGGGT
AT4G36780	BES1	CnTCP6	2830	2840	+	4.17188	4.41e-05	0.696	TCACACGTGTC
AT1G75080	BES1	CnTCP6	2822	2841	-	8.5625	4.47e-05	0.789	TGACACGTGTGAAAATTAAC
AT4G36780	BES1	CnTCP15	1661	1671	-	4.125	4.52e-05	0.696	CCAAACGTGTG
AT4G18890	BES1	CnTCP7	1319	1329	+	7.92188	4.56e-05	0.445	TGTACGTGTCG
AT1G78700	BES1	CnTCP16	1019	1029	+	4.82812	4.74e-05	0.51	TACACGAGGCC
AT1G75080	BES1	CnTCP15	1873	1892	-	8.35938	4.75e-05	0.789	TCATACGTGGAATTCATTAT
AT1G75080	BES1	CnTCP10	1342	1361	-	8.07812	5.16e-05	0.789	CCATTCGTGCCATCTTCGCT
AT1G78700	BES1	CnTCP13	2373	2383	-	3.95312	5.65e-05	0.552	GCCACGTGTCG
AT4G36780	BES1	CnTCP16	1019	1029	-	3.42188	5.71e-05	0.769	GGCCTCGTGTA
AT5G45300	BES1	CnTCP7	1315	1329	-	7.59375	6.34e-05	0.647	CGACACGTACATATT
AT1G78700	BES1	CnTCP15	1661	1671	+	3.48438	6.4e-05	0.573	CACACGTTTGG
AT5G45300	BES1	CnTCP17	2580	2594	-	7.42188	6.68e-05	0.647	TTGCACGTGAAGAAA
AT5G45300	BES1	CnTCP12	1928	1942	+	7.15625	7.22e-05	0.647	CCCCACGTACTTGAC
AT5G45300	BES1	CnTCP15	1881	1895	+	6.98438	7.59e-05	0.647	TTCCACGTATGAGAT
AT5G45300	BES1	CnTCP14	2637	2651	+	6.875	7.84e-05	0.647	CCACAAGTGCTTACA
AT1G78700	BES1	CnTCP7	1319	1329	+	2.67188	8.1e-05	0.639	TGTACGTGTCG
AT1G78700	BES1	CnTCP9	1857	1867	+	2.51562	8.32e-05	0.639	CGCCCGTGTTC
AT4G18890	BES1	CnTCP3	2436	2446	+	4.92188	8.66e-05	0.775	CACACATGTTG
AT4G36780	BES1	CnTCP15	1660	1670	+	1.98438	8.8e-05	0.859	ACACACGTTTG
AT4G36780	BES1	CnTCP12	187	197	-	1.96875	8.83e-05	0.859	CCCCACGGGTA
AT1G75080	BES1	CnTCP9	1856	1875	+	6.07812	8.86e-05	0.972	ACGCCCGTGTTCTTTGACGC
AT1G75080	BES1	CnTCP16	445	464	+	6.04688	8.93e-05	0.972	TGACACGTGTCATATGACGT
AT5G45300	BES1	CnTCP15	1660	1674	+	6.4375	8.93e-05	0.66	ACACACGTTTGGTGC
AT1G19350	BES1	CnTCP16	1785	1795	+	8.56962	8.96e-05	1	TACACGTGATA
AT4G36780	BES1	CnTCP7	1319	1329	-	1.92188	9.12e-05	0.859	CGACACGTACA
AT5G45300	BES1	CnTCP17	2583	2597	+	6.32812	9.23e-05	0.66	CTTCACGTGCAACTA
AT1G75080	BES1	CnTCP13	2365	2384	-	5.84375	9.41e-05	0.972	TGCCACGTGTCGTACCTTTC
AT4G36780	BES1	CnTCP9	1857	1867	-	1.82812	9.58e-05	0.859	GAACACGGGCG
AT1G75080	BES1	CnTCP13	2373	2392	+	5.60938	9.99e-05	0.972	CGACACGTGGCAAATTATGA
AT2G20180	bHLH	CnTCP13	2369	2382	+	19.2329	6.18e-08	0.00664	GGTACGACACGTGG
AT2G22750	bHLH	CnTCP11	2472	2488	+	17.7945	6e-07	0.0644	CGCGTAATACACGTGTA
AT1G51140	bHLH	CnTCP11	1535	1548	-	16.1875	1.49e-06	0.12	TTGTCCACTTGCTC
AT4G21330	bHLH	CnTCP3	2448	2461	+	15.8942	1.68e-06	0.18	TATCAATCACGTGA
AT2G20180	bHLH	CnTCP6	2832	2845	-	16.411	1.8e-06	0.074	TGGGTGACACGTGT
AT2G20180	bHLH	CnTCP16	441	454	+	16.2603	2.07e-06	0.074	GTGGTGACACGTGT
AT3G23210	bHLH	CnTCP13	2368	2390	+	15.9688	2.23e-06	0.0948	AGGTACGACACGTGGCAAATTAT
AT1G59640	bHLH	CnTCP16	440	460	-	16.0625	2.32e-06	0.165	CATATGACACGTGTCACCACC
AT1G51140	bHLH	CnTCP5	2585	2598	-	15.7969	2.49e-06	0.12	CTAGCCACTTGGCC
AT4G30980	bHLH	CnTCP16	439	453	+	14.9767	2.87e-06	0.302	GGGTGGTGACACGTG
AT3G23210	bHLH	CnTCP11	2473	2495	+	15.5938	2.93e-06	0.0948	GCGTAATACACGTGTAGGGTTGA
AT1G59640	bHLH	CnTCP16	441	461	+	15.7188	3.09e-06	0.165	GTGGTGACACGTGTCATATGA
AT1G51140	bHLH	CnTCP7	1535	1548	-	15.5625	3.36e-06	0.12	GCACCAACTTGCTT
AT3G23210	bHLH	CnTCP16	440	462	+	15.3438	3.5e-06	0.0948	GGTGGTGACACGTGTCATATGAC
AT3G23210	bHLH	CnTCP16	439	461	-	15.3281	3.54e-06	0.0948	TCATATGACACGTGTCACCACCC
AT2G42280	bHLH	CnTCP11	1536	1546	-	15.4384	3.88e-06	0.359	GTCCACTTGCT
AT1G69010	bHLH	CnTCP11	2472	2486	-	15.3438	3.98e-06	0.245	CACGTGTATTACGCG
AT5G61270	bHLH	CnTCP16	440	454	+	14.863	4.37e-06	0.469	GGTGGTGACACGTGT
AT1G09530	bHLH	CnTCP13	2375	2384	-	15.4844	4.42e-06	0.474	TGCCACGTGT
AT5G08130	bHLH	CnTCP6	2833	2846	+	15.4844	4.62e-06	0.201	CACGTGTCACCCAA
AT1G59640	bHLH	CnTCP13	2368	2388	-	15.1562	4.78e-06	0.17	AATTTGCCACGTGTCGTACCT
AT3G23210	bHLH	CnTCP6	2824	2846	-	14.7656	5.2e-06	0.111	TTGGGTGACACGTGTGAAAATTA
AT5G08130	bHLH	CnTCP16	440	453	-	15.2656	5.41e-06	0.201	CACGTGTCACCACC
AT5G08130	bHLH	CnTCP11	1962	1975	-	15.2188	5.6e-06	0.201	CACGTGACTATGAT
AT4G30980	bHLH	CnTCP6	2833	2847	-	13.5116	5.63e-06	0.302	TTTGGGTGACACGTG
AT1G35460	bHLH	CnTCP11	1536	1546	+	15.3281	5.7e-06	0.472	AGCAAGTGGAC
AT4G21330	bHLH	CnTCP11	1963	1976	+	12.7692	5.95e-06	0.32	TCATAGTCACGTGA
AT1G69010	bHLH	CnTCP6	2833	2847	+	14.6094	6.16e-06	0.245	CACGTGTCACCCAAA
AT4G36930	bHLH	CnTCP13	2375	2383	-	14.0737	6.36e-06	0.684	GCCACGTGT
AT2G43010	bHLH	CnTCP13	2375	2383	+	14.7206	6.53e-06	0.51	ACACGTGGC
AT4G14410	bHLH	CnTCP13	2374	2383	+	12.3833	6.56e-06	0.353	GACACGTGGC
AT4G14410	bHLH	CnTCP13	2374	2383	-	12.3833	6.56e-06	0.353	GCCACGTGTC
AT2G42280	bHLH	CnTCP5	2586	2596	-	15.0137	6.68e-06	0.359	AGCCACTTGGC
AT1G69010	bHLH	CnTCP16	439	453	-	14.4219	6.86e-06	0.245	CACGTGTCACCACCC
AT5G46830	bHLH	CnTCP3	684	695	+	15.0156	6.94e-06	0.747	ATGTGTACGGAT
AT2G20180	bHLH	CnTCP18	1539	1552	-	14.411	8.59e-06	0.231	GAAAGGCGACGTGG
AT5G61270	bHLH	CnTCP6	2832	2846	-	13.4932	8.89e-06	0.477	TTGGGTGACACGTGT
AT1G10120	bHLH	CnTCP11	2472	2492	+	13.7397	9.1e-06	0.597	CGCGTAATACACGTGTAGGGT
AT3G23690	bHLH	CnTCP13	2374	2388	-	14.1519	9.91e-06	0.482	AATTTGCCACGTGTC
AT1G59640	bHLH	CnTCP6	2826	2846	+	13.9375	1.1e-05	0.294	ATTTTCACACGTGTCACCCAA
AT2G22750	bHLH	CnTCP8	2048	2064	-	12.8493	1.13e-05	0.273	TATGTGTGTCACATGGG
AT1G35460	bHLH	CnTCP7	1536	1546	+	14.4062	1.14e-05	0.472	AGCAAGTTGGT
AT2G18300	bHLH	CnTCP17	2584	2595	-	13.9167	1.16e-05	1	GTTGCACGTGAA
AT5G38860	bHLH	CnTCP6	2831	2848	-	11.7808	1.18e-05	0.544	ATTTGGGTGACACGTGTG
AT3G59060	bHLH	CnTCP17	2585	2592	+	15.0441	1.22e-05	0.719	TCACGTGC
AT2G42280	bHLH	CnTCP7	1536	1546	-	14.2055	1.23e-05	0.441	ACCAACTTGCT
AT4G36930	bHLH	CnTCP18	1538	1546	+	13.4211	1.27e-05	0.684	CCCACGTCG
AT1G35460	bHLH	CnTCP9	2642	2652	+	14	1.38e-05	0.472	TTCAAGTGGCA
AT5G08130	bHLH	CnTCP13	2368	2381	-	13.5938	1.39e-05	0.373	CACGTGTCGTACCT
AT3G23690	bHLH	CnTCP18	989	1003	-	13.5063	1.42e-05	0.482	CTGTAGTCATGTGCT
AT5G61270	bHLH	CnTCP13	2375	2389	-	12.4521	1.44e-05	0.515	TAATTTGCCACGTGT
AT2G24260	bHLH	CnTCP13	2374	2383	+	13.1684	1.45e-05	0.538	GACACGTGGC
AT2G24260	bHLH	CnTCP13	2374	2383	-	13.1684	1.45e-05	0.538	GCCACGTGTC
AT2G31220	bHLH	CnTCP1	1583	1596	-	13.2969	1.52e-05	0.674	GCAAGCGGCGGTGA
AT2G31220	bHLH	CnTCP5	1820	1833	+	13.2812	1.53e-05	0.674	GGATTTGTCGGCCA
AT2G43010	bHLH	CnTCP11	1968	1976	-	13.6765	1.63e-05	0.51	TCACGTGAC
AT2G22750	bHLH	CnTCP16	446	462	-	12.0822	1.64e-05	0.273	GTCATATGACACGTGTC
AT1G59640	bHLH	CnTCP11	2473	2493	-	13.25	1.66e-05	0.354	AACCCTACACGTGTATTACGC
AT2G22750	bHLH	CnTCP16	1012	1028	+	12.0548	1.66e-05	0.273	TATGTTGTACACGAGGC
AT2G22750	bHLH	CnTCP11	1527	1543	-	12.0274	1.69e-05	0.273	CACTTGCTCAACGTGTT
AT4G00050	bHLH	CnTCP17	2585	2592	+	14.4574	1.71e-05	0.539	TCACGTGC
AT2G22750	bHLH	CnTCP13	2367	2383	+	11.9863	1.72e-05	0.273	AAGGTACGACACGTGGC
AT2G22750	bHLH	CnTCP6	2831	2847	-	11.9178	1.78e-05	0.273	TTTGGGTGACACGTGTG
AT2G43010	bHLH	CnTCP8	2048	2056	-	13.5882	1.79e-05	0.51	TCACATGGG
AT4G21330	bHLH	CnTCP11	2474	2487	+	9.90385	1.82e-05	0.476	CGTAATACACGTGT
AT1G10120	bHLH	CnTCP16	442	462	-	12.2466	1.88e-05	0.597	GTCATATGACACGTGTCACCA
AT3G23210	bHLH	CnTCP13	2367	2389	-	12.6406	1.88e-05	0.336	TAATTTGCCACGTGTCGTACCTT
AT1G51140	bHLH	CnTCP9	2641	2654	-	13.7344	1.88e-05	0.506	TGTGCCACTTGAAG
AT4G17880	bHLH	CnTCP17	2585	2592	+	13.2785	1.95e-05	0.486	TCACGTGC
AT5G61270	bHLH	CnTCP13	2368	2382	+	11.6575	2.02e-05	0.543	AGGTACGACACGTGG
AT5G38860	bHLH	CnTCP11	1960	1977	+	9.87671	2.16e-05	0.544	CAATCATAGTCACGTGAA
AT2G42280	bHLH	CnTCP9	2642	2652	-	13.3973	2.17e-05	0.494	TGCCACTTGAA
AT4G14410	bHLH	CnTCP16	446	455	+	9.1	2.18e-05	0.567	GACACGTGTC
AT4G14410	bHLH	CnTCP16	446	455	-	9.1	2.18e-05	0.567	GACACGTGTC
AT5G38860	bHLH	CnTCP13	2366	2383	+	9.83562	2.18e-05	0.544	AAAGGTACGACACGTGGC
AT4G21330	bHLH	CnTCP9	594	607	+	9.49038	2.18e-05	0.476	TGACATTCACATGA
AT4G21330	bHLH	CnTCP6	2386	2399	-	9.48077	2.22e-05	0.476	CAGTAGTCCCGTGA
AT5G08130	bHLH	CnTCP16	1787	1800	+	12.4375	2.22e-05	0.477	CACGTGATATATGT
AT2G42280	bHLH	CnTCP3	69	79	+	13.2877	2.29e-05	0.494	AGCAACTTGAC
AT1G69010	bHLH	CnTCP11	1961	1975	-	11.875	2.32e-05	0.517	CACGTGACTATGATT
AT1G59640	bHLH	CnTCP13	2369	2389	+	12.625	2.32e-05	0.413	GGTACGACACGTGGCAAATTA
AT1G10120	bHLH	CnTCP6	2827	2847	-	11.7534	2.33e-05	0.597	TTTGGGTGACACGTGTGAAAA
AT1G10120	bHLH	CnTCP16	439	459	+	11.6712	2.41e-05	0.597	GGGTGGTGACACGTGTCATAT
AT3G59060	bHLH	CnTCP13	1878	1885	-	13.7206	2.43e-05	0.719	TCACATGG
AT3G59060	bHLH	CnTCP8	2049	2056	-	13.7206	2.43e-05	0.719	TCACATGG
AT1G69010	bHLH	CnTCP13	2367	2381	-	11.7031	2.47e-05	0.517	CACGTGTCGTACCTT
AT1G09530	bHLH	CnTCP17	2585	2594	-	12.8906	2.48e-05	0.815	TTGCACGTGA
AT2G22750	bHLH	CnTCP16	1785	1801	-	11.1096	2.59e-05	0.348	TACATATATCACGTGTA
AT1G51140	bHLH	CnTCP13	2169	2182	-	13.2656	2.62e-05	0.55	TGATCAACTTGTAA
AT1G35460	bHLH	CnTCP5	2586	2596	+	12.5938	2.62e-05	0.472	GCCAAGTGGCT
AT5G08130	bHLH	CnTCP3	2447	2460	-	11.8906	2.67e-05	0.479	CACGTGATTGATAG
AT4G16430	bHLH	CnTCP16	447	454	+	12.188	2.67e-05	0.476	ACACGTGT
AT4G16430	bHLH	CnTCP16	447	454	-	12.188	2.67e-05	0.476	ACACGTGT
AT4G16430	bHLH	CnTCP11	2480	2487	+	12.188	2.67e-05	0.476	ACACGTGT
AT4G16430	bHLH	CnTCP11	2480	2487	-	12.188	2.67e-05	0.476	ACACGTGT
AT4G16430	bHLH	CnTCP6	2832	2839	+	12.188	2.67e-05	0.476	ACACGTGT
AT4G16430	bHLH	CnTCP6	2832	2839	-	12.188	2.67e-05	0.476	ACACGTGT
AT1G01260	bHLH	CnTCP16	447	454	+	12.3721	2.67e-05	0.476	ACACGTGT
AT1G01260	bHLH	CnTCP16	447	454	-	12.3721	2.67e-05	0.476	ACACGTGT
AT1G01260	bHLH	CnTCP11	2480	2487	+	12.3721	2.67e-05	0.476	ACACGTGT
AT1G01260	bHLH	CnTCP11	2480	2487	-	12.3721	2.67e-05	0.476	ACACGTGT
AT1G01260	bHLH	CnTCP6	2832	2839	+	12.3721	2.67e-05	0.476	ACACGTGT
AT1G01260	bHLH	CnTCP6	2832	2839	-	12.3721	2.67e-05	0.476	ACACGTGT
AT4G00050	bHLH	CnTCP13	2375	2382	-	13.6915	2.68e-05	0.539	CCACGTGT
AT5G38860	bHLH	CnTCP16	438	455	+	9.08219	2.68e-05	0.544	TGGGTGGTGACACGTGTC
AT2G18300	bHLH	CnTCP17	2582	2593	+	12.3667	2.69e-05	1	TCTTCACGTGCA
AT3G23690	bHLH	CnTCP15	363	377	-	12.1139	2.7e-05	0.482	AGTGGGTCATGTGCC
AT3G23690	bHLH	CnTCP13	2300	2314	+	12.1139	2.7e-05	0.482	ACGTGGTCGCGTGAC
AT5G48560	bHLH	CnTCP17	361	368	+	11.7348	2.71e-05	0.831	GCACCTGC
AT5G48560	bHLH	CnTCP17	361	368	-	11.7348	2.71e-05	0.831	GCAGGTGC
AT1G35460	bHLH	CnTCP13	2170	2180	+	12.5156	2.78e-05	0.472	TACAAGTTGAT
AT1G35460	bHLH	CnTCP3	69	79	-	12.5156	2.78e-05	0.472	GTCAAGTTGCT
AT4G21330	bHLH	CnTCP15	1722	1735	+	8.875	2.8e-05	0.501	AGGCAATCACGTAA
AT5G46830	bHLH	CnTCP16	1836	1847	-	13.0781	2.86e-05	1	TTTGGTACGGAA
AT1G10120	bHLH	CnTCP11	1961	1981	+	11.2466	2.87e-05	0.597	AATCATAGTCACGTGAAGATA
AT3G23690	bHLH	CnTCP11	1968	1982	-	11.9494	2.88e-05	0.482	ATATCTTCACGTGAC
AT3G23690	bHLH	CnTCP3	2453	2467	-	11.9367	2.89e-05	0.482	GCCATTTCACGTGAT
AT3G59060	bHLH	CnTCP5	713	720	-	13.2941	2.92e-05	0.719	CCACATGG
AT5G46760	bHLH	CnTCP13	2375	2382	+	12.925	2.93e-05	0.524	ACACGTGG
AT5G46760	bHLH	CnTCP13	2375	2382	-	12.925	2.93e-05	0.524	CCACGTGT
AT2G42280	bHLH	CnTCP13	2170	2180	-	12.863	2.99e-05	0.513	ATCAACTTGTA
AT3G23210	bHLH	CnTCP16	480	502	+	11.75	3.02e-05	0.462	CAAAGTGACACATGTCACCTCCA
AT4G36930	bHLH	CnTCP12	1929	1937	+	12.3474	3.02e-05	1	CCCACGTAC
AT1G59640	bHLH	CnTCP6	2825	2845	-	12.0781	3.04e-05	0.445	TGGGTGACACGTGTGAAAATT
AT2G31220	bHLH	CnTCP7	558	571	+	11.8438	3.06e-05	0.674	TAACCTGTCGGCCG
AT1G35460	bHLH	CnTCP5	507	517	+	12.2812	3.08e-05	0.472	TACAAGTTGTA
AT1G69010	bHLH	CnTCP3	2446	2460	-	11.1094	3.08e-05	0.517	CACGTGATTGATAGC
AT2G20180	bHLH	CnTCP16	447	460	-	12.137	3.1e-05	0.546	CATATGACACGTGT
AT2G43010	bHLH	CnTCP13	2374	2382	-	12.75	3.13e-05	0.51	CCACGTGTC
AT3G23690	bHLH	CnTCP11	1963	1977	+	11.7215	3.14e-05	0.482	TCATAGTCACGTGAA
AT4G17880	bHLH	CnTCP16	447	454	+	12.4557	3.16e-05	0.486	ACACGTGT
AT4G17880	bHLH	CnTCP16	447	454	-	12.4557	3.16e-05	0.486	ACACGTGT
AT4G17880	bHLH	CnTCP11	2480	2487	+	12.4557	3.16e-05	0.486	ACACGTGT
AT4G17880	bHLH	CnTCP11	2480	2487	-	12.4557	3.16e-05	0.486	ACACGTGT
AT4G17880	bHLH	CnTCP6	2832	2839	+	12.4557	3.16e-05	0.486	ACACGTGT
AT4G17880	bHLH	CnTCP6	2832	2839	-	12.4557	3.16e-05	0.486	ACACGTGT
AT1G01260	bHLH	CnTCP13	2375	2382	-	12.0116	3.16e-05	0.482	CCACGTGT
AT2G20180	bHLH	CnTCP12	1900	1913	-	12	3.31e-05	0.546	TTATGGAGACGTGG
AT1G09530	bHLH	CnTCP5	711	720	+	12.3125	3.33e-05	0.815	GACCATGTGG
AT1G10120	bHLH	CnTCP13	2367	2387	+	10.863	3.34e-05	0.597	AAGGTACGACACGTGGCAAAT
AT1G69010	bHLH	CnTCP16	1787	1801	+	10.8438	3.37e-05	0.517	CACGTGATATATGTA
AT5G08130	bHLH	CnTCP16	448	461	+	10.9844	3.41e-05	0.51	CACGTGTCATATGA
AT2G24260	bHLH	CnTCP6	2831	2840	+	12.3263	3.41e-05	0.538	CACACGTGTC
AT2G24260	bHLH	CnTCP6	2831	2840	-	12.3263	3.41e-05	0.538	GACACGTGTG
AT2G46510	bHLH	CnTCP4	170	177	+	12.7833	3.41e-05	0.567	GAACGTGC
AT2G46510	bHLH	CnTCP4	170	177	-	12.7833	3.41e-05	0.567	GCACGTTC
AT4G21330	bHLH	CnTCP9	530	543	+	8.26923	3.49e-05	0.535	ACATAATCACATGA
AT1G59640	bHLH	CnTCP16	480	500	-	11.7656	3.52e-05	0.445	GAGGTGACATGTGTCACTTTG
AT3G23690	bHLH	CnTCP17	2579	2593	+	11.3671	3.59e-05	0.482	TTTTCTTCACGTGCA
AT5G61270	bHLH	CnTCP18	990	1004	-	10.1781	3.59e-05	0.565	CCTGTAGTCATGTGC
AT4G17880	bHLH	CnTCP13	2375	2382	-	12.3671	3.65e-05	0.491	CCACGTGT
AT1G01260	bHLH	CnTCP4	170	177	+	11.9419	3.65e-05	0.487	GAACGTGC
AT1G32640	bHLH	CnTCP4	170	177	+	12.0125	3.66e-05	0.601	GAACGTGC
AT1G32640	bHLH	CnTCP4	170	177	-	12.0125	3.66e-05	0.601	GCACGTTC
AT1G59640	bHLH	CnTCP15	358	378	+	11.625	3.75e-05	0.445	AAGTTGGCACATGACCCACTA
AT2G43010	bHLH	CnTCP17	2585	2593	+	12.5147	3.78e-05	0.51	TCACGTGCA
AT2G20180	bHLH	CnTCP16	1780	1793	+	11.6986	3.79e-05	0.546	TTTGGTACACGTGA
AT2G24260	bHLH	CnTCP17	2584	2593	+	12.0632	3.86e-05	0.538	TTCACGTGCA
AT2G24260	bHLH	CnTCP17	2584	2593	-	12.0632	3.86e-05	0.538	TGCACGTGAA
AT5G46760	bHLH	CnTCP16	447	454	+	11.775	3.89e-05	0.524	ACACGTGT
AT5G46760	bHLH	CnTCP16	447	454	-	11.775	3.89e-05	0.524	ACACGTGT
AT5G46760	bHLH	CnTCP11	2480	2487	+	11.775	3.89e-05	0.524	ACACGTGT
AT5G46760	bHLH	CnTCP11	2480	2487	-	11.775	3.89e-05	0.524	ACACGTGT
AT5G46760	bHLH	CnTCP6	2832	2839	+	11.775	3.89e-05	0.524	ACACGTGT
AT5G46760	bHLH	CnTCP6	2832	2839	-	11.775	3.89e-05	0.524	ACACGTGT
AT4G16430	bHLH	CnTCP17	2585	2592	+	11.8547	3.9e-05	0.52	TCACGTGC
AT4G16430	bHLH	CnTCP17	2585	2592	-	11.8547	3.9e-05	0.52	GCACGTGA
AT1G69010	bHLH	CnTCP16	448	462	+	10.3906	3.92e-05	0.525	CACGTGTCATATGAC
AT5G38860	bHLH	CnTCP11	1968	1985	-	7.53425	3.94e-05	0.544	GTAATATCTTCACGTGAC
AT1G10120	bHLH	CnTCP7	303	323	-	10.3973	3.98e-05	0.61	CATGGCTATCACTTGGCCAAA
AT2G24260	bHLH	CnTCP16	446	455	+	12.0421	3.99e-05	0.538	GACACGTGTC
AT2G24260	bHLH	CnTCP16	446	455	-	12.0421	3.99e-05	0.538	GACACGTGTC
AT4G17880	bHLH	CnTCP13	2375	2382	+	12.3544	4.13e-05	0.495	ACACGTGG
AT1G01260	bHLH	CnTCP17	2585	2592	-	11.907	4.13e-05	0.491	GCACGTGA
AT1G09530	bHLH	CnTCP8	2047	2056	+	11.8906	4.15e-05	0.815	CCCCATGTGA
AT1G51140	bHLH	CnTCP5	506	519	-	12.4531	4.19e-05	0.55	TCTACAACTTGTAT
AT5G08130	bHLH	CnTCP9	537	550	+	9.96875	4.21e-05	0.51	CACATGACACGACC
AT5G61270	bHLH	CnTCP5	2580	2594	+	9.72603	4.24e-05	0.565	GAGGTGGCCAAGTGG
AT2G18300	bHLH	CnTCP15	363	374	-	11.55	4.25e-05	1	GGGTCATGTGCC
AT1G51140	bHLH	CnTCP3	67	80	+	12.4219	4.26e-05	0.55	AAAGCAACTTGACA
AT2G43010	bHLH	CnTCP13	1877	1885	-	12.4559	4.34e-05	0.51	TCACATGGT
AT4G30980	bHLH	CnTCP5	2579	2593	+	8.02326	4.41e-05	0.655	CGAGGTGGCCAAGTG
AT2G31220	bHLH	CnTCP15	4	17	-	10.9844	4.42e-05	0.674	CACAGCGGCGGCGA
AT4G30980	bHLH	CnTCP13	2376	2390	-	7.98837	4.46e-05	0.655	ATAATTTGCCACGTG
AT1G35460	bHLH	CnTCP17	49	59	+	11.4062	4.5e-05	0.479	TTCAAGTTGGT
AT1G35460	bHLH	CnTCP7	336	346	-	11.4062	4.5e-05	0.479	TTCAAGTTGGT
AT4G30980	bHLH	CnTCP11	2472	2486	+	7.95349	4.51e-05	0.655	CGCGTAATACACGTG
AT1G09530	bHLH	CnTCP11	1967	1976	+	11.7344	4.54e-05	0.815	AGTCACGTGA
AT1G51140	bHLH	CnTCP3	190	203	+	12.2812	4.56e-05	0.55	AAACCAACTTGGTC
AT4G21330	bHLH	CnTCP16	2301	2314	-	7.52885	4.57e-05	0.614	CAATAGTCATGTGA
AT4G00050	bHLH	CnTCP16	1786	1793	+	12.4787	4.61e-05	0.539	ACACGTGA
AT4G00050	bHLH	CnTCP11	1969	1976	+	12.4787	4.61e-05	0.539	TCACGTGA
AT4G00050	bHLH	CnTCP11	1969	1976	-	12.4787	4.61e-05	0.539	TCACGTGA
AT4G00050	bHLH	CnTCP3	2454	2461	+	12.4787	4.61e-05	0.539	TCACGTGA
AT4G00050	bHLH	CnTCP3	2454	2461	-	12.4787	4.61e-05	0.539	TCACGTGA
AT1G32640	bHLH	CnTCP16	447	454	+	11.825	4.62e-05	0.601	ACACGTGT
AT1G32640	bHLH	CnTCP16	447	454	-	11.825	4.62e-05	0.601	ACACGTGT
AT1G32640	bHLH	CnTCP11	2480	2487	+	11.825	4.62e-05	0.601	ACACGTGT
AT1G32640	bHLH	CnTCP11	2480	2487	-	11.825	4.62e-05	0.601	ACACGTGT
AT1G32640	bHLH	CnTCP6	2832	2839	+	11.825	4.62e-05	0.601	ACACGTGT
AT1G32640	bHLH	CnTCP6	2832	2839	-	11.825	4.62e-05	0.601	ACACGTGT
AT2G31220	bHLH	CnTCP15	1136	1149	-	10.875	4.62e-05	0.674	TGACCCGTCGGTTG
AT2G31220	bHLH	CnTCP17	2524	2537	+	10.875	4.62e-05	0.674	TCGCTTGTCGGCTG
AT2G20180	bHLH	CnTCP16	453	466	+	11.2192	4.64e-05	0.546	GTCATATGACGTGG
AT5G61270	bHLH	CnTCP11	2473	2487	+	9.45205	4.66e-05	0.565	GCGTAATACACGTGT
AT2G18300	bHLH	CnTCP13	2374	2385	-	11.2833	4.71e-05	1	TTGCCACGTGTC
AT1G35460	bHLH	CnTCP11	1451	1461	-	11.2656	4.76e-05	0.479	TTCAAGTTGAT
AT2G20180	bHLH	CnTCP17	2585	2598	-	11.1507	4.77e-05	0.546	ATAGTTGCACGTGA
AT3G23690	bHLH	CnTCP16	2300	2314	-	10.519	4.79e-05	0.52	CAATAGTCATGTGAT
AT3G23690	bHLH	CnTCP17	2584	2598	-	10.4684	4.86e-05	0.52	ATAGTTGCACGTGAA
AT4G16430	bHLH	CnTCP13	2375	2382	+	11.7179	4.87e-05	0.52	ACACGTGG
AT4G16430	bHLH	CnTCP13	2375	2382	-	11.7179	4.87e-05	0.52	CCACGTGT
AT1G35460	bHLH	CnTCP4	1647	1657	+	11.2344	4.9e-05	0.479	AACAAGTTGAT
AT2G42280	bHLH	CnTCP17	49	59	-	11.8493	4.94e-05	0.513	ACCAACTTGAA
AT2G42280	bHLH	CnTCP7	336	346	+	11.8493	4.94e-05	0.513	ACCAACTTGAA
AT1G59640	bHLH	CnTCP16	481	501	+	10.9688	4.95e-05	0.529	AAAGTGACACATGTCACCTCC
AT4G14410	bHLH	CnTCP15	363	372	+	6.61667	5.06e-05	0.567	GGCACATGAC
AT4G14410	bHLH	CnTCP15	363	372	-	6.61667	5.06e-05	0.567	GTCATGTGCC
AT4G00050	bHLH	CnTCP17	2585	2592	-	11.8936	5.1e-05	0.539	GCACGTGA
AT1G01260	bHLH	CnTCP13	2375	2382	+	11.7209	5.11e-05	0.546	ACACGTGG
AT4G30980	bHLH	CnTCP8	2050	2064	-	7.5814	5.11e-05	0.655	TATGTGTGTCACATG
AT2G42280	bHLH	CnTCP5	507	517	-	11.7671	5.13e-05	0.513	TACAACTTGTA
AT1G51140	bHLH	CnTCP4	1646	1659	-	11.9688	5.23e-05	0.55	CCATCAACTTGTTA
AT2G20180	bHLH	CnTCP11	2474	2487	+	10.8904	5.27e-05	0.546	CGTAATACACGTGT
AT5G61270	bHLH	CnTCP15	364	378	-	9.08219	5.29e-05	0.565	TAGTGGGTCATGTGC
AT2G18300	bHLH	CnTCP11	1968	1979	-	11.1	5.3e-05	1	TCTTCACGTGAC
AT1G51140	bHLH	CnTCP7	334	347	+	11.9375	5.31e-05	0.55	CAACCAACTTGAAC
AT2G42280	bHLH	CnTCP4	1647	1657	-	11.6986	5.32e-05	0.513	ATCAACTTGTT
AT3G23690	bHLH	CnTCP16	1785	1799	-	10.1772	5.32e-05	0.52	CATATATCACGTGTA
AT3G59060	bHLH	CnTCP16	1786	1793	-	12.3971	5.33e-05	0.719	TCACGTGT
AT4G17880	bHLH	CnTCP4	170	177	+	11.2025	5.35e-05	0.576	GAACGTGC
AT2G46510	bHLH	CnTCP17	2585	2592	+	9.96667	5.37e-05	0.567	TCACGTGC
AT2G46510	bHLH	CnTCP17	2585	2592	-	9.96667	5.37e-05	0.567	GCACGTGA
AT4G30980	bHLH	CnTCP17	2577	2591	+	7.4186	5.4e-05	0.655	TATTTTCTTCACGTG
AT5G08130	bHLH	CnTCP13	2376	2389	+	8.65625	5.41e-05	0.51	CACGTGGCAAATTA
AT1G59640	bHLH	CnTCP6	1297	1317	-	10.7188	5.47e-05	0.531	GAGTTACCACATGTACCAGGG
AT5G08130	bHLH	CnTCP3	2455	2468	+	8.57812	5.49e-05	0.51	CACGTGAAATGGCA
AT1G10120	bHLH	CnTCP18	962	982	+	9.47945	5.5e-05	0.623	TGAAAATAGCACTTGCTTCCA
AT4G36930	bHLH	CnTCP17	2585	2593	-	11.4526	5.53e-05	1	TGCACGTGA
AT5G61270	bHLH	CnTCP16	487	501	-	8.94521	5.54e-05	0.565	GGAGGTGACATGTGT
AT1G32640	bHLH	CnTCP17	2585	2592	+	11.7625	5.59e-05	0.601	TCACGTGC
AT1G32640	bHLH	CnTCP17	2585	2592	-	11.7625	5.59e-05	0.601	GCACGTGA
AT4G14410	bHLH	CnTCP11	1968	1977	+	6.05	5.62e-05	0.567	GTCACGTGAA
AT4G14410	bHLH	CnTCP11	1968	1977	-	6.05	5.62e-05	0.567	TTCACGTGAC
AT2G42280	bHLH	CnTCP3	192	202	+	11.589	5.66e-05	0.513	ACCAACTTGGT
AT1G10120	bHLH	CnTCP3	2446	2466	+	9.36986	5.71e-05	0.623	GCTATCAATCACGTGAAATGG
AT2G42280	bHLH	CnTCP11	1451	1461	+	11.5479	5.73e-05	0.513	ATCAACTTGAA
AT5G08130	bHLH	CnTCP15	365	378	+	8.35938	5.73e-05	0.51	CACATGACCCACTA
AT1G69010	bHLH	CnTCP8	2050	2064	+	9.04688	5.75e-05	0.593	CATGTGACACACATA
AT3G23210	bHLH	CnTCP6	2825	2847	+	10.4062	5.76e-05	0.726	AATTTTCACACGTGTCACCCAAA
AT2G31220	bHLH	CnTCP8	2389	2402	-	10.2812	5.78e-05	0.674	GTCGGAGTCGGTCA
AT2G18300	bHLH	CnTCP13	2372	2383	+	10.8667	5.81e-05	1	ACGACACGTGGC
AT1G10120	bHLH	CnTCP18	525	545	-	9.31507	5.81e-05	0.623	GCTCATTACGACGTGTGCCAA
AT3G59060	bHLH	CnTCP13	2375	2382	-	11.9706	5.82e-05	0.719	CCACGTGT
AT5G46760	bHLH	CnTCP17	2585	2592	+	11.6125	5.84e-05	0.629	TCACGTGC
AT5G46760	bHLH	CnTCP17	2585	2592	-	11.6125	5.84e-05	0.629	GCACGTGA
AT1G01260	bHLH	CnTCP17	2585	2592	+	11.2791	5.84e-05	0.567	TCACGTGC
AT4G16430	bHLH	CnTCP4	170	177	+	11.265	5.84e-05	0.52	GAACGTGC
AT4G16430	bHLH	CnTCP4	170	177	-	11.265	5.84e-05	0.52	GCACGTTC
AT2G31220	bHLH	CnTCP6	2132	2145	-	10.25	5.84e-05	0.674	AAAAATGTCGGCCA
AT2G43010	bHLH	CnTCP5	712	720	-	11.75	5.89e-05	0.51	CCACATGGT
AT2G31220	bHLH	CnTCP3	593	606	+	10.1875	5.98e-05	0.674	TTAATTGTCGGTAT
AT4G36930	bHLH	CnTCP16	459	467	-	11.2947	6.02e-05	1	GCCACGTCA
AT5G46830	bHLH	CnTCP4	655	666	+	10.8906	6.02e-05	1	TCCGGTACGGTA
AT5G46830	bHLH	CnTCP16	984	995	-	10.8906	6.02e-05	1	TCCGGTACGGTA
AT5G08130	bHLH	CnTCP16	2302	2315	+	8.10938	6.03e-05	0.51	CACATGACTATTGC
AT1G69010	bHLH	CnTCP17	2577	2591	-	8.79688	6.12e-05	0.593	CACGTGAAGAAAATA
AT4G30980	bHLH	CnTCP9	1300	1314	+	7.03488	6.13e-05	0.655	CAAAATTCCCACATG
AT4G30980	bHLH	CnTCP17	2586	2600	-	7.01163	6.18e-05	0.655	TTATAGTTGCACGTG
AT1G35460	bHLH	CnTCP11	436	446	-	10.5469	6.25e-05	0.531	AACAAGTTGTT
AT4G21330	bHLH	CnTCP9	600	613	-	6.64423	6.26e-05	0.747	TGTTCGTCATGTGA
AT5G38860	bHLH	CnTCP5	2578	2595	+	5.45205	6.34e-05	0.544	CCGAGGTGGCCAAGTGGC
AT1G69010	bHLH	CnTCP9	537	551	+	8.65625	6.34e-05	0.593	CACATGACACGACCC
AT2G43010	bHLH	CnTCP3	2453	2461	-	11.7206	6.37e-05	0.51	TCACGTGAT
AT5G08130	bHLH	CnTCP9	601	614	+	7.78125	6.41e-05	0.51	CACATGACGAACAA
AT2G46510	bHLH	CnTCP9	2168	2175	+	9.4	6.41e-05	0.567	GCATGCGC
AT2G46510	bHLH	CnTCP9	2168	2175	-	9.4	6.41e-05	0.567	GCGCATGC
AT1G35460	bHLH	CnTCP18	426	436	-	10.4375	6.42e-05	0.531	ATCAAGTTGAA
AT5G61270	bHLH	CnTCP6	1216	1230	+	8.47945	6.44e-05	0.565	CGGCGTTTCACGTTG
AT2G20180	bHLH	CnTCP13	2375	2388	-	10.3151	6.49e-05	0.546	AATTTGCCACGTGT
AT1G59640	bHLH	CnTCP16	1779	1799	-	10.2344	6.58e-05	0.575	CATATATCACGTGTACCAAAA
AT2G20180	bHLH	CnTCP11	1969	1982	-	10.274	6.59e-05	0.546	ATATCTTCACGTGA
AT5G38860	bHLH	CnTCP16	2110	2127	-	5.27397	6.61e-05	0.544	ATGGGCAACTCACGTACT
AT5G61270	bHLH	CnTCP16	447	461	-	8.38356	6.65e-05	0.565	TCATATGACACGTGT
AT1G09530	bHLH	CnTCP16	1784	1793	+	10.6406	6.65e-05	0.815	GTACACGTGA
AT2G20180	bHLH	CnTCP17	2579	2592	+	10.2329	6.67e-05	0.546	TTTTCTTCACGTGC
AT2G31220	bHLH	CnTCP6	789	802	+	9.84375	6.69e-05	0.674	CAAAGCGTCGGTAT
AT1G32640	bHLH	CnTCP13	2375	2382	+	11.4875	6.82e-05	0.611	ACACGTGG
AT1G32640	bHLH	CnTCP13	2375	2382	-	11.4875	6.82e-05	0.611	CCACGTGT
AT4G14410	bHLH	CnTCP11	270	279	+	5.51667	6.86e-05	0.567	GGAACGTGAT
AT4G14410	bHLH	CnTCP11	270	279	-	5.51667	6.86e-05	0.567	ATCACGTTCC
AT3G23210	bHLH	CnTCP10	722	744	-	10.0156	6.87e-05	0.726	GACGACGGCTCGCGTCGGATTGT
AT5G08130	bHLH	CnTCP16	488	501	+	7.40625	6.88e-05	0.51	CACATGTCACCTCC
AT2G31220	bHLH	CnTCP14	980	993	-	9.73438	6.93e-05	0.674	CATGGCGACGGCGA
AT2G42280	bHLH	CnTCP11	436	446	+	10.9315	6.97e-05	0.564	AACAACTTGTT
AT1G69010	bHLH	CnTCP5	73	87	+	8.25	7e-05	0.593	CATGTGAGGTAAACG
AT5G38860	bHLH	CnTCP16	446	463	-	4.9726	7.09e-05	0.544	CGTCATATGACACGTGTC
AT2G20180	bHLH	CnTCP11	2480	2493	-	10.0411	7.11e-05	0.546	AACCCTACACGTGT
AT3G23210	bHLH	CnTCP16	1013	1035	+	9.9375	7.11e-05	0.726	ATGTTGTACACGAGGCCTTTCAT
AT1G51140	bHLH	CnTCP11	434	447	+	11.0156	7.11e-05	0.55	TAAACAACTTGTTT
AT4G30980	bHLH	CnTCP11	1961	1975	+	6.56977	7.14e-05	0.655	AATCATAGTCACGTG
AT5G38860	bHLH	CnTCP13	2374	2391	-	4.93151	7.16e-05	0.544	CATAATTTGCCACGTGTC
AT5G61270	bHLH	CnTCP9	1308	1322	-	8.15068	7.16e-05	0.565	AAAACTGTCATGTGG
AT5G38860	bHLH	CnTCP3	2445	2462	+	4.89041	7.23e-05	0.544	TGCTATCAATCACGTGAA
AT4G14410	bHLH	CnTCP13	2305	2314	+	5.3	7.24e-05	0.567	GTCGCGTGAC
AT4G14410	bHLH	CnTCP13	2305	2314	-	5.3	7.24e-05	0.567	GTCACGCGAC
AT2G43010	bHLH	CnTCP16	447	455	+	11.5	7.26e-05	0.51	ACACGTGTC
AT2G43010	bHLH	CnTCP16	446	454	-	11.5	7.26e-05	0.51	ACACGTGTC
AT2G43010	bHLH	CnTCP6	2832	2840	+	11.5	7.26e-05	0.51	ACACGTGTC
AT1G69010	bHLH	CnTCP3	2455	2469	+	8.07812	7.29e-05	0.593	CACGTGAAATGGCAT
AT1G51140	bHLH	CnTCP18	424	437	+	10.8906	7.32e-05	0.55	TTTTCAACTTGATA
AT4G30980	bHLH	CnTCP18	721	735	-	6.48837	7.33e-05	0.655	CGAAATTGGCAGGTG
AT1G35460	bHLH	CnTCP3	192	202	-	9.82812	7.34e-05	0.56	ACCAAGTTGGT
AT2G46510	bHLH	CnTCP4	50	57	+	9.26667	7.38e-05	0.567	GCATATGC
AT2G46510	bHLH	CnTCP4	50	57	-	9.26667	7.38e-05	0.567	GCATATGC
AT2G46510	bHLH	CnTCP6	1601	1608	+	9.26667	7.38e-05	0.567	GCATATGC
AT2G46510	bHLH	CnTCP6	1601	1608	-	9.26667	7.38e-05	0.567	GCATATGC
AT2G46510	bHLH	CnTCP15	1673	1680	+	9.26667	7.38e-05	0.567	GCATATGC
AT2G46510	bHLH	CnTCP15	1673	1680	-	9.26667	7.38e-05	0.567	GCATATGC
AT2G46510	bHLH	CnTCP15	2709	2716	+	9.26667	7.38e-05	0.567	GCATATGC
AT2G46510	bHLH	CnTCP15	2709	2716	-	9.26667	7.38e-05	0.567	GCATATGC
AT4G36930	bHLH	CnTCP17	2584	2592	+	10.9368	7.4e-05	1	TTCACGTGC
AT1G01260	bHLH	CnTCP8	89	96	+	10	7.42e-05	0.609	AAACGTGC
AT1G01260	bHLH	CnTCP8	998	1005	+	10	7.42e-05	0.609	AAACGTGC
AT4G17880	bHLH	CnTCP17	2585	2592	-	10.3038	7.42e-05	0.694	GCACGTGA
AT5G08130	bHLH	CnTCP11	2473	2486	-	6.98438	7.42e-05	0.51	CACGTGTATTACGC
AT5G38860	bHLH	CnTCP3	2453	2470	-	4.76712	7.44e-05	0.544	TATGCCATTTCACGTGAT
AT4G14410	bHLH	CnTCP17	2584	2593	+	5.08333	7.47e-05	0.567	TTCACGTGCA
AT4G14410	bHLH	CnTCP17	2584	2593	-	5.08333	7.47e-05	0.567	TGCACGTGAA
AT3G23210	bHLH	CnTCP18	521	543	+	9.8125	7.51e-05	0.726	GATATTGGCACACGTCGTAATGA
AT3G23690	bHLH	CnTCP9	535	549	-	8.96203	7.52e-05	0.58	GTCGTGTCATGTGAT
AT5G38860	bHLH	CnTCP6	2377	2394	+	4.72603	7.52e-05	0.544	CCCATAACGTCACGGGAC
AT1G51140	bHLH	CnTCP11	1449	1462	+	10.75	7.53e-05	0.55	GAATCAACTTGAAG
AT3G23690	bHLH	CnTCP5	66	80	+	8.92405	7.59e-05	0.58	ATATCTTCATGTGAG
AT5G38860	bHLH	CnTCP13	340	357	+	4.68493	7.59e-05	0.544	TCATCGGTGTCCCGTGAG
AT1G59640	bHLH	CnTCP18	984	1004	+	9.82812	7.61e-05	0.575	CATGTAGCACATGACTACAGG
AT5G61270	bHLH	CnTCP11	1962	1976	+	7.94521	7.63e-05	0.565	ATCATAGTCACGTGA
AT1G51140	bHLH	CnTCP7	2698	2711	-	10.6875	7.63e-05	0.55	AGCTCCACTTGATT
AT5G61270	bHLH	CnTCP2	519	533	+	7.93151	7.66e-05	0.565	GCATATTTCATGTGG
AT1G51140	bHLH	CnTCP17	48	61	-	10.6562	7.68e-05	0.55	AAACCAACTTGAAG
AT3G59060	bHLH	CnTCP18	484	491	-	10.3088	7.73e-05	0.719	TCACATGT
AT3G59060	bHLH	CnTCP12	999	1006	-	10.3088	7.73e-05	0.719	TCACATGT
AT3G59060	bHLH	CnTCP2	2046	2053	-	10.3088	7.73e-05	0.719	TCACATGT
AT3G59060	bHLH	CnTCP14	2309	2316	-	10.3088	7.73e-05	0.719	TCACATGT
AT2G43010	bHLH	CnTCP9	536	544	+	11.4118	7.76e-05	0.51	TCACATGAC
AT2G43010	bHLH	CnTCP9	600	608	+	11.4118	7.76e-05	0.51	TCACATGAC
AT2G43010	bHLH	CnTCP16	2301	2309	+	11.4118	7.76e-05	0.51	TCACATGAC
AT1G59640	bHLH	CnTCP11	1962	1982	-	9.76562	7.78e-05	0.575	ATATCTTCACGTGACTATGAT
AT1G10120	bHLH	CnTCP1	190	210	+	8.39726	7.79e-05	0.711	GATGAACAACACTTGATCGTT
AT2G22750	bHLH	CnTCP18	982	998	+	8.52055	7.81e-05	0.731	ATCATGTAGCACATGAC
AT1G35460	bHLH	CnTCP7	2699	2709	+	9.53125	7.82e-05	0.56	ATCAAGTGGAG
AT1G09530	bHLH	CnTCP16	445	454	+	10.1094	7.87e-05	0.815	TGACACGTGT
AT1G09530	bHLH	CnTCP16	447	456	-	10.1094	7.87e-05	0.815	TGACACGTGT
AT1G09530	bHLH	CnTCP13	2373	2382	+	10.1094	7.87e-05	0.815	CGACACGTGG
AT1G09530	bHLH	CnTCP6	2832	2841	-	10.1094	7.87e-05	0.815	TGACACGTGT
AT5G61270	bHLH	CnTCP9	536	550	-	7.83562	7.9e-05	0.565	GGTCGTGTCATGTGA
AT1G69010	bHLH	CnTCP16	2155	2169	-	7.70312	7.95e-05	0.593	CACATGCTTTCAGCG
AT1G10120	bHLH	CnTCP18	1534	1554	-	8.32877	7.96e-05	0.711	GAGAAAGGCGACGTGGGGAAA
AT4G00050	bHLH	CnTCP16	447	454	+	11.4894	8e-05	0.539	ACACGTGT
AT4G00050	bHLH	CnTCP16	447	454	-	11.4894	8e-05	0.539	ACACGTGT
AT4G00050	bHLH	CnTCP16	1786	1793	-	11.4894	8e-05	0.539	TCACGTGT
AT4G00050	bHLH	CnTCP13	2375	2382	+	11.4894	8e-05	0.539	ACACGTGG
AT4G00050	bHLH	CnTCP11	2480	2487	+	11.4894	8e-05	0.539	ACACGTGT
AT4G00050	bHLH	CnTCP11	2480	2487	-	11.4894	8e-05	0.539	ACACGTGT
AT4G00050	bHLH	CnTCP6	2832	2839	+	11.4894	8e-05	0.539	ACACGTGT
AT4G00050	bHLH	CnTCP6	2832	2839	-	11.4894	8e-05	0.539	ACACGTGT
AT5G38860	bHLH	CnTCP16	2292	2309	+	4.46575	8e-05	0.544	ACCACAATATCACATGAC
AT4G30980	bHLH	CnTCP9	592	606	+	6.2093	8.03e-05	0.655	AGTGACATTCACATG
AT5G38860	bHLH	CnTCP6	2823	2840	+	4.43836	8.06e-05	0.544	TTAATTTTCACACGTGTC
AT1G59640	bHLH	CnTCP17	2578	2598	-	9.65625	8.08e-05	0.575	ATAGTTGCACGTGAAGAAAAT
AT5G08130	bHLH	CnTCP18	991	1004	+	6.51562	8.09e-05	0.51	CACATGACTACAGG
AT5G38860	bHLH	CnTCP7	307	324	-	4.41096	8.11e-05	0.544	GCATGGCTATCACTTGGC
AT2G22750	bHLH	CnTCP13	259	275	+	8.42466	8.11e-05	0.731	CATAAGGTACACGTTTT
AT2G43010	bHLH	CnTCP11	1969	1977	+	11.2794	8.24e-05	0.51	TCACGTGAA
AT2G43010	bHLH	CnTCP3	2454	2462	+	11.2794	8.24e-05	0.51	TCACGTGAA
AT5G08130	bHLH	CnTCP6	2825	2838	-	6.32812	8.35e-05	0.51	CACGTGTGAAAATT
AT1G01260	bHLH	CnTCP16	1786	1793	+	9.96512	8.38e-05	0.639	ACACGTGA
AT4G17880	bHLH	CnTCP8	89	96	+	10.2911	8.38e-05	0.694	AAACGTGC
AT4G17880	bHLH	CnTCP8	998	1005	+	10.2911	8.38e-05	0.694	AAACGTGC
AT3G23210	bHLH	CnTCP11	2472	2494	-	9.54688	8.42e-05	0.726	CAACCCTACACGTGTATTACGCG
AT4G30980	bHLH	CnTCP2	527	541	-	6.05814	8.42e-05	0.655	CTCACCATCCACATG
AT2G18300	bHLH	CnTCP11	1966	1977	+	10.1333	8.43e-05	1	TAGTCACGTGAA
AT3G23690	bHLH	CnTCP5	391	405	+	8.49367	8.47e-05	0.58	AAATTATCATGTGCC
AT2G42280	bHLH	CnTCP18	426	436	+	10.0548	8.5e-05	0.564	TTCAACTTGAT
AT2G22750	bHLH	CnTCP5	666	682	-	8.30137	8.52e-05	0.731	TTCGCGTGCAACATGGT
AT4G36930	bHLH	CnTCP11	1968	1976	+	10.8316	8.54e-05	1	GTCACGTGA
AT2G42280	bHLH	CnTCP7	2699	2709	-	9.9726	8.54e-05	0.564	CTCCACTTGAT
AT2G24260	bHLH	CnTCP11	1968	1977	+	10.6632	8.54e-05	0.87	GTCACGTGAA
AT2G24260	bHLH	CnTCP11	1968	1977	-	10.6632	8.54e-05	0.87	TTCACGTGAC
AT5G48560	bHLH	CnTCP4	170	177	+	10.8561	8.55e-05	0.831	GAACGTGC
AT5G48560	bHLH	CnTCP4	170	177	-	10.8561	8.55e-05	0.831	GCACGTTC
AT5G48560	bHLH	CnTCP18	789	796	+	10.8561	8.55e-05	0.831	GCACTTGC
AT5G48560	bHLH	CnTCP18	789	796	-	10.8561	8.55e-05	0.831	GCAAGTGC
AT5G48560	bHLH	CnTCP18	970	977	+	10.8561	8.55e-05	0.831	GCACTTGC
AT5G48560	bHLH	CnTCP18	970	977	-	10.8561	8.55e-05	0.831	GCAAGTGC
AT5G48560	bHLH	CnTCP17	2585	2592	+	10.8561	8.55e-05	0.831	TCACGTGC
AT5G48560	bHLH	CnTCP17	2585	2592	-	10.8561	8.55e-05	0.831	GCACGTGA
AT1G69010	bHLH	CnTCP17	2586	2600	+	7.375	8.55e-05	0.593	CACGTGCAACTATAA
AT4G30980	bHLH	CnTCP10	25	39	-	6.01163	8.55e-05	0.655	GGTATGCTCCAAGTG
AT2G43010	bHLH	CnTCP2	2045	2053	-	11.1912	8.6e-05	0.51	TCACATGTC
AT2G43010	bHLH	CnTCP14	2308	2316	-	11.1912	8.6e-05	0.51	TCACATGTC
AT3G59060	bHLH	CnTCP5	301	308	-	9.88235	8.69e-05	0.719	CCACATGT
AT3G59060	bHLH	CnTCP6	1304	1311	-	9.88235	8.69e-05	0.719	CCACATGT
AT3G59060	bHLH	CnTCP9	1799	1806	-	9.88235	8.69e-05	0.719	CCACATGT
AT4G14410	bHLH	CnTCP4	169	178	+	4.55	8.71e-05	0.567	TGAACGTGCT
AT4G14410	bHLH	CnTCP4	169	178	-	4.55	8.71e-05	0.567	AGCACGTTCA
AT4G16430	bHLH	CnTCP17	361	368	+	10.3333	8.78e-05	0.671	GCACCTGC
AT4G16430	bHLH	CnTCP17	361	368	-	10.3333	8.78e-05	0.671	GCAGGTGC
AT3G23210	bHLH	CnTCP9	593	615	+	9.4375	8.82e-05	0.726	GTGACATTCACATGACGAACAAC
AT1G69010	bHLH	CnTCP16	1778	1792	-	7.21875	8.86e-05	0.593	CACGTGTACCAAAAA
AT5G08130	bHLH	CnTCP17	2578	2591	-	5.96875	8.88e-05	0.51	CACGTGAAGAAAAT
AT1G09530	bHLH	CnTCP13	1876	1885	+	9.73438	8.92e-05	0.815	CACCATGTGA
AT2G43010	bHLH	CnTCP16	1785	1793	-	11.0588	9.03e-05	0.51	TCACGTGTA
AT5G08130	bHLH	CnTCP16	2156	2169	-	5.875	9.03e-05	0.51	CACATGCTTTCAGC
AT2G42280	bHLH	CnTCP6	2039	2049	-	9.53425	9.1e-05	0.564	ACCCACTAGCT
AT2G20180	bHLH	CnTCP6	2826	2839	+	9.20548	9.1e-05	0.652	ATTTTCACACGTGT
AT5G38860	bHLH	CnTCP11	2471	2488	+	3.94521	9.1e-05	0.544	TCGCGTAATACACGTGTA
AT5G38860	bHLH	CnTCP17	2576	2593	+	3.91781	9.16e-05	0.544	ATATTTTCTTCACGTGCA
AT2G22750	bHLH	CnTCP16	439	455	+	8.10959	9.18e-05	0.731	GGGTGGTGACACGTGTC
AT2G22750	bHLH	CnTCP16	1778	1794	+	8.09589	9.23e-05	0.731	TTTTTGGTACACGTGAT
AT5G48560	bHLH	CnTCP12	1089	1096	+	6.28788	9.29e-05	0.831	GCTCGCGC
AT5G48560	bHLH	CnTCP12	1089	1096	-	6.28788	9.29e-05	0.831	GCGCGAGC
AT4G17880	bHLH	CnTCP16	1786	1793	-	10.2152	9.34e-05	0.719	TCACGTGT
AT2G18300	bHLH	CnTCP16	1783	1794	+	9.88333	9.35e-05	1	GGTACACGTGAT
AT4G30980	bHLH	CnTCP16	1778	1792	+	5.73256	9.35e-05	0.668	TTTTTGGTACACGTG
AT3G59060	bHLH	CnTCP13	2375	2382	+	3.19118	9.43e-05	0.724	ACACGTGG
AT4G21330	bHLH	CnTCP12	115	128	-	5.375	9.45e-05	0.946	TGCAATTCAAGTGA
AT1G10120	bHLH	CnTCP3	2449	2469	-	7.75342	9.45e-05	0.78	ATGCCATTTCACGTGATTGAT
AT4G14410	bHLH	CnTCP6	2831	2840	+	4.11667	9.48e-05	0.567	CACACGTGTC
AT4G14410	bHLH	CnTCP6	2831	2840	-	4.11667	9.48e-05	0.567	GACACGTGTG
AT5G08130	bHLH	CnTCP17	2586	2599	+	5.5625	9.5e-05	0.51	CACGTGCAACTATA
AT3G23690	bHLH	CnTCP9	599	613	-	8.02532	9.5e-05	0.58	TGTTCGTCATGTGAA
AT2G18300	bHLH	CnTCP9	2165	2176	+	9.86667	9.51e-05	1	CCGGCATGCGCA
AT5G46830	bHLH	CnTCP1	2238	2249	+	9.10938	9.51e-05	1	AAATGTACGAAA
AT2G22750	bHLH	CnTCP8	1472	1488	+	8.0137	9.53e-05	0.731	CTCGTTATACACGGGGT
AT1G35460	bHLH	CnTCP6	1754	1764	+	6.42188	9.55e-05	0.624	TGCAAGTAGTT
AT5G38860	bHLH	CnTCP16	1777	1794	+	3.72603	9.62e-05	0.544	GTTTTTGGTACACGTGAT
AT1G09530	bHLH	CnTCP6	2830	2839	+	9.34375	9.63e-05	0.815	TCACACGTGT
AT2G42280	bHLH	CnTCP5	1650	1660	-	9.19178	9.63e-05	0.564	TGCCACTAGGC
AT1G59640	bHLH	CnTCP9	529	549	-	9.125	9.64e-05	0.643	GTCGTGTCATGTGATTATGTG
AT2G42280	bHLH	CnTCP11	596	606	-	9.17808	9.65e-05	0.564	GCCCACTAGGC
AT3G23690	bHLH	CnTCP8	413	427	+	7.94937	9.68e-05	0.58	ACGAACTCATGTGTC
AT3G23690	bHLH	CnTCP3	2448	2462	+	7.94937	9.68e-05	0.58	TATCAATCACGTGAA
AT4G21330	bHLH	CnTCP5	397	410	-	5.27885	9.69e-05	0.946	CCAAAGGCACATGA
AT2G24260	bHLH	CnTCP11	2479	2488	+	10.4632	9.7e-05	0.87	TACACGTGTA
AT2G24260	bHLH	CnTCP11	2479	2488	-	10.4632	9.7e-05	0.87	TACACGTGTA
AT3G23690	bHLH	CnTCP8	2043	2057	+	7.93671	9.71e-05	0.58	ATATCCCCATGTGAC
AT5G46760	bHLH	CnTCP4	170	177	+	10.9625	9.73e-05	0.874	GAACGTGC
AT5G46760	bHLH	CnTCP4	170	177	-	10.9625	9.73e-05	0.874	GCACGTTC
AT1G69010	bHLH	CnTCP9	601	615	+	6.75	9.83e-05	0.62	CACATGACGAACAAC
AT1G09530	bHLH	CnTCP2	2044	2053	+	9.3125	9.87e-05	0.815	AGACATGTGA
AT1G35460	bHLH	CnTCP6	1954	1964	+	5.98438	9.88e-05	0.624	TGAAAGTTGGA
AT4G36930	bHLH	CnTCP9	1307	1315	+	10.6421	9.9e-05	1	CCCACATGA
AT2G42280	bHLH	CnTCP7	913	923	-	8.84932	9.96e-05	0.564	TGCCAATTGCC
AT1G49720	bZIP	CnTCP16	438	456	-	19.4651	1.41e-07	0.015	TGACACGTGTCACCACCCA
AT3G56850	bZIP	CnTCP13	2370	2384	+	19.6719	2.16e-07	0.0232	GTACGACACGTGGCA
AT3G10800	bZIP	CnTCP16	454	468	+	18.2344	4.11e-07	0.0439	TCATATGACGTGGCA
AT1G45249	bZIP	CnTCP13	2372	2389	-	18.5	4.79e-07	0.0385	TAATTTGCCACGTGTCGT
AT2G35530	bZIP	CnTCP13	2370	2384	+	18.2969	5.66e-07	0.0608	GTACGACACGTGGCA
AT2G46270	bZIP	CnTCP16	454	468	-	17.9531	6.46e-07	0.0687	TGCCACGTCATATGA
AT3G56850	bZIP	CnTCP16	445	459	-	18.1094	6.64e-07	0.024	ATATGACACGTGTCA
AT3G56850	bZIP	CnTCP16	442	456	+	18.0938	6.71e-07	0.024	TGGTGACACGTGTCA
AT5G15830	bZIP	CnTCP16	454	468	+	17.7031	7.04e-07	0.0757	TCATATGACGTGGCA
AT1G75390	bZIP	CnTCP16	454	468	+	17.2188	7.86e-07	0.0447	TCATATGACGTGGCA
AT1G75390	bZIP	CnTCP4	804	818	-	17.125	8.31e-07	0.0447	GACGCTGATGTGGCA
AT1G45249	bZIP	CnTCP16	440	457	+	17.6875	8.47e-07	0.0385	GGTGGTGACACGTGTCAT
AT5G38800	bZIP	CnTCP16	456	467	-	15.8372	8.83e-07	0.0949	GCCACGTCATAT
AT3G62420	bZIP	CnTCP16	454	468	+	17	9.15e-07	0.0984	TCATATGACGTGGCA
AT4G34590	bZIP	CnTCP16	454	468	-	16.9375	9.58e-07	0.103	TGCCACGTCATATGA
AT2G18160	bZIP	CnTCP16	454	468	+	17.0469	9.71e-07	0.104	TCATATGACGTGGCA
AT4G36730	bZIP	CnTCP16	459	468	+	14.9474	1.1e-06	0.118	TGACGTGGCA
AT2G04038	bZIP	CnTCP16	454	467	-	16.375	1.11e-06	0.0791	GCCACGTCATATGA
AT2G36270	bZIP	CnTCP13	2369	2386	+	17.1094	1.17e-06	0.0439	GGTACGACACGTGGCAAA
AT1G45249	bZIP	CnTCP16	456	473	-	17.0312	1.27e-06	0.0385	CATCATGCCACGTCATAT
AT1G32150	bZIP	CnTCP16	454	468	-	16.9375	1.41e-06	0.114	TGCCACGTCATATGA
AT1G45249	bZIP	CnTCP16	444	461	-	16.8281	1.44e-06	0.0385	TCATATGACACGTGTCAC
AT3G30530	bZIP	CnTCP16	456	467	+	13.9241	1.45e-06	0.156	ATATGACGTGGC
AT2G04038	bZIP	CnTCP4	805	818	+	15.8281	1.47e-06	0.0791	GCCACATCAGCGTC
AT2G36270	bZIP	CnTCP16	441	458	+	16.6875	1.48e-06	0.0439	GTGGTGACACGTGTCATA
AT2G36270	bZIP	CnTCP16	453	470	+	16.6406	1.52e-06	0.0439	GTCATATGACGTGGCATG
AT1G75390	bZIP	CnTCP16	467	481	+	15.7344	1.63e-06	0.0583	CATGATGATGTGGCA
AT2G35530	bZIP	CnTCP16	454	468	+	16.4062	1.67e-06	0.0628	TCATATGACGTGGCA
AT3G56850	bZIP	CnTCP13	2373	2387	-	16.3906	1.84e-06	0.0476	ATTTGCCACGTGTCG
AT1G49720	bZIP	CnTCP16	445	463	+	13.2442	2e-06	0.107	TGACACGTGTCATATGACG
AT1G08320	bZIP	CnTCP3	1805	1815	+	16.0469	2.05e-06	0.22	GATGACGTCGT
AT5G10030	bZIP	CnTCP3	1804	1814	-	16.0938	2.1e-06	0.226	CGACGTCATCT
AT1G32150	bZIP	CnTCP13	2370	2384	-	16.3281	2.12e-06	0.114	TGCCACGTGTCGTAC
AT5G15830	bZIP	CnTCP4	804	818	-	15.7812	2.19e-06	0.118	GACGCTGATGTGGCA
AT3G56850	bZIP	CnTCP16	454	468	+	16	2.21e-06	0.0476	TCATATGACGTGGCA
AT2G36270	bZIP	CnTCP16	443	460	-	15.875	2.23e-06	0.0439	CATATGACACGTGTCACC
AT2G35530	bZIP	CnTCP13	2373	2387	-	15.8125	2.25e-06	0.0628	ATTTGCCACGTGTCG
AT3G10800	bZIP	CnTCP13	2370	2384	+	16.25	2.31e-06	0.123	GTACGACACGTGGCA
AT5G11260	bZIP	CnTCP3	1802	1816	+	15.9375	2.34e-06	0.219	TTAGATGACGTCGTC
AT4G34590	bZIP	CnTCP4	804	818	+	15.1719	2.35e-06	0.127	TGCCACATCAGCGTC
AT2G18160	bZIP	CnTCP4	804	818	-	15.2812	2.4e-06	0.129	GACGCTGATGTGGCA
AT2G36270	bZIP	CnTCP6	2826	2843	+	15.7031	2.42e-06	0.0439	ATTTTCACACGTGTCACC
AT2G36270	bZIP	CnTCP13	2371	2388	-	15.6719	2.46e-06	0.0439	AATTTGCCACGTGTCGTA
AT5G28770	bZIP	CnTCP18	1538	1549	-	15.3191	2.57e-06	0.277	AGGCGACGTGGG
AT3G56850	bZIP	CnTCP6	2827	2841	+	15.5938	2.67e-06	0.0479	TTTTCACACGTGTCA
AT1G45249	bZIP	CnTCP13	2368	2385	+	15.5625	2.83e-06	0.0607	AGGTACGACACGTGGCAA
AT2G35530	bZIP	CnTCP16	445	459	-	15.3281	2.84e-06	0.0628	ATATGACACGTGTCA
AT3G62420	bZIP	CnTCP4	804	818	-	14.6875	2.94e-06	0.158	GACGCTGATGTGGCA
AT5G06839	bZIP	CnTCP3	1802	1816	+	15.3594	3.1e-06	0.334	TTAGATGACGTCGTC
AT5G65210	bZIP	CnTCP3	1805	1819	-	15.2812	3.2e-06	0.344	ACTGACGACGTCATC
AT1G49720	bZIP	CnTCP5	2585	2603	+	11.8372	3.23e-06	0.115	GGCCAAGTGGCTAGACACC
AT2G35530	bZIP	CnTCP6	2827	2841	+	15.0156	3.29e-06	0.0628	TTTTCACACGTGTCA
AT3G12250	bZIP	CnTCP3	1805	1819	+	15.2188	3.3e-06	0.354	GATGACGTCGTCAGT
AT2G35530	bZIP	CnTCP16	442	456	+	14.875	3.51e-06	0.0628	TGGTGACACGTGTCA
AT2G04038	bZIP	CnTCP16	467	480	-	13.6875	3.73e-06	0.133	GCCACATCATCATG
AT1G45249	bZIP	CnTCP6	2829	2846	-	14.8906	3.87e-06	0.0692	TTGGGTGACACGTGTGAA
AT1G42990	bZIP	CnTCP15	1417	1426	+	14.5956	4.3e-06	0.463	TTGACGTCAC
AT4G34590	bZIP	CnTCP16	467	481	-	13.8281	4.35e-06	0.156	TGCCACATCATCATG
AT2G46270	bZIP	CnTCP13	2370	2384	-	14.25	4.64e-06	0.121	TGCCACGTGTCGTAC
AT2G46270	bZIP	CnTCP13	2373	2387	+	14.1562	4.84e-06	0.121	CGACACGTGGCAAAT
AT3G30530	bZIP	CnTCP5	735	746	-	10.7975	4.88e-06	0.178	TGCTGGCGTGTC
AT1G32150	bZIP	CnTCP13	2373	2387	+	14.8281	5.11e-06	0.165	CGACACGTGGCAAAT
AT5G06950	bZIP	CnTCP3	1805	1824	+	14.1875	5.19e-06	0.557	GATGACGTCGTCAGTGACTG
AT1G49720	bZIP	CnTCP6	2830	2848	+	10.3605	5.25e-06	0.134	TCACACGTGTCACCCAAAT
AT2G46270	bZIP	CnTCP4	804	818	+	13.9688	5.25e-06	0.121	TGCCACATCAGCGTC
AT5G15830	bZIP	CnTCP16	467	481	+	14.0469	5.35e-06	0.192	CATGATGATGTGGCA
AT2G18160	bZIP	CnTCP16	467	481	+	13.5	5.38e-06	0.192	CATGATGATGTGGCA
AT3G30530	bZIP	CnTCP4	805	816	-	10.3924	5.4e-06	0.178	CGCTGATGTGGC
AT5G38800	bZIP	CnTCP5	735	746	+	11.2558	5.41e-06	0.176	GACACGCCAGCA
AT5G38800	bZIP	CnTCP4	805	816	+	11.1395	5.53e-06	0.176	GCCACATCAGCG
AT5G10030	bZIP	CnTCP18	2232	2242	-	14.6562	5.55e-06	0.299	TTACGTCATCG
AT2G04038	bZIP	CnTCP5	735	748	+	12.6875	5.6e-06	0.15	GACACGCCAGCAAG
AT2G46270	bZIP	CnTCP6	2827	2841	-	13.7812	5.71e-06	0.121	TGACACGTGTGAAAA
AT3G62420	bZIP	CnTCP16	467	481	+	13.1719	5.75e-06	0.206	CATGATGATGTGGCA
AT1G77920	bZIP	CnTCP3	1804	1820	+	14.0625	5.97e-06	0.377	AGATGACGTCGTCAGTG
AT4G36730	bZIP	CnTCP13	2375	2384	+	13.5895	6.07e-06	0.227	ACACGTGGCA
AT1G32150	bZIP	CnTCP6	2827	2841	-	14.4688	6.15e-06	0.165	TGACACGTGTGAAAA
AT1G49720	bZIP	CnTCP13	2366	2384	-	9.81395	6.27e-06	0.134	TGCCACGTGTCGTACCTTT
AT4G36730	bZIP	CnTCP5	2579	2588	+	13.5263	6.34e-06	0.227	CGAGGTGGCC
AT5G38800	bZIP	CnTCP16	469	480	-	10.7442	6.56e-06	0.176	GCCACATCATCA
AT3G30530	bZIP	CnTCP16	469	480	+	9.88608	6.6e-06	0.178	TGATGATGTGGC
AT5G65210	bZIP	CnTCP3	1802	1816	+	13.7812	7.23e-06	0.388	TTAGATGACGTCGTC
AT5G11260	bZIP	CnTCP4	804	818	-	13.7656	7.32e-06	0.219	GACGCTGATGTGGCA
AT3G10800	bZIP	CnTCP13	2373	2387	-	14.4219	7.51e-06	0.213	ATTTGCCACGTGTCG
AT5G11260	bZIP	CnTCP16	467	481	+	13.7031	7.53e-06	0.219	CATGATGATGTGGCA
AT3G10800	bZIP	CnTCP16	442	456	+	14.3125	8.01e-06	0.213	TGGTGACACGTGTCA
AT4G36730	bZIP	CnTCP13	2373	2382	-	13.2211	8.49e-06	0.228	CCACGTGTCG
AT2G46270	bZIP	CnTCP16	445	459	+	12.7188	8.86e-06	0.135	TGACACGTGTCATAT
AT1G42990	bZIP	CnTCP15	1417	1426	-	13.4412	8.9e-06	0.479	GTGACGTCAA
AT5G11260	bZIP	CnTCP16	454	468	+	13.3281	9e-06	0.219	TCATATGACGTGGCA
AT5G28770	bZIP	CnTCP16	456	467	+	14.0532	9.08e-06	0.34	ATATGACGTGGC
AT1G43700	bZIP	CnTCP12	1284	1295	+	14.2031	9.17e-06	0.62	GTGACAGCTATG
AT1G32150	bZIP	CnTCP16	442	456	-	13.6406	9.2e-06	0.17	TGACACGTGTCACCA
AT1G32150	bZIP	CnTCP16	445	459	+	13.5781	9.47e-06	0.17	TGACACGTGTCATAT
AT1G22070	bZIP	CnTCP3	1803	1816	-	13.0156	9.47e-06	0.56	GACGACGTCATCTA
AT5G28770	bZIP	CnTCP12	1899	1910	-	13.9787	9.48e-06	0.34	TGGAGACGTGGT
AT2G46270	bZIP	CnTCP16	467	481	-	12.5156	9.58e-06	0.135	TGCCACATCATCATG
AT4G34000	bZIP	CnTCP16	447	454	+	16.303	9.64e-06	0.171	ACACGTGT
AT4G34000	bZIP	CnTCP16	447	454	-	16.303	9.64e-06	0.171	ACACGTGT
AT4G34000	bZIP	CnTCP11	2480	2487	+	16.303	9.64e-06	0.171	ACACGTGT
AT4G34000	bZIP	CnTCP11	2480	2487	-	16.303	9.64e-06	0.171	ACACGTGT
AT4G34000	bZIP	CnTCP6	2832	2839	+	16.303	9.64e-06	0.171	ACACGTGT
AT4G34000	bZIP	CnTCP6	2832	2839	-	16.303	9.64e-06	0.171	ACACGTGT
AT1G06070	bZIP	CnTCP11	558	568	-	12.5205	1.01e-05	1	AACAGCTGTAA
AT2G46270	bZIP	CnTCP16	442	456	-	12.3594	1.02e-05	0.135	TGACACGTGTCACCA
AT5G11260	bZIP	CnTCP3	1805	1819	-	13.0625	1.02e-05	0.219	ACTGACGACGTCATC
AT1G22070	bZIP	CnTCP3	1805	1818	+	12.7656	1.04e-05	0.56	GATGACGTCGTCAG
AT1G77920	bZIP	CnTCP3	1801	1817	-	12.6875	1.05e-05	0.377	TGACGACGTCATCTAAC
AT1G77920	bZIP	CnTCP15	1412	1428	-	12.6719	1.05e-05	0.377	CAGTGACGTCAATCTCC
AT1G49720	bZIP	CnTCP18	1530	1548	-	8.19767	1.06e-05	0.189	GGCGACGTGGGGAAAAGTA
AT3G10800	bZIP	CnTCP16	445	459	-	13.7656	1.07e-05	0.228	ATATGACACGTGTCA
AT4G36730	bZIP	CnTCP18	1537	1546	-	13.0105	1.11e-05	0.239	CGACGTGGGG
AT3G62420	bZIP	CnTCP18	1537	1551	-	11.3594	1.18e-05	0.318	AAAGGCGACGTGGGG
AT1G32150	bZIP	CnTCP4	804	818	+	12.9531	1.25e-05	0.193	TGCCACATCAGCGTC
AT2G18160	bZIP	CnTCP6	2827	2841	+	11.3125	1.27e-05	0.34	TTTTCACACGTGTCA
AT2G46270	bZIP	CnTCP18	1537	1551	+	11.6719	1.32e-05	0.155	CCCCACGTCGCCTTT
AT2G35530	bZIP	CnTCP4	804	818	-	11.5	1.32e-05	0.203	GACGCTGATGTGGCA
AT4G34590	bZIP	CnTCP18	1537	1551	+	10.7344	1.51e-05	0.406	CCCCACGTCGCCTTT
AT1G45249	bZIP	CnTCP6	52	69	+	11.0312	1.53e-05	0.234	AAGCATGCCACGTATTTT
AT3G10800	bZIP	CnTCP6	2827	2841	+	13.0156	1.55e-05	0.239	TTTTCACACGTGTCA
AT3G56850	bZIP	CnTCP6	57	71	-	10.1875	1.6e-05	0.246	CAAAAATACGTGGCA
AT3G10800	bZIP	CnTCP12	1898	1912	-	12.875	1.66e-05	0.239	TATGGAGACGTGGTT
AT1G43700	bZIP	CnTCP9	2460	2471	+	12.8125	1.69e-05	0.62	TTTACAGCTGAA
AT2G18160	bZIP	CnTCP18	1537	1551	-	10.5	1.7e-05	0.35	AAAGGCGACGTGGGG
AT1G43700	bZIP	CnTCP11	557	568	+	12.7656	1.73e-05	0.62	CTTACAGCTGTT
AT1G49720	bZIP	CnTCP5	727	745	-	6.53488	1.79e-05	0.258	GCTGGCGTGTCAGCTGACG
AT5G10030	bZIP	CnTCP15	1418	1428	+	13	1.8e-05	0.441	TGACGTCACTG
AT2G04038	bZIP	CnTCP18	1538	1551	+	9.42188	1.82e-05	0.391	CCCACGTCGCCTTT
AT1G42990	bZIP	CnTCP16	916	925	+	12.8456	1.83e-05	0.537	CTGACGCCAC
AT5G65210	bZIP	CnTCP15	1413	1427	+	11.4531	1.84e-05	0.604	GAGATTGACGTCACT
AT5G28770	bZIP	CnTCP13	2372	2383	+	13.1702	1.85e-05	0.462	ACGACACGTGGC
AT5G10030	bZIP	CnTCP14	1007	1017	-	12.8281	1.89e-05	0.441	CGTCGTCACCA
AT5G06839	bZIP	CnTCP16	915	929	-	11.8906	1.89e-05	0.76	GTTGGTGGCGTCAGA
AT2G35530	bZIP	CnTCP6	57	71	-	10.3438	1.93e-05	0.259	CAAAAATACGTGGCA
AT1G49720	bZIP	CnTCP13	2373	2391	+	6.30233	1.93e-05	0.258	CGACACGTGGCAAATTATG
AT3G10800	bZIP	CnTCP6	57	71	-	12.5469	1.93e-05	0.239	CAAAAATACGTGGCA
AT5G15830	bZIP	CnTCP6	2827	2841	+	11.0938	1.94e-05	0.427	TTTTCACACGTGTCA
AT2G18160	bZIP	CnTCP13	2373	2387	-	10.1094	1.95e-05	0.35	ATTTGCCACGTGTCG
AT4G34590	bZIP	CnTCP3	1802	1816	-	9.96875	1.99e-05	0.429	GACGACGTCATCTAA
AT5G11260	bZIP	CnTCP18	1537	1551	-	11.5156	2.02e-05	0.362	AAAGGCGACGTGGGG
AT3G62420	bZIP	CnTCP3	1802	1816	+	9.8125	2.06e-05	0.444	TTAGATGACGTCGTC
AT5G38800	bZIP	CnTCP6	2829	2840	-	7.5	2.09e-05	0.442	GACACGTGTGAA
AT2G40620	bZIP	CnTCP12	1285	1295	-	13.0781	2.1e-05	1	CATAGCTGTCA
AT1G45249	bZIP	CnTCP12	1893	1910	+	9.8125	2.14e-05	0.288	GAAAAAACCACGTCTCCA
AT5G28770	bZIP	CnTCP18	1536	1547	+	12.9681	2.15e-05	0.462	TCCCCACGTCGC
AT3G10800	bZIP	CnTCP16	467	481	+	12.25	2.2e-05	0.239	CATGATGATGTGGCA
AT1G06070	bZIP	CnTCP11	559	569	+	10.6164	2.23e-05	1	TACAGCTGTTG
AT3G10800	bZIP	CnTCP4	804	818	-	12.2031	2.24e-05	0.239	GACGCTGATGTGGCA
AT2G21230	bZIP	CnTCP12	1285	1294	+	12.6702	2.25e-05	1	TGACAGCTAT
AT5G65210	bZIP	CnTCP16	915	929	-	10.9844	2.25e-05	0.604	GTTGGTGGCGTCAGA
AT5G15830	bZIP	CnTCP18	1537	1551	-	10.6719	2.29e-05	0.427	AAAGGCGACGTGGGG
AT5G10030	bZIP	CnTCP16	469	479	-	12.4688	2.32e-05	0.441	CCACATCATCA
AT2G35530	bZIP	CnTCP16	467	481	+	9.6875	2.35e-05	0.28	CATGATGATGTGGCA
AT1G42990	bZIP	CnTCP16	916	925	-	12.25	2.37e-05	0.537	GTGGCGTCAG
AT1G32150	bZIP	CnTCP6	57	71	+	11.3594	2.38e-05	0.319	TGCCACGTATTTTTG
AT4G36730	bZIP	CnTCP18	528	537	-	12.1158	2.5e-05	0.398	CGACGTGTGC
AT5G15830	bZIP	CnTCP13	2373	2387	-	10.3906	2.54e-05	0.427	ATTTGCCACGTGTCG
AT5G06960	bZIP	CnTCP15	1416	1429	+	9.73438	2.58e-05	1	ATTGACGTCACTGA
AT2G21230	bZIP	CnTCP11	558	567	+	12.5426	2.58e-05	1	TTACAGCTGT
AT2G36270	bZIP	CnTCP6	55	72	-	8.17188	2.61e-05	0.357	TCAAAAATACGTGGCATG
AT4G36730	bZIP	CnTCP6	57	66	-	12.0421	2.67e-05	0.398	ATACGTGGCA
AT4G34590	bZIP	CnTCP4	815	829	+	9.0625	2.75e-05	0.492	CGTCACCTCAGCTTT
AT1G75390	bZIP	CnTCP18	1537	1551	-	8.26562	2.77e-05	0.569	AAAGGCGACGTGGGG
AT5G10030	bZIP	CnTCP4	806	816	+	12.1094	2.79e-05	0.441	CCACATCAGCG
AT1G49720	bZIP	CnTCP16	485	503	+	5.03488	2.84e-05	0.338	TGACACATGTCACCTCCAC
AT3G12250	bZIP	CnTCP6	2376	2390	-	10.2031	2.85e-05	1	CGTGACGTTATGGGC
AT5G06839	bZIP	CnTCP4	804	818	-	10.9688	2.86e-05	0.76	GACGCTGATGTGGCA
AT1G32150	bZIP	CnTCP16	467	481	-	10.8438	2.86e-05	0.342	TGCCACATCATCATG
AT5G10030	bZIP	CnTCP6	246	256	-	12.0469	2.87e-05	0.441	AGACATCAGCA
AT1G22070	bZIP	CnTCP15	1416	1429	+	10.2188	2.91e-05	1	ATTGACGTCACTGA
AT3G30530	bZIP	CnTCP17	2379	2390	-	5.05063	2.92e-05	0.544	TGCTGACGAAGA
AT5G15830	bZIP	CnTCP13	2370	2384	+	10.0156	2.93e-05	0.427	GTACGACACGTGGCA
AT1G06850	bZIP	CnTCP12	1284	1297	+	12.5312	2.94e-05	1	GTGACAGCTATGTA
AT2G46270	bZIP	CnTCP6	57	71	+	9.23438	2.99e-05	0.318	TGCCACGTATTTTTG
AT1G42990	bZIP	CnTCP3	1806	1815	+	12.0294	2.99e-05	0.537	ATGACGTCGT
AT1G42990	bZIP	CnTCP3	1806	1815	-	12.0294	2.99e-05	0.537	ACGACGTCAT
AT3G30530	bZIP	CnTCP1	282	293	-	4.83544	3.04e-05	0.544	CAATGACATGGC
AT1G06070	bZIP	CnTCP13	1861	1871	+	9.67123	3.04e-05	1	TCCAACTGTCT
AT5G06839	bZIP	CnTCP18	2230	2244	+	10.8281	3.05e-05	0.76	TACGATGACGTAAAA
AT2G35530	bZIP	CnTCP15	1881	1895	-	8.625	3.17e-05	0.341	ATCTCATACGTGGAA
AT5G15830	bZIP	CnTCP12	1898	1912	-	9.79688	3.18e-05	0.427	TATGGAGACGTGGTT
AT5G11260	bZIP	CnTCP18	2230	2244	+	10.4219	3.2e-05	0.491	TACGATGACGTAAAA
AT1G49720	bZIP	CnTCP16	1018	1036	+	4.61628	3.23e-05	0.345	GTACACGAGGCCTTTCATG
AT1G32150	bZIP	CnTCP15	1881	1895	+	10.4844	3.26e-05	0.35	TTCCACGTATGAGAT
AT2G18160	bZIP	CnTCP13	2370	2384	+	8.5	3.33e-05	0.369	GTACGACACGTGGCA
AT2G36270	bZIP	CnTCP16	1782	1799	-	6.92188	3.34e-05	0.357	CATATATCACGTGTACCA
AT3G62420	bZIP	CnTCP4	815	829	-	8.32812	3.37e-05	0.603	AAAGCTGAGGTGACG
AT2G46270	bZIP	CnTCP15	1881	1895	+	8.8125	3.4e-05	0.329	TTCCACGTATGAGAT
AT5G06950	bZIP	CnTCP15	1408	1427	-	9.1875	3.43e-05	1	AGTGACGTCAATCTCCTAAG
AT2G04038	bZIP	CnTCP12	1899	1912	+	7.46875	3.44e-05	0.606	ACCACGTCTCCATA
AT2G40620	bZIP	CnTCP11	558	568	-	12.1719	3.45e-05	1	AACAGCTGTAA
AT3G56850	bZIP	CnTCP16	1784	1798	-	6.71875	3.52e-05	0.428	ATATATCACGTGTAC
AT1G45249	bZIP	CnTCP16	1017	1034	-	7.76562	3.53e-05	0.394	TGAAAGGCCTCGTGTACA
AT2G18160	bZIP	CnTCP16	445	459	-	8.28125	3.57e-05	0.369	ATATGACACGTGTCA
AT2G18160	bZIP	CnTCP12	1898	1912	-	8.28125	3.57e-05	0.369	TATGGAGACGTGGTT
AT1G75390	bZIP	CnTCP5	734	748	-	7.45312	3.58e-05	0.569	CTTGCTGGCGTGTCA
AT1G75390	bZIP	CnTCP9	1527	1541	-	7.4375	3.6e-05	0.569	GGGGATTATGTGTCC
AT2G18160	bZIP	CnTCP16	1784	1798	-	8.21875	3.64e-05	0.369	ATATATCACGTGTAC
AT2G21230	bZIP	CnTCP11	560	569	-	11.8085	3.65e-05	1	CAACAGCTGT
AT5G28770	bZIP	CnTCP18	527	538	+	12.2021	3.67e-05	0.658	GGCACACGTCGT
AT1G45249	bZIP	CnTCP14	1843	1860	+	7.57812	3.69e-05	0.394	CATAGTTACACGTAACAT
AT4G36730	bZIP	CnTCP16	447	456	+	11.7474	3.7e-05	0.398	ACACGTGTCA
AT4G36730	bZIP	CnTCP16	445	454	-	11.7474	3.7e-05	0.398	ACACGTGTCA
AT4G36730	bZIP	CnTCP6	2832	2841	+	11.7474	3.7e-05	0.398	ACACGTGTCA
AT1G06850	bZIP	CnTCP5	2978	2991	-	12.0938	3.71e-05	1	TGGCCAGCCAATCA
AT1G08320	bZIP	CnTCP15	1417	1427	-	9.90625	3.77e-05	1	AGTGACGTCAA
AT2G18160	bZIP	CnTCP15	1881	1895	-	8.03125	3.86e-05	0.369	ATCTCATACGTGGAA
AT2G21230	bZIP	CnTCP13	1862	1871	-	11.6809	3.92e-05	1	AGACAGTTGG
AT5G06839	bZIP	CnTCP15	1416	1430	-	10.2344	3.97e-05	0.76	CTCAGTGACGTCAAT
AT5G10030	bZIP	CnTCP10	120	130	+	11.3438	3.98e-05	0.498	TCGCGTCATCA
AT3G12250	bZIP	CnTCP15	1413	1427	-	9.3125	4.04e-05	1	AGTGACGTCAATCTC
AT1G45249	bZIP	CnTCP16	1779	1796	+	7.17188	4.04e-05	0.394	TTTTGGTACACGTGATAT
AT3G12250	bZIP	CnTCP15	1416	1430	+	9.29688	4.06e-05	1	ATTGACGTCACTGAG
AT1G43700	bZIP	CnTCP13	1155	1166	-	10.9531	4.07e-05	0.692	TTTCCAGCTATG
AT2G36270	bZIP	CnTCP14	1846	1863	-	5.85938	4.08e-05	0.357	ATCATGTTACGTGTAACT
AT1G43700	bZIP	CnTCP11	651	662	+	10.9375	4.09e-05	0.692	TCTACAGCTGAT
AT2G36270	bZIP	CnTCP18	1535	1552	-	5.82812	4.1e-05	0.357	GAAAGGCGACGTGGGGAA
AT2G18160	bZIP	CnTCP16	442	456	+	7.82812	4.12e-05	0.369	TGGTGACACGTGTCA
AT2G35530	bZIP	CnTCP5	2574	2588	+	7.625	4.16e-05	0.406	GCGACCGAGGTGGCC
AT5G10030	bZIP	CnTCP16	2544	2554	-	11.25	4.16e-05	0.498	TCATGTCATCA
AT2G36270	bZIP	CnTCP4	802	819	-	5.71875	4.19e-05	0.357	TGACGCTGATGTGGCAGG
AT5G11260	bZIP	CnTCP5	734	748	-	9.71875	4.24e-05	0.512	CTTGCTGGCGTGTCA
AT5G06839	bZIP	CnTCP6	2376	2390	+	10.0781	4.24e-05	0.76	GCCCATAACGTCACG
AT1G22070	bZIP	CnTCP16	915	928	+	9.23438	4.26e-05	1	TCTGACGCCACCAA
AT5G11260	bZIP	CnTCP12	1898	1912	-	9.6875	4.29e-05	0.512	TATGGAGACGTGGTT
AT5G38800	bZIP	CnTCP3	510	521	-	5.01163	4.33e-05	0.442	TCCATGTTAGCT
AT5G38800	bZIP	CnTCP16	1785	1796	+	5.01163	4.33e-05	0.442	TACACGTGATAT
AT4G36730	bZIP	CnTCP16	1784	1793	-	11.5263	4.4e-05	0.398	TCACGTGTAC
AT1G43700	bZIP	CnTCP17	2972	2983	-	10.7344	4.4e-05	0.692	TTGCCAGTTGAT
AT5G38800	bZIP	CnTCP3	1864	1875	+	4.96512	4.41e-05	0.442	TCCACGCCTTCA
AT4G36730	bZIP	CnTCP6	1431	1440	+	11.5053	4.44e-05	0.398	CGGCGTGTCC
AT1G08320	bZIP	CnTCP16	916	926	-	9.46875	4.44e-05	1	GGTGGCGTCAG
AT5G38800	bZIP	CnTCP17	2533	2544	-	4.95349	4.46e-05	0.442	TCAATGTCAGCC
AT2G46270	bZIP	CnTCP12	1898	1912	+	7.90625	4.46e-05	0.39	AACCACGTCTCCATA
AT1G75390	bZIP	CnTCP14	1848	1862	-	6.71875	4.47e-05	0.569	TCATGTTACGTGTAA
AT4G34590	bZIP	CnTCP5	734	748	+	7.53125	4.51e-05	0.596	TGACACGCCAGCAAG
AT5G38800	bZIP	CnTCP2	2045	2056	+	4.93023	4.52e-05	0.442	GACATGTGAGAT
AT5G38800	bZIP	CnTCP14	2308	2319	+	4.93023	4.52e-05	0.442	GACATGTGAGAT
AT2G36270	bZIP	CnTCP16	466	483	+	5.29688	4.54e-05	0.357	GCATGATGATGTGGCAAA
AT1G75390	bZIP	CnTCP1	281	295	-	6.64062	4.58e-05	0.569	CTCAATGACATGGCC
AT2G18160	bZIP	CnTCP14	1848	1862	-	7.46875	4.61e-05	0.381	TCATGTTACGTGTAA
AT5G28770	bZIP	CnTCP3	1804	1815	+	11.8723	4.66e-05	0.716	AGATGACGTCGT
AT5G15830	bZIP	CnTCP15	1881	1895	-	8.71875	4.67e-05	0.476	ATCTCATACGTGGAA
AT3G56850	bZIP	CnTCP18	1537	1551	-	5.3125	4.74e-05	0.428	AAAGGCGACGTGGGG
AT1G75390	bZIP	CnTCP4	144	158	+	6.51562	4.76e-05	0.569	GATGGTTATGTGTAA
AT3G10800	bZIP	CnTCP18	1537	1551	-	10.2812	4.79e-05	0.464	AAAGGCGACGTGGGG
AT3G62420	bZIP	CnTCP5	734	748	-	7.1875	4.79e-05	0.69	CTTGCTGGCGTGTCA
AT1G43700	bZIP	CnTCP3	2615	2626	+	10.5	4.8e-05	0.692	GCTCCAGCTCTT
AT1G49720	bZIP	CnTCP4	797	815	-	3.22093	4.84e-05	0.38	GCTGATGTGGCAGGGAGTT
AT4G34000	bZIP	CnTCP13	2375	2382	+	10.75	4.86e-05	0.648	ACACGTGG
AT4G34000	bZIP	CnTCP13	2375	2382	-	10.75	4.86e-05	0.648	CCACGTGT
AT3G12250	bZIP	CnTCP16	912	926	-	8.79688	4.86e-05	1	GGTGGCGTCAGATTA
AT5G10030	bZIP	CnTCP16	917	927	+	10.875	4.9e-05	0.527	TGACGCCACCA
AT2G46270	bZIP	CnTCP14	1848	1862	+	7.5625	4.93e-05	0.39	TTACACGTAACATGA
AT1G45249	bZIP	CnTCP11	2477	2494	-	6.21875	4.96e-05	0.444	CAACCCTACACGTGTATT
AT2G04038	bZIP	CnTCP15	2579	2592	-	6.28125	4.96e-05	0.606	GCCACGCAACCCGT
AT1G49720	bZIP	CnTCP16	457	475	+	3.12791	4.97e-05	0.38	TATGACGTGGCATGATGAT
AT2G18160	bZIP	CnTCP5	734	748	-	7.17188	5.04e-05	0.387	CTTGCTGGCGTGTCA
AT1G49720	bZIP	CnTCP2	1563	1581	+	3.06977	5.05e-05	0.38	GACCCAGTGGCAAAACCGG
AT3G30530	bZIP	CnTCP5	723	734	-	3.08861	5.05e-05	0.776	AGCTGACGAAGA
AT1G08320	bZIP	CnTCP18	2233	2243	+	9.125	5.05e-05	1	GATGACGTAAA
AT2G46270	bZIP	CnTCP16	1784	1798	+	7.42188	5.13e-05	0.39	GTACACGTGATATAT
AT2G21230	bZIP	CnTCP12	2105	2114	+	11.2872	5.17e-05	1	TGCCAATTGG
AT5G06839	bZIP	CnTCP10	118	132	-	9.60938	5.18e-05	0.771	CATGATGACGCGAGA
AT5G06960	bZIP	CnTCP18	2231	2244	-	7.54688	5.19e-05	1	TTTTACGTCATCGT
AT5G15830	bZIP	CnTCP16	1784	1798	-	8.39062	5.23e-05	0.476	ATATATCACGTGTAC
AT1G22070	bZIP	CnTCP18	2231	2244	-	8.60938	5.32e-05	1	TTTTACGTCATCGT
AT3G56850	bZIP	CnTCP11	2475	2489	+	4.70312	5.4e-05	0.428	GTAATACACGTGTAG
AT5G15830	bZIP	CnTCP16	445	459	-	8.28125	5.43e-05	0.476	ATATGACACGTGTCA
AT5G06960	bZIP	CnTCP6	2377	2390	-	7.35938	5.46e-05	1	CGTGACGTTATGGG
AT1G49720	bZIP	CnTCP16	1777	1795	-	2.7907	5.46e-05	0.38	TATCACGTGTACCAAAAAC
AT2G36270	bZIP	CnTCP5	2581	2598	+	4.34375	5.46e-05	0.357	AGGTGGCCAAGTGGCTAG
AT1G32150	bZIP	CnTCP5	2574	2588	-	9	5.48e-05	0.535	GGCCACCTCGGTCGC
AT1G45249	bZIP	CnTCP15	1876	1893	+	5.75	5.49e-05	0.453	ATGAATTCCACGTATGAG
AT5G65210	bZIP	CnTCP18	2233	2247	-	8.79688	5.52e-05	1	AATTTTTACGTCATC
AT2G36270	bZIP	CnTCP1	1930	1947	-	4.28125	5.53e-05	0.357	TGCGTAATACGTGTAACC
AT2G36270	bZIP	CnTCP15	1879	1896	-	4.26562	5.55e-05	0.357	TATCTCATACGTGGAATT
AT2G36270	bZIP	CnTCP5	732	749	-	4.25	5.56e-05	0.357	TCTTGCTGGCGTGTCAGC
AT1G42990	bZIP	CnTCP17	2541	2550	+	11.2279	5.56e-05	0.856	TTGACGCCAC
AT1G43700	bZIP	CnTCP3	1907	1918	+	10.0938	5.58e-05	0.692	AAGCCAGCTAAT
AT3G56850	bZIP	CnTCP15	1881	1895	-	4.53125	5.6e-05	0.428	ATCTCATACGTGGAA
AT2G36270	bZIP	CnTCP11	2474	2491	+	4.17188	5.65e-05	0.357	CGTAATACACGTGTAGGG
AT5G28770	bZIP	CnTCP11	1968	1979	-	11.5532	5.66e-05	0.761	TCTTCACGTGAC
AT2G04038	bZIP	CnTCP3	1864	1877	+	5.85938	5.67e-05	0.606	TCCACGCCTTCACC
AT3G10800	bZIP	CnTCP5	734	748	-	9.78125	5.7e-05	0.487	CTTGCTGGCGTGTCA
AT3G56850	bZIP	CnTCP14	1848	1862	-	4.40625	5.75e-05	0.428	TCATGTTACGTGTAA
AT3G62420	bZIP	CnTCP14	1848	1862	-	6.57812	5.76e-05	0.69	TCATGTTACGTGTAA
AT4G34590	bZIP	CnTCP18	1313	1327	+	6.75	5.76e-05	0.596	TACCACCTCACCTTA
AT5G06839	bZIP	CnTCP16	467	481	+	9.34375	5.79e-05	0.771	CATGATGATGTGGCA
AT1G43700	bZIP	CnTCP18	870	881	+	9.98438	5.79e-05	0.692	TTACCAGCTGAA
AT2G40620	bZIP	CnTCP17	2972	2982	+	11.0938	5.88e-05	1	ATCAACTGGCA
AT5G15830	bZIP	CnTCP6	57	71	-	8.04688	5.88e-05	0.476	CAAAAATACGTGGCA
AT3G62420	bZIP	CnTCP18	528	542	-	6.5	5.89e-05	0.69	CATTACGACGTGTGC
AT5G06960	bZIP	CnTCP3	1805	1818	+	7.0625	5.91e-05	1	GATGACGTCGTCAG
AT4G36730	bZIP	CnTCP5	2585	2594	-	11.1474	5.93e-05	0.491	CCACTTGGCC
AT3G56850	bZIP	CnTCP5	2582	2596	+	4.23438	5.96e-05	0.428	GGTGGCCAAGTGGCT
AT5G11260	bZIP	CnTCP15	1413	1427	+	8.75	6.08e-05	0.653	GAGATTGACGTCACT
AT5G15830	bZIP	CnTCP16	442	456	+	7.9375	6.1e-05	0.476	TGGTGACACGTGTCA
AT1G45249	bZIP	CnTCP1	1927	1944	+	5.25	6.11e-05	0.469	AATGGTTACACGTATTAC
AT3G10800	bZIP	CnTCP16	1784	1798	-	9.57812	6.13e-05	0.487	ATATATCACGTGTAC
AT2G35530	bZIP	CnTCP18	1537	1551	-	6.09375	6.17e-05	0.517	AAAGGCGACGTGGGG
AT1G49720	bZIP	CnTCP13	2304	2322	+	2.34884	6.17e-05	0.38	GGTCGCGTGACGAAAGTAA
AT5G15830	bZIP	CnTCP5	2574	2588	+	7.89062	6.2e-05	0.476	GCGACCGAGGTGGCC
AT3G30530	bZIP	CnTCP3	510	521	+	2.13924	6.25e-05	0.841	AGCTAACATGGA
AT2G46270	bZIP	CnTCP5	2574	2588	-	6.70312	6.28e-05	0.445	GGCCACCTCGGTCGC
AT1G49720	bZIP	CnTCP4	1708	1726	-	2.26744	6.31e-05	0.38	GAACCAGTGGCGACACCGG
AT1G49720	bZIP	CnTCP4	1882	1900	-	2.26744	6.31e-05	0.38	GAACTAGTGGCGACACCGG
AT3G56850	bZIP	CnTCP4	804	818	-	3.96875	6.31e-05	0.428	GACGCTGATGTGGCA
AT1G06070	bZIP	CnTCP9	2461	2471	-	7.08219	6.36e-05	1	TTCAGCTGTAA
AT1G22070	bZIP	CnTCP16	2543	2556	-	8.07812	6.36e-05	1	TATCATGTCATCAT
AT2G04038	bZIP	CnTCP9	1528	1541	+	5.46875	6.36e-05	0.606	GACACATAATCCCC
AT4G34590	bZIP	CnTCP18	528	542	+	6.42188	6.36e-05	0.596	GCACACGTCGTAATG
AT2G21230	bZIP	CnTCP17	2973	2982	-	11.0106	6.38e-05	1	TGCCAGTTGA
AT5G06950	bZIP	CnTCP12	2283	2302	+	7.25	6.41e-05	1	AGTGATGTAAGAATAACGTT
AT5G10030	bZIP	CnTCP17	2380	2390	+	10.3125	6.42e-05	0.628	CTTCGTCAGCA
AT3G56850	bZIP	CnTCP6	2830	2844	-	3.89062	6.42e-05	0.428	GGGTGACACGTGTGA
AT5G06839	bZIP	CnTCP16	912	926	+	9.07812	6.45e-05	0.771	TAATCTGACGCCACC
AT3G56850	bZIP	CnTCP16	467	481	+	3.84375	6.49e-05	0.428	CATGATGATGTGGCA
AT4G34590	bZIP	CnTCP16	1784	1798	+	6.34375	6.52e-05	0.596	GTACACGTGATATAT
AT5G06950	bZIP	CnTCP15	1416	1435	+	7.1875	6.53e-05	1	ATTGACGTCACTGAGAAAAA
AT1G08320	bZIP	CnTCP16	2545	2555	+	8.34375	6.56e-05	1	GATGACATGAT
AT1G75390	bZIP	CnTCP6	57	71	-	5.39062	6.58e-05	0.673	CAAAAATACGTGGCA
AT4G34590	bZIP	CnTCP14	1848	1862	+	6.3125	6.59e-05	0.596	TTACACGTAACATGA
AT5G28770	bZIP	CnTCP6	2829	2840	+	11.2979	6.64e-05	0.793	TTCACACGTGTC
AT4G34590	bZIP	CnTCP3	2247	2261	+	6.28125	6.66e-05	0.596	GCACACATCAGCCCA
AT5G15830	bZIP	CnTCP14	1848	1862	-	7.67188	6.67e-05	0.478	TCATGTTACGTGTAA
AT1G43700	bZIP	CnTCP11	559	570	-	9.54688	6.69e-05	0.719	GCAACAGCTGTA
AT3G10800	bZIP	CnTCP14	1848	1862	-	9.3125	6.7e-05	0.487	TCATGTTACGTGTAA
AT1G49720	bZIP	CnTCP13	1537	1555	+	2.03488	6.72e-05	0.38	TGTGAAGTGTCAGAACTGA
AT1G32150	bZIP	CnTCP12	1898	1912	+	8.35938	6.8e-05	0.563	AACCACGTCTCCATA
AT4G36730	bZIP	CnTCP1	281	290	-	10.9684	6.81e-05	0.514	TGACATGGCC
AT3G10800	bZIP	CnTCP15	1881	1895	-	9.25	6.85e-05	0.487	ATCTCATACGTGGAA
AT3G56850	bZIP	CnTCP16	485	499	-	3.59375	6.86e-05	0.428	AGGTGACATGTGTCA
AT1G75390	bZIP	CnTCP12	1898	1912	-	5.23438	6.89e-05	0.673	TATGGAGACGTGGTT
AT1G06070	bZIP	CnTCP11	2741	2751	+	6.57534	6.89e-05	1	TAAAGCTGGAA
AT3G62420	bZIP	CnTCP18	1313	1327	-	5.90625	6.99e-05	0.69	TAAGGTGAGGTGGTA
AT1G32150	bZIP	CnTCP14	1848	1862	+	8.23438	7.1e-05	0.563	TTACACGTAACATGA
AT1G08320	bZIP	CnTCP4	805	815	-	8.0625	7.11e-05	1	GCTGATGTGGC
AT3G62420	bZIP	CnTCP16	1784	1798	-	5.84375	7.12e-05	0.69	ATATATCACGTGTAC
AT2G04038	bZIP	CnTCP14	1849	1862	+	5.07812	7.14e-05	0.606	TACACGTAACATGA
AT1G77920	bZIP	CnTCP13	665	681	+	7.4375	7.16e-05	1	AACTTACGTCAATTCCA
AT1G49720	bZIP	CnTCP2	1588	1606	-	1.7907	7.18e-05	0.38	GACCACCGGGCCAAACCCG
AT1G06070	bZIP	CnTCP18	871	881	-	6.49315	7.2e-05	1	TTCAGCTGGTA
AT1G22070	bZIP	CnTCP12	2283	2296	+	7.67188	7.22e-05	1	AGTGATGTAAGAAT
AT1G49720	bZIP	CnTCP7	654	672	-	1.75581	7.25e-05	0.38	CTATACATGGCGTGGGAGA
AT1G08320	bZIP	CnTCP1	1040	1050	+	8.03125	7.29e-05	1	CATGATGTGAC
AT5G10030	bZIP	CnTCP14	2137	2147	-	10.0156	7.29e-05	0.654	TTTCGTCACCA
AT5G06950	bZIP	CnTCP18	2233	2252	+	6.8125	7.3e-05	1	GATGACGTAAAAATTTTCTT
AT2G35530	bZIP	CnTCP16	1784	1798	-	5.40625	7.31e-05	0.517	ATATATCACGTGTAC
AT2G35530	bZIP	CnTCP14	1848	1862	-	5.40625	7.31e-05	0.517	TCATGTTACGTGTAA
AT5G06950	bZIP	CnTCP9	507	526	-	6.79688	7.33e-05	1	GATGACCTAATCTTATACTG
AT2G04038	bZIP	CnTCP3	2248	2261	+	4.98438	7.34e-05	0.606	CACACATCAGCCCA
AT2G40620	bZIP	CnTCP9	2461	2471	-	10.5781	7.38e-05	1	TTCAGCTGTAA
AT2G36270	bZIP	CnTCP16	483	500	-	2.9375	7.38e-05	0.44	GAGGTGACATGTGTCACT
AT1G06850	bZIP	CnTCP17	2970	2983	-	10.6406	7.38e-05	1	TTGCCAGTTGATTC
AT1G32150	bZIP	CnTCP16	1784	1798	+	8.10938	7.4e-05	0.563	GTACACGTGATATAT
AT1G45249	bZIP	CnTCP5	729	746	+	4.35938	7.41e-05	0.53	TCAGCTGACACGCCAGCA
AT3G56850	bZIP	CnTCP16	482	496	+	3.26562	7.41e-05	0.428	AAGTGACACATGTCA
AT2G04038	bZIP	CnTCP5	2574	2587	-	4.9375	7.45e-05	0.606	GCCACCTCGGTCGC
AT1G49720	bZIP	CnTCP11	588	606	-	1.65116	7.46e-05	0.38	GCCCACTAGGCCCAACATG
AT2G35530	bZIP	CnTCP3	248	262	+	5.3125	7.47e-05	0.517	TGGTTTGAGGTGGAA
AT5G06839	bZIP	CnTCP3	1808	1822	-	8.70312	7.48e-05	0.804	GTCACTGACGACGTC
AT5G65210	bZIP	CnTCP15	1416	1430	-	7.875	7.52e-05	1	CTCAGTGACGTCAAT
AT1G22070	bZIP	CnTCP9	513	526	-	7.51562	7.57e-05	1	GATGACCTAATCTT
AT2G04038	bZIP	CnTCP1	282	295	+	4.875	7.59e-05	0.606	GCCATGTCATTGAG
AT1G77920	bZIP	CnTCP18	2232	2248	+	7.25	7.59e-05	1	CGATGACGTAAAAATTT
AT4G36730	bZIP	CnTCP16	472	481	+	10.8526	7.65e-05	0.514	TGATGTGGCA
AT4G36730	bZIP	CnTCP4	804	813	-	10.8526	7.65e-05	0.514	TGATGTGGCA
AT5G06960	bZIP	CnTCP12	2283	2296	+	6.07812	7.72e-05	1	AGTGATGTAAGAAT
AT5G65210	bZIP	CnTCP16	2542	2556	+	7.78125	7.74e-05	1	CATGATGACATGATA
AT5G06950	bZIP	CnTCP13	658	677	-	6.60938	7.75e-05	1	ATTGACGTAAGTTAGAGTGG
AT1G43700	bZIP	CnTCP13	1861	1872	-	9.09375	7.77e-05	0.76	AAGACAGTTGGA
AT1G75390	bZIP	CnTCP15	1881	1895	-	4.79688	7.78e-05	0.697	ATCTCATACGTGGAA
AT5G11260	bZIP	CnTCP6	244	258	+	8.01562	7.86e-05	0.734	ATTGCTGATGTCTAC
AT1G08320	bZIP	CnTCP16	470	480	+	7.75	7.87e-05	1	GATGATGTGGC
AT2G35530	bZIP	CnTCP16	485	499	-	5.09375	7.88e-05	0.517	AGGTGACATGTGTCA
AT3G62420	bZIP	CnTCP3	2247	2261	-	5.48438	7.89e-05	0.69	TGGGCTGATGTGTGC
AT3G56850	bZIP	CnTCP1	1932	1946	-	3	7.91e-05	0.428	GCGTAATACGTGTAA
AT5G06960	bZIP	CnTCP13	664	677	-	5.96875	7.95e-05	1	ATTGACGTAAGTTA
AT3G56850	bZIP	CnTCP12	1898	1912	-	2.96875	7.97e-05	0.428	TATGGAGACGTGGTT
AT1G49720	bZIP	CnTCP5	1739	1757	+	1.36047	8.06e-05	0.389	CCTGAAGTGGCCACACAAA
AT2G36270	bZIP	CnTCP16	481	498	+	2.5625	8.06e-05	0.44	AAAGTGACACATGTCACC
AT2G18160	bZIP	CnTCP18	1313	1327	-	5.54688	8.15e-05	0.535	TAAGGTGAGGTGGTA
AT1G32150	bZIP	CnTCP11	2475	2489	-	7.8125	8.16e-05	0.563	CTACACGTGTATTAC
AT3G10800	bZIP	CnTCP1	1932	1946	-	8.70312	8.19e-05	0.524	GCGTAATACGTGTAA
AT2G35530	bZIP	CnTCP11	2475	2489	+	4.9375	8.19e-05	0.517	GTAATACACGTGTAG
AT5G11260	bZIP	CnTCP15	1416	1430	-	7.89062	8.19e-05	0.734	CTCAGTGACGTCAAT
AT2G36270	bZIP	CnTCP12	1896	1913	-	2.48438	8.21e-05	0.44	TTATGGAGACGTGGTTTT
AT5G15830	bZIP	CnTCP18	1313	1327	-	7.03125	8.21e-05	0.527	TAAGGTGAGGTGGTA
AT4G34590	bZIP	CnTCP9	1527	1541	+	5.5625	8.24e-05	0.643	GGACACATAATCCCC
AT4G36730	bZIP	CnTCP15	2584	2593	+	10.7579	8.27e-05	0.516	TTGCGTGGCC
AT1G45249	bZIP	CnTCP16	469	486	-	3.82812	8.33e-05	0.532	CACTTTGCCACATCATCA
AT3G30530	bZIP	CnTCP14	1849	1860	-	1.24051	8.33e-05	0.979	ATGTTACGTGTA
AT5G15830	bZIP	CnTCP8	1734	1748	+	6.98438	8.33e-05	0.527	AATGGTGATGTGCCA
AT3G10800	bZIP	CnTCP15	2579	2593	+	8.64062	8.35e-05	0.524	ACGGGTTGCGTGGCC
AT1G49720	bZIP	CnTCP11	2471	2489	-	1.22093	8.36e-05	0.389	CTACACGTGTATTACGCGA
AT1G32150	bZIP	CnTCP14	2307	2321	+	7.73438	8.37e-05	0.563	TGACATGTGAGATAT
AT2G04038	bZIP	CnTCP15	1882	1895	+	4.51562	8.42e-05	0.606	TCCACGTATGAGAT
AT1G45249	bZIP	CnTCP18	1532	1549	+	3.78125	8.42e-05	0.532	CTTTTCCCCACGTCGCCT
AT5G28770	bZIP	CnTCP13	2374	2385	-	10.8936	8.46e-05	0.909	TTGCCACGTGTC
AT2G40620	bZIP	CnTCP11	2741	2751	+	10.2656	8.54e-05	1	TAAAGCTGGAA
AT3G62420	bZIP	CnTCP13	2373	2387	-	5.1875	8.58e-05	0.69	ATTTGCCACGTGTCG
AT1G22070	bZIP	CnTCP13	664	677	-	7.10938	8.59e-05	1	ATTGACGTAAGTTA
AT5G06839	bZIP	CnTCP1	1037	1051	+	8.34375	8.59e-05	0.818	CACCATGATGTGACA
[truncated: 8,862 more rows]

## Sheet: Statistics CnTCP
CnTCP1	663
AP2	4
ARF	2
ARR-B	2
B3	7
BBR-BPC	1		Data is the number of corresponding elements on the each TCP genes promoter
bHLH	3
bZIP	11
C2H2	13
C3H	2
CAMTA	2
CPP	3
Dof	47
EIL	1
ERF	244
G2-like	6
GATA	7
GeBP	2
GRAS	1
HD-ZIP	20
LBD	12
MIKC_MADS	34
MYB	38
MYB_related	19
NAC	14
NF-YB	2
Nin-like	5
RAV	3
SBP	2
TCP	5
Trihelix	20
VOZ	1
WOX	4
WRKY	121
YABBY	1
ZF-HD	4
CnTCP10	548
AP2	23
ARF	3
B3	25
BBR-BPC	24
BES1	1
bHLH	2
bZIP	3
C2H2	34
C3H	2
CPP	12
Dof	113
E2F/DP	3
EIL	1
ERF	62
FAR1	1
G2-like	3
GATA	22
GRAS	4
HD-ZIP	4
HSF	5
LBD	2
MIKC_MADS	52
MYB	92
MYB_related	22
NAC	6
NF-YB	2
Nin-like	1
RAV	7
S1Fa-like	1
TCP	4
Trihelix	7
WRKY	1
YABBY	1
ZF-HD	3
CnTCP11	606
AP2	21
ARF	3
B3	22
BBR-BPC	3
BES1	11
bHLH	64
bZIP	22
C2H2	20
C3H	4
CAMTA	2
CPP	3
Dof	57
E2F/DP	7
EIL	1
ERF	67
FAR1	1
G2-like	9
GATA	4
GeBP	2
GRAS	1
HD-ZIP	13
LBD	22
MIKC_MADS	32
MYB	52
MYB_related	22
NAC	31
NF-YB	2
RAV	2
SBP	1
SRS	2
TCP	10
Trihelix	9
WOX	1
WRKY	80
YABBY	1
ZF-HD	2
CnTCP12	540
AP2	18
ARF	1
ARR-B	1
B3	31
BBR-BPC	11
BES1	2
bHLH	6
bZIP	25
C2H2	30
C3H	1
CAMTA	1
CPP	3
Dof	58
E2F/DP	1
EIL	1
ERF	25
G2-like	8
GATA	18
GeBP	2
GRAS	3
GRF	1
HD-ZIP	15
HSF	13
LBD	1
MIKC_MADS	41
MYB	40
MYB_related	18
NAC	123
NF-YB	1
Nin-like	3
RAV	4
S1Fa-like	1
SBP	2
SRS	3
TCP	14
Trihelix	2
WOX	2
WRKY	9
ZF-HD	1
CnTCP13	526
AP2	17
ARR-B	3
B3	19
BBR-BPC	39
BES1	10
bHLH	53
bZIP	39
C2H2	8
CAMTA	1
CPP	4
Dof	62
EIL	5
ERF	31
FAR1	1
G2-like	8
GATA	4
GeBP	2
GRAS	8
GRF	1
HD-ZIP	30
MIKC_MADS	28
MYB	44
MYB_related	29
NAC	11
NF-YB	2
Nin-like	3
SBP	2
TCP	32
Trihelix	10
VOZ	1
WOX	2
WRKY	6
YABBY	2
ZF-HD	9
CnTCP14	783
AP2	24
ARF	10
ARR-B	1
B3	33
BBR-BPC	38
BES1	1
bHLH	3
bZIP	21
C2H2	39
C3H	6
CAMTA	4
CPP	5
Dof	142
E2F/DP	1
EIL	2
ERF	189
FAR1	2
G2-like	7
GATA	25
GeBP	4
GRAS	13
GRF	1
HD-ZIP	5
LBD	7
MIKC_MADS	35
MYB	61
MYB_related	15
NAC	36
NF-YB	1
Nin-like	2
SBP	1
SRS	1
TCP	2
Trihelix	9
WOX	1
WRKY	34
ZF-HD	2
CnTCP15	769
AP2	21
ARF	9
ARR-B	1
B3	36
BBR-BPC	13
BES1	6
bHLH	14
bZIP	31
C2H2	19
C3H	4
CPP	4
Dof	76
E2F/DP	5
ERF	148
G2-like	4
GATA	10
GRAS	4
HD-ZIP	5
HSF	1
LBD	12
MIKC_MADS	62
MYB	70
MYB_related	4
NAC	34
NF-YB	1
Nin-like	1
RAV	2
SBP	2
SRS	1
TCP	31
Trihelix	7
VOZ	2
WOX	3
WRKY	124
YABBY	1
ZF-HD	1
CnTCP16	734
AP2	7
ARF	3
B3	6
BBR-BPC	11
BES1	16
bHLH	76
bZIP	102
C2H2	35
C3H	2
CAMTA	1
CPP	3
Dof	11
E2F/DP	8
EIL	2
ERF	151
FAR1	1
G2-like	37
GATA	24
GRAS	2
GRF	1
HD-ZIP	29
LBD	7
MIKC_MADS	13
MYB	110
MYB_related	10
NAC	5
NF-YB	4
Nin-like	11
RAV	3
SBP	16
SRS	2
Trihelix	12
VOZ	1
WOX	4
YABBY	3
ZF-HD	5
CnTCP17	461
AP2	11
ARF	7
B3	18
BBR-BPC	15
BES1	6
bHLH	47
bZIP	9
C2H2	15
C3H	2
Dof	16
E2F/DP	4
EIL	1
ERF	57
FAR1	1
G2-like	15
GATA	7
GeBP	1
GRAS	2
HD-ZIP	18
HSF	10
LFY	4
MIKC_MADS	20
MYB	31
MYB_related	6
NAC	86
NF-YB	2
RAV	4
SBP	3
SRS	2
TCP	24
Trihelix	8
WOX	4
WRKY	2
ZF-HD	3
CnTCP18	476
AP2	18
ARF	1
B3	34
BBR-BPC	29
bHLH	20
bZIP	42
C2H2	25
C3H	3
Dof	65
E2F/DP	6
EIL	4
ERF	59
G2-like	13
GATA	15
GRAS	4
HD-ZIP	4
HSF	7
LBD	9
LFY	2
MIKC_MADS	27
MYB	33
MYB_related	1
NAC	7
NF-YB	1
Nin-like	4
RAV	6
S1Fa-like	1
SBP	1
SRS	1
TCP	19
Trihelix	8
VOZ	1
WRKY	4
ZF-HD	2
CnTCP2	391
AP2	7
ARF	2
B3	17
BBR-BPC	24
bHLH	5
bZIP	4
C2H2	26
C3H	3
CAMTA	5
CPP	3
Dof	58
E2F/DP	2
ERF	3
G2-like	23
GATA	2
GeBP	1
GRAS	3
GRF	3
HD-ZIP	2
LBD	10
LFY	4
MIKC_MADS	8
MYB	51
MYB_related	6
NAC	12
Nin-like	2
RAV	2
SBP	1
SRS	4
TCP	9
Trihelix	15
WOX	1
WRKY	63
YABBY	1
ZF-HD	9
CnTCP3	622
AP2	10
ARF	5
B3	13
BBR-BPC	24
BES1	1
bHLH	23
bZIP	35
C2H2	54
C3H	2
CPP	9
Dof	64
EIL	1
ERF	119
G2-like	16
GATA	11
GeBP	1
GRAS	6
HD-ZIP	10
HSF	3
LBD	3
MIKC_MADS	26
MYB	32
MYB_related	17
NAC	43
Nin-like	3
RAV	6
SBP	15
TCP	15
Trihelix	7
WOX	2
WRKY	40
ZF-HD	6
CnTCP4	789
AP2	15
ARF	7
B3	31
BBR-BPC	11
bHLH	20
bZIP	29
C2H2	38
CPP	1
Dof	62
E2F/DP	5
ERF	186
G2-like	7
GATA	11
GeBP	3
GRAS	4
HD-ZIP	1
HSF	7
LBD	13
MIKC_MADS	53
MYB	129
MYB_related	23
NAC	4
RAV	2
S1Fa-like	1
SBP	16
SRS	4
TCP	41
Trihelix	25
WOX	4
WRKY	29
ZF-HD	7
CnTCP5	539
AP2	10
ARF	6
ARR-B	2
B3	28
BBR-BPC	8
bHLH	20
bZIP	29
C2H2	32
C3H	2
CPP	4
Dof	60
E2F/DP	1
EIL	2
ERF	76
G2-like	4
GATA	3
GeBP	1
GRAS	8
GRF	1
HD-ZIP	9
HSF	11
LBD	4
MIKC_MADS	54
MYB	36
MYB_related	27
NAC	13
NF-YB	2
Nin-like	5
S1Fa-like	2
SBP	2
SRS	2
TCP	37
Trihelix	8
WOX	2
WRKY	23
ZF-HD	5
CnTCP6	621
AP2	19
ARF	9
ARR-B	4
B3	28
BBR-BPC	2
BES1	12
bHLH	46
bZIP	37
C2H2	25
C3H	6
CAMTA	6
CPP	13
Dof	76
E2F/DP	3
EIL	1
ERF	99
FAR1	1
G2-like	8
GATA	21
GeBP	5
GRAS	1
HD-ZIP	6
HSF	2
LBD	11
MIKC_MADS	29
MYB	58
MYB_related	15
NAC	30
NF-YB	1
Nin-like	6
RAV	2
TCP	21
Trihelix	16
WOX	1
YABBY	1
CnTCP7	390
AP2	4
ARF	6
B3	11
BES1	4
bHLH	13
bZIP	3
C2H2	28
C3H	3
CPP	2
Dof	42
EIL	2
ERF	42
G2-like	15
GATA	8
GeBP	3
GRAS	2
HD-ZIP	25
HSF	9
LBD	7
MIKC_MADS	16
MYB	40
MYB_related	9
NAC	7
NF-YB	3
RAV	1
S1Fa-like	2
SBP	2
SRS	1
TCP	1
Trihelix	13
WOX	3
WRKY	61
ZF-HD	2
CnTCP8	1075
AP2	23
ARF	28
B3	14
BBR-BPC	63
bHLH	14
bZIP	2
C2H2	54
C3H	3
CAMTA	3
Dof	67
E2F/DP	1
EIL	5
ERF	411
FAR1	5
G2-like	2
GATA	13
GRAS	10
HD-ZIP	17
HSF	2
LBD	12
MIKC_MADS	20
MYB	165
MYB_related	29
NAC	34
NF-YB	1
Nin-like	4
RAV	1
SBP	4
SRS	8
TCP	28
Trihelix	20
VOZ	1
WOX	2
WRKY	9
CnTCP9	328
AP2	3
B3	8
BES1	3
bHLH	25
bZIP	11
C2H2	13
C3H	4
CPP	13
Dof	44
E2F/DP	1
EIL	1
ERF	8
FAR1	1
G2-like	6
GATA	22
HD-ZIP	26
LBD	3
MIKC_MADS	6
MYB	24
MYB_related	8
NAC	23
NF-YB	2
Nin-like	1
SBP	2
SRS	2
TCP	10
Trihelix	8
WRKY	38
YABBY	2
ZF-HD	10
(空白)
(空白)
总计	10861

## Sheet: AtTCP  analysis
#pattern name	Family	sequence name	start	stop	strand	score	p-value	q-value	matched sequence
AT5G17430	AP2	TCP18	2543	2562	-	20.7468	4.97e-09	0.000257	GAGAAAAAGAGAGAGAGAGG
AT5G17430	AP2	TCP10	2501	2520	-	20.6582	5.86e-09	0.000257	GAGGAAAAAAAAGAGAGAGA
AT5G17430	AP2	TCP11	2813	2832	-	20.6456	6.08e-09	0.000257	AAAAAAAAAAGGGAGAGAGA
AT5G17430	AP2	TCP18	2549	2568	-	20.5316	7.55e-09	0.000257	AAGAGAGAGAAAAAGAGAGA
AT5G17430	AP2	TCP6	1442	1461	-	19.8354	2.42e-08	0.00054	AAGAAAAAGGGAAAAAGAAA
AT5G17430	AP2	TCP8	1078	1097	-	19.7595	2.7e-08	0.00054	AGAAAAGAAAAAAAAAGAAA
AT5G17430	AP2	TCP10	2580	2599	-	19.3671	4.85e-08	0.00054	GAGAGAGAGAGAGAGAGAGA
AT5G17430	AP2	TCP10	2582	2601	-	19.3671	4.85e-08	0.00054	GAGAGAGAGAGAGAGAGAGA
AT5G17430	AP2	TCP10	2584	2603	-	19.3671	4.85e-08	0.00054	GAGAGAGAGAGAGAGAGAGA
AT5G17430	AP2	TCP10	2586	2605	-	19.3671	4.85e-08	0.00054	GAGAGAGAGAGAGAGAGAGA
AT5G17430	AP2	TCP10	2588	2607	-	19.3671	4.85e-08	0.00054	GAGAGAGAGAGAGAGAGAGA
AT5G17430	AP2	TCP18	2559	2578	-	19.2911	5.38e-08	0.00054	AATGGAGAGAAAGAGAGAGA
AT5G17430	AP2	TCP22	2790	2809	-	19.2785	5.48e-08	0.00054	AGAACAGAGAGGGAGAGAGA
AT5G17430	AP2	TCP18	2547	2566	-	19.2658	5.55e-08	0.00054	GAGAGAGAAAAAGAGAGAGA
AT5G17430	AP2	TCP4	2444	2463	+	19.1139	6.82e-08	0.00062	AAAAAAGAAAGAAAGAAAAA
AT5G17430	AP2	TCP24	2031	2050	+	19	7.89e-08	0.000672	AAAAAGGAGAAAGAAAGAAG
AT5G17430	AP2	TCP8	2857	2876	-	18.8861	9.07e-08	0.000711	CGAGAAGAGAGAGAGAGAGA
AT5G17430	AP2	TCP15	162	181	+	18.8608	9.39e-08	0.000711	TGAAAAAAAAAGAAGAGAAA
AT5G17430	AP2	TCP10	2594	2613	-	18.6962	1.15e-07	0.000823	AAGAGCGAGAGAGAGAGAGA
AT5G17430	AP2	TCP18	2545	2564	-	18.6456	1.22e-07	0.000833	GAGAGAAAAAGAGAGAGAGA
AT5G17430	AP2	TCP7	2801	2820	+	18.5443	1.38e-07	0.000882	AAAGCAAAAAAAAAAAGAGA
AT5G17430	AP2	TCP11	2815	2834	-	18.519	1.42e-07	0.000882	GAAAAAAAAAAAGGGAGAGA
AT5G17430	AP2	TCP8	2973	2992	-	18.4304	1.59e-07	0.000939	GAGAAAGAAGGGAAAAGAAG
AT5G17430	AP2	TCP6	2790	2809	-	18.3291	1.79e-07	0.00102	AAGAAAAAAAAAAAAAAAAA
AT5G17430	AP2	TCP6	1287	1306	-	18.2785	1.9e-07	0.00104	AAGGAAGAAAAAGAAACAAA
AT5G17430	AP2	TCP10	2503	2522	-	18.2405	1.99e-07	0.00104	AAGAGGAAAAAAAAGAGAGA
AT5G17430	AP2	TCP6	2786	2805	-	18.0633	2.45e-07	0.00118	AAAAAAAAAAAAAAAAAAAA
AT5G17430	AP2	TCP6	2787	2806	-	18.0633	2.45e-07	0.00118	AAAAAAAAAAAAAAAAAAAA
AT5G17430	AP2	TCP14	2844	2863	-	18.038	2.52e-07	0.00118	GAGGATAAGAAAGAGAGAGA
AT5G17430	AP2	TCP18	2551	2570	-	18.0127	2.59e-07	0.00118	GAAAGAGAGAGAAAAAGAGA
AT5G17430	AP2	TCP18	2553	2572	-	17.9747	2.71e-07	0.00119	GAGAAAGAGAGAGAAAAAGA
AT2G28550	AP2	TCP19	765	774	+	18.2115	2.71e-07	0.0389	ACCTCGTACC
AT5G17430	AP2	TCP6	2791	2810	-	17.8861	2.99e-07	0.00125	AAAGAAAAAAAAAAAAAAAA
AT5G17430	AP2	TCP23	716	735	+	17.8734	3.04e-07	0.00125	AAAAAAAAAAAAAAAAAAAG
AT5G17430	AP2	TCP18	818	837	+	17.6329	3.96e-07	0.00156	ATAAAAAAAAAGAAGAGAAA
AT5G17430	AP2	TCP7	2807	2826	+	17.6203	4.01e-07	0.00156	AAAAAAAAAAGAGAAAAAAA
AT5G17430	AP2	TCP7	2919	2938	-	17.5316	4.41e-07	0.00167	AGAGAAGAGAAGAGAAGAAG
AT5G17430	AP2	TCP6	2789	2808	-	17.4557	4.77e-07	0.00176	AGAAAAAAAAAAAAAAAAAA
AT5G17430	AP2	TCP18	2557	2576	-	17.3924	5.09e-07	0.00183	TGGAGAGAAAGAGAGAGAAA
AT5G17430	AP2	TCP6	2788	2807	-	17.3418	5.37e-07	0.00184	GAAAAAAAAAAAAAAAAAAA
AT5G17430	AP2	TCP10	2507	2526	-	17.3291	5.43e-07	0.00184	GAAGAAGAGGAAAAAAAAGA
AT5G17430	AP2	TCP18	2880	2899	-	17.2911	5.65e-07	0.00184	AGAGAAGAAAATGAAAGAAA
AT5G17430	AP2	TCP6	1295	1314	-	17.2785	5.73e-07	0.00184	AAGAAGAAAAGGAAGAAAAA
AT5G17430	AP2	TCP8	2876	2895	+	17.2405	5.94e-07	0.00184	GAGACAAAGAAGAAGACAAG
AT5G17430	AP2	TCP16	2973	2992	+	17.2405	5.94e-07	0.00184	AAAGAAAAAGAAAAAAAAAA
AT5G17430	AP2	TCP4	2785	2804	+	17.2152	6.1e-07	0.00185	TATAGAAAAAAAGAGAGAGA
AT5G17430	AP2	TCP7	2805	2824	+	17.1772	6.34e-07	0.00188	CAAAAAAAAAAAGAGAAAAA
AT5G17430	AP2	TCP7	2808	2827	+	17.1392	6.58e-07	0.00191	AAAAAAAAAGAGAAAAAAAA
AT5G17430	AP2	TCP1	2806	2825	-	17.0127	7.47e-07	0.0021	AAAAAGAAAGAAAAGAAAAA
AT5G17430	AP2	TCP6	1293	1312	-	17	7.56e-07	0.0021	GAAGAAAAGGAAGAAAAAGA
AT5G17430	AP2	TCP18	2555	2574	-	16.9747	7.74e-07	0.00211	GAGAGAAAGAGAGAGAAAAA
AT5G17430	AP2	TCP8	1080	1099	-	16.9114	8.24e-07	0.00216	TAAGAAAAGAAAAAAAAAGA
AT5G17430	AP2	TCP15	157	176	+	16.9114	8.24e-07	0.00216	AAAGATGAAAAAAAAAGAAG
AT5G17430	AP2	TCP6	2782	2801	-	16.7468	9.65e-07	0.00248	AAAAAAAAAAAAAAAATAAA
AT4G37750	AP2	TCP3	2035	2055	+	15.8953	1.11e-06	0.159	ACGTACGGTTCCCGAATCGCC
AT5G17430	AP2	TCP10	2509	2528	-	16.5823	1.13e-06	0.00276	AAGAAGAAGAGGAAAAAAAA
AT5G17430	AP2	TCP22	838	857	-	16.557	1.15e-06	0.00276	AATGAAGAAAAAAAAACACA
AT5G17430	AP2	TCP15	160	179	+	16.5316	1.18e-06	0.00276	GATGAAAAAAAAAGAAGAGA
AT5G17430	AP2	TCP23	715	734	+	16.5316	1.18e-06	0.00276	TAAAAAAAAAAAAAAAAAAA
AT5G17430	AP2	TCP16	2977	2996	+	16.5316	1.18e-06	0.00276	AAAAAGAAAAAAAAAACAGA
AT5G17430	AP2	TCP18	856	875	+	16.519	1.19e-06	0.00276	GTAAAAGAAGAGAAGAGAAA
AT5G17430	AP2	TCP5	2624	2643	-	16.4937	1.22e-06	0.00278	GAAGAAGAATAAGAAAGAGA
AT5G17430	AP2	TCP10	2510	2529	-	16.4177	1.31e-06	0.00286	GAAGAAGAAGAGGAAAAAAA
AT5G17430	AP2	TCP8	1076	1095	-	16.4051	1.33e-06	0.00286	AAAAGAAAAAAAAAGAAACG
AT5G17430	AP2	TCP10	2590	2609	-	16.4051	1.33e-06	0.00286	GCGAGAGAGAGAGAGAGAGA
AT5G17430	AP2	TCP6	1907	1926	-	16.3924	1.34e-06	0.00286	AATAAGAAGAAAAAGAGTGA
AT5G17430	AP2	TCP10	2602	2621	-	16.3291	1.42e-06	0.00298	AAAAATAAAAGAGCGAGAGA
AT5G17430	AP2	TCP12	1805	1824	-	16.2911	1.48e-06	0.00302	TGGGAAGAGAAAACGAAAGG
AT5G17430	AP2	TCP20	2701	2720	+	16.2785	1.49e-06	0.00302	ATAAAAAAGAAAAAGACAAA
AT5G17430	AP2	TCP5	2626	2645	-	16.2658	1.51e-06	0.00302	AAGAAGAAGAATAAGAAAGA
AT5G17430	AP2	TCP6	1809	1828	-	16.1519	1.67e-06	0.00325	GAAGAAGAATAAGCGAGAGA
AT5G17430	AP2	TCP11	2811	2830	-	16.1519	1.67e-06	0.00325	AAAAAAAAGGGAGAGAGAAC
AT5G17430	AP2	TCP10	2512	2531	-	16.0633	1.81e-06	0.00347	AAGAAGAAGAAGAGGAAAAA
AT5G17430	AP2	TCP24	2048	2067	+	16.0127	1.89e-06	0.00358	AAGGGTAAAAGAGAGAGAAA
AT5G17430	AP2	TCP16	2972	2991	+	15.8734	2.13e-06	0.00398	AAAAGAAAAAGAAAAAAAAA
AT5G17430	AP2	TCP6	2777	2796	-	15.8481	2.18e-06	0.00402	AAAAAAAAAAATAAAAAAAA
AT5G17430	AP2	TCP7	2806	2825	+	15.7342	2.4e-06	0.00437	AAAAAAAAAAAGAGAAAAAA
AT5G17430	AP2	TCP10	2499	2518	-	15.6835	2.51e-06	0.00448	GGAAAAAAAAGAGAGAGAGT
AT5G17430	AP2	TCP1	2808	2827	-	15.6709	2.54e-06	0.00448	AAAAAAAGAAAGAAAAGAAA
AT5G17430	AP2	TCP24	2046	2065	+	15.6582	2.56e-06	0.00448	AGAAGGGTAAAAGAGAGAGA
AT3G20840	AP2	TCP10	615	633	-	15.4658	2.6e-06	0.372	TGCACCCATCTCCAGGCAC
AT5G17430	AP2	TCP6	2780	2799	-	15.6203	2.65e-06	0.00456	AAAAAAAAAAAAAATAAAAA
AT5G17430	AP2	TCP4	2442	2461	+	15.5696	2.76e-06	0.0047	CCAAAAAAGAAAGAAAGAAA
AT5G17430	AP2	TCP6	1289	1308	-	15.4937	2.94e-06	0.00495	AAAAGGAAGAAAAAGAAACA
AT5G17430	AP2	TCP10	2592	2611	-	15.3924	3.2e-06	0.00531	GAGCGAGAGAGAGAGAGAGA
AT5G17430	AP2	TCP16	2246	2265	+	15.3671	3.26e-06	0.00535	AAAGAAAAGTAAAAAAAAAA
AT5G17430	AP2	TCP5	2620	2639	-	15.2911	3.47e-06	0.00553	AAGAATAAGAAAGAGATAAG
AT5G17430	AP2	TCP16	2970	2989	+	15.2785	3.5e-06	0.00553	ACAAAAGAAAAAGAAAAAAA
AT5G17430	AP2	TCP24	2042	2061	+	15.2658	3.54e-06	0.00553	AGAAAGAAGGGTAAAAGAGA
AT5G17430	AP2	TCP14	2846	2865	-	15.2658	3.54e-06	0.00553	GAGAGGATAAGAAAGAGAGA
AT5G17430	AP2	TCP20	2697	2716	+	15.2532	3.58e-06	0.00553	AAGAATAAAAAAGAAAAAGA
AT5G17430	AP2	TCP6	1291	1310	-	15.2278	3.65e-06	0.00558	AGAAAAGGAAGAAAAAGAAA
AT5G17430	AP2	TCP24	2056	2075	+	15.2152	3.69e-06	0.00558	AAGAGAGAGAAAAGAACAGA
AT5G17430	AP2	TCP2	15	34	-	15.1519	3.88e-06	0.00581	AATGACGAAAAAGGGAAAGA
AT5G17430	AP2	TCP6	2775	2794	-	15.0759	4.12e-06	0.00609	AAAAAAAAATAAAAAAAAAA
AT5G17430	AP2	TCP4	2448	2467	+	15.0633	4.16e-06	0.00609	AAGAAAGAAAGAAAAAATAA
AT5G60120	AP2	TCP11	1132	1141	-	14.9402	4.27e-06	0.345	AAACCTACGT
AT5G17430	AP2	TCP22	1079	1098	+	15.0127	4.33e-06	0.00627	AAGAAGAAAAAGACAACAGA
AT5G17430	AP2	TCP13	800	819	-	14.962	4.51e-06	0.00639	AGGAGTAAGAGAAAAAGAAA
AT5G17430	AP2	TCP2	2366	2385	-	14.962	4.51e-06	0.00639	AAAGAAGAAGGAGCTAGAAG
AT5G17430	AP2	TCP14	2435	2454	-	14.9494	4.55e-06	0.00639	AAAACAGTAAAAAAAAAAAA
AT5G17430	AP2	TCP6	2783	2802	-	14.9114	4.69e-06	0.00645	AAAAAAAAAAAAAAAAATAA
AT5G17430	AP2	TCP1	2856	2875	-	14.9114	4.69e-06	0.00645	CTGGCAGAGAGAGAGAGAGA
AT5G60120	AP2	TCP13	31	40	+	14.6923	4.81e-06	0.345	GAACCTACGA
AT3G54990	AP2	TCP19	766	773	+	16.4658	4.87e-06	0.699	CCTCGTAC
AT5G10510	AP2	TCP10	618	632	+	14.4375	5.15e-06	0.558	CCTGGAGATGGGTGC
AT5G17430	AP2	TCP7	2922	2941	-	14.7722	5.22e-06	0.00697	GTGAGAGAAGAGAAGAGAAG
AT5G17430	AP2	TCP24	2027	2046	+	14.7595	5.27e-06	0.00697	ATTGAAAAAGGAGAAAGAAA
AT5G17430	AP2	TCP24	2044	2063	+	14.7595	5.27e-06	0.00697	AAAGAAGGGTAAAAGAGAGA
AT5G17430	AP2	TCP14	2828	2847	-	14.7595	5.27e-06	0.00697	GAGACAATGGAGAAGAAAAG
AT5G17430	AP2	TCP23	856	875	+	14.7089	5.48e-06	0.00718	AAGGGAATGAAAGAGAGTAG
AT5G17430	AP2	TCP6	1216	1235	-	14.6835	5.59e-06	0.00725	AGAAGAGAAGGAAGAAGAAG
AT5G17430	AP2	TCP1	2805	2824	-	14.6582	5.69e-06	0.00725	AAAAGAAAGAAAAGAAAAAA
AT5G17430	AP2	TCP18	2888	2907	-	14.6582	5.69e-06	0.00725	AAGAAAAAAGAGAAGAAAAT
AT5G17430	AP2	TCP14	2850	2869	-	14.6329	5.8e-06	0.00732	GAAAGAGAGGATAAGAAAGA
AT5G17430	AP2	TCP8	1073	1092	-	14.5316	6.27e-06	0.00783	AGAAAAAAAAAGAAACGACG
AT5G17430	AP2	TCP4	2680	2699	-	14.4937	6.45e-06	0.00798	GCGAAGGTGAGAGAGAGAAG
AT5G17430	AP2	TCP8	2842	2861	-	14.443	6.69e-06	0.00822	AGAGATGAGAGAAAAAAAGG
AT5G17430	AP2	TCP23	2758	2777	+	14.4051	6.88e-06	0.00837	AAAAGAAAAAGAAAGTGAAA
AT5G17430	AP2	TCP23	2752	2771	+	14.3797	7.01e-06	0.00846	AAACACAAAAGAAAAAGAAA
AT5G17430	AP2	TCP13	2537	2556	-	14.3418	7.21e-06	0.00862	GATAAAAAGAAAAAGAAAAT
AT5G17430	AP2	TCP22	2001	2020	+	14.3038	7.42e-06	0.00867	AATAAAAAGGAGGCAAAACG
AT5G17430	AP2	TCP16	2974	2993	+	14.2911	7.49e-06	0.00867	AAGAAAAAGAAAAAAAAAAC
AT5G17430	AP2	TCP23	2756	2775	+	14.2658	7.63e-06	0.00867	ACAAAAGAAAAAGAAAGTGA
AT5G17430	AP2	TCP6	2792	2811	-	14.2658	7.63e-06	0.00867	CAAAGAAAAAAAAAAAAAAA
AT5G17430	AP2	TCP6	1515	1534	-	14.2532	7.7e-06	0.00867	GAAGAAGAAGAAGAGCAAGA
AT5G60120	AP2	TCP17	2565	2574	+	13.9145	7.76e-06	0.371	CAACCTACGT
AT5G17430	AP2	TCP23	717	736	+	14.2405	7.77e-06	0.00867	AAAAAAAAAAAAAAAAAAGT
AT5G17430	AP2	TCP10	2497	2516	-	14.2405	7.77e-06	0.00867	AAAAAAAAGAGAGAGAGTAT
AT5G17430	AP2	TCP16	2971	2990	+	14.2405	7.77e-06	0.00867	CAAAAGAAAAAGAAAAAAAA
AT5G17430	AP2	TCP6	1199	1218	-	14.2278	7.84e-06	0.00868	AAGAAGAAGAAGAAGCAAAG
AT5G17430	AP2	TCP14	1745	1764	-	14.2152	7.91e-06	0.00869	AAAAAAAAAGAAAAAACTAA
AT5G65510	AP2	TCP14	551	561	-	13.875	7.97e-06	0.604	CGACTACCGAG
AT5G17430	AP2	TCP14	1742	1761	-	14.1772	8.13e-06	0.00886	AAAAAAGAAAAAACTAAAAG
AT5G17430	AP2	TCP22	1074	1093	+	14.1646	8.21e-06	0.00887	AGAAAAAGAAGAAAAAGACA
AT5G17430	AP2	TCP6	2785	2804	-	14.1519	8.28e-06	0.00889	AAAAAAAAAAAAAAAAAAAT
AT5G17430	AP2	TCP20	2868	2887	+	14.1266	8.44e-06	0.00898	AAGAAAAAAAAAAAAACTCG
AT5G65510	AP2	TCP3	2040	2050	+	13.7969	8.44e-06	0.604	CGGTTCCCGAA
AT5G17430	AP2	TCP23	2353	2372	-	14.0886	8.67e-06	0.00916	GGGGAAAAGAAAAAAACTAA
AT5G17430	AP2	TCP13	802	821	-	14.0759	8.75e-06	0.00917	AAAGGAGTAAGAGAAAAAGA
AT5G17430	AP2	TCP6	1905	1924	-	14.0633	8.83e-06	0.00918	TAAGAAGAAAAAGAGTGACG
AT5G17430	AP2	TCP6	1811	1830	-	14.0127	9.15e-06	0.00945	AGGAAGAAGAATAAGCGAGA
AT5G17430	AP2	TCP23	2809	2828	-	13.9873	9.32e-06	0.00954	GAGAGAGTGAGAGGAAGAAG
AT5G17430	AP2	TCP23	713	732	+	13.9747	9.4e-06	0.00956	ATTAAAAAAAAAAAAAAAAA
AT5G17430	AP2	TCP4	2554	2573	-	13.9367	9.66e-06	0.00975	CAGAAGGAAGAGGGAAGAGG
AT5G17430	AP2	TCP4	2449	2468	+	13.9241	9.75e-06	0.00976	AGAAAGAAAGAAAAAATAAA
AT5G17430	AP2	TCP10	2505	2524	-	13.8608	1.02e-05	0.0101	AGAAGAGGAAAAAAAAGAGA
AT5G17430	AP2	TCP2	2788	2807	-	13.8481	1.03e-05	0.0101	AAAAACCAAAAGAAGAAAAA
AT5G17430	AP2	TCP8	2844	2863	-	13.8481	1.03e-05	0.0101	AGAGAGATGAGAGAAAAAAA
AT5G17430	AP2	TCP17	689	708	-	13.8228	1.05e-05	0.0101	GGAGCAAAAGGTGAAAGAAA
AT5G17430	AP2	TCP13	2742	2761	-	13.8101	1.06e-05	0.0101	GAAGAAGAAACAAAAAAAAA
AT5G17430	AP2	TCP4	2445	2464	+	13.7975	1.06e-05	0.0101	AAAAAGAAAGAAAGAAAAAA
AT5G17430	AP2	TCP1	2803	2822	-	13.7975	1.06e-05	0.0101	AAGAAAGAAAAGAAAAAAAC
AT5G17430	AP2	TCP4	2544	2563	-	13.7848	1.07e-05	0.0102	AGGGAAGAGGAAGAGAGTGT
AT2G28550	AP2	TCP23	734	743	-	13.25	1.12e-05	0.594	ACATCGTACT
AT5G17430	AP2	TCP6	1511	1530	-	13.7215	1.12e-05	0.0105	AAGAAGAAGAGCAAGAAAGA
AT5G17430	AP2	TCP6	1911	1930	-	13.7089	1.13e-05	0.0106	GAAGAATAAGAAGAAAAAGA
AT5G17430	AP2	TCP13	2616	2635	-	13.6962	1.14e-05	0.0106	GAGAGAATGAGAAATAGAGA
AT5G17430	AP2	TCP12	1432	1451	+	13.6582	1.17e-05	0.0107	AAGAAAAAATGAAAAATAAA
AT5G17430	AP2	TCP7	2809	2828	+	13.6582	1.17e-05	0.0107	AAAAAAAAGAGAAAAAAAAC
AT5G17430	AP2	TCP1	2804	2823	-	13.6456	1.18e-05	0.0107	AAAGAAAGAAAAGAAAAAAA
AT5G17430	AP2	TCP13	2738	2757	-	13.6203	1.2e-05	0.0109	AAGAAACAAAAAAAAAAACG
AT5G17430	AP2	TCP22	1076	1095	+	13.5696	1.25e-05	0.0112	AAAAAGAAGAAAAAGACAAC
AT5G17430	AP2	TCP18	2537	2556	-	13.5316	1.28e-05	0.0114	AAGAGAGAGAGAGGGAGAGC
AT5G17430	AP2	TCP14	1744	1763	-	13.519	1.29e-05	0.0114	AAAAAAAAGAAAAAACTAAA
AT5G17430	AP2	TCP20	2036	2055	-	13.481	1.32e-05	0.0116	TAAACGAAAAAAAAAAAAAA
AT5G17430	AP2	TCP12	1434	1453	+	13.481	1.32e-05	0.0116	GAAAAAATGAAAAATAAAAA
AT4G37750	AP2	TCP17	2897	2917	+	10.0465	1.33e-05	0.602	GATCACGCTTCCCAAAAATCC
AT5G17430	AP2	TCP1	2813	2832	-	13.443	1.36e-05	0.0118	CCAGCAAAAAAAGAAAGAAA
AT5G17430	AP2	TCP8	1082	1101	-	13.4304	1.37e-05	0.0118	CATAAGAAAAGAAAAAAAAA
AT5G17430	AP2	TCP20	2693	2712	+	13.4051	1.39e-05	0.0119	AAACAAGAATAAAAAAGAAA
AT5G17430	AP2	TCP6	2781	2800	-	13.3797	1.42e-05	0.0121	AAAAAAAAAAAAAAATAAAA
AT5G17430	AP2	TCP22	2792	2811	-	13.3165	1.48e-05	0.0125	TGAGAACAGAGAGGGAGAGA
AT5G17430	AP2	TCP8	2515	2534	-	13.3038	1.49e-05	0.0125	GAAAGTTAGAAAGAGAGAGA
AT3G20840	AP2	TCP17	2898	2916	+	12.4658	1.59e-05	0.878	ATCACGCTTCCCAAAAATC
AT5G17430	AP2	TCP15	155	174	+	13.1899	1.61e-05	0.0134	CAAAAGATGAAAAAAAAAGA
AT5G17430	AP2	TCP23	714	733	+	13.1646	1.63e-05	0.0136	TTAAAAAAAAAAAAAAAAAA
AT5G17430	AP2	TCP12	1424	1443	+	13.1519	1.65e-05	0.0136	AAAACAAAAAGAAAAAATGA
AT5G10510	AP2	TCP23	245	259	-	12.8125	1.65e-05	0.558	TCCCGGGTTTCGGGA
AT5G10510	AP2	TCP17	2424	2438	+	12.7969	1.67e-05	0.558	CCTAGGGATTGGAGC
AT5G17430	AP2	TCP24	2029	2048	+	13.1139	1.69e-05	0.0138	TGAAAAAGGAGAAAGAAAGA
AT5G17430	AP2	TCP4	2546	2565	-	13.1013	1.7e-05	0.0138	AGAGGGAAGAGGAAGAGAGT
AT5G17430	AP2	TCP3	977	996	+	13.0886	1.72e-05	0.0138	AAGAAACAGAGAGCAACAAA
AT5G17430	AP2	TCP11	2681	2700	+	13.0886	1.72e-05	0.0138	AAGGAAGAAGAAGAATAAGA
AT5G17430	AP2	TCP22	1762	1781	-	13.0633	1.74e-05	0.014	AAGAAAAGAAAAAAAAGTAA
AT4G37750	AP2	TCP16	1289	1309	-	9.26744	1.77e-05	0.602	TCAAACACTTACCGAGGTACT
AT5G17430	AP2	TCP24	2398	2417	+	13.0253	1.79e-05	0.0142	CATGAGAAGGAAGAGATAAG
AT5G17430	AP2	TCP23	2817	2836	-	13.0127	1.8e-05	0.0143	TGGAGAAAGAGAGAGTGAGA
AT5G17430	AP2	TCP18	2890	2909	-	13	1.82e-05	0.0143	ACAAGAAAAAAGAGAAGAAA
AT2G28550	AP2	TCP3	1028	1037	+	12.9231	1.83e-05	0.594	ACCTCGTATT
AT3G20840	AP2	TCP19	521	539	-	12.2055	1.84e-05	0.878	GATACGGATACCTAGATCC
AT5G17430	AP2	TCP2	561	580	-	12.962	1.86e-05	0.0146	TAGAACAAAAAAAATAAAAA
AT2G28550	AP2	TCP11	2612	2621	+	12.8462	1.88e-05	0.594	TCCTCGTAGC
AT5G17430	AP2	TCP16	1115	1134	+	12.9367	1.89e-05	0.0147	GATAAAATGAATAAAACAAA
AT5G17430	AP2	TCP13	2609	2628	-	12.9367	1.89e-05	0.0147	TGAGAAATAGAGAGAAGAAA
AT5G17430	AP2	TCP6	1822	1841	-	12.9241	1.91e-05	0.0147	AGGAAAAGAAGAGGAAGAAG
AT5G17430	AP2	TCP7	2799	2818	+	12.8734	1.97e-05	0.0151	AAAAAGCAAAAAAAAAAAGA
AT5G17430	AP2	TCP21	2225	2244	+	12.8481	2e-05	0.0151	AATAAAAAATAAAAAATAAG
AT5G17430	AP2	TCP23	2246	2265	+	12.8481	2e-05	0.0151	GAGAATCAAAGAAAGAGACA
AT5G17430	AP2	TCP1	471	490	+	12.8354	2.02e-05	0.0151	AATAAAAAAAAAAAAAAAAC
AT5G17430	AP2	TCP7	2813	2832	+	12.8354	2.02e-05	0.0151	AAAAGAGAAAAAAAACCAGA
AT5G17430	AP2	TCP1	1979	1998	+	12.8228	2.04e-05	0.0152	AGAAAATTGAAAACGACAAA
AT5G17430	AP2	TCP6	1213	1232	-	12.8101	2.05e-05	0.0152	AGAGAAGGAAGAAGAAGAAG
AT2G28550	AP2	TCP16	451	460	+	12.8173	2.07e-05	0.594	ACATCGGACG
AT5G17430	AP2	TCP22	2865	2884	-	12.7848	2.09e-05	0.0153	GAAACAAAAGCAGAGAAAGA
AT5G17430	AP2	TCP5	2640	2659	-	12.7722	2.1e-05	0.0153	GTAGAAGAAGGAGGAAGAAG
AT5G17430	AP2	TCP2	2787	2806	-	12.7722	2.1e-05	0.0153	AAAACCAAAAGAAGAAAAAA
AT5G17430	AP2	TCP15	2769	2788	-	12.7595	2.12e-05	0.0154	GAGAGAGAGAGAGAGATTAA
AT5G17430	AP2	TCP4	2446	2465	+	12.7215	2.17e-05	0.0157	AAAAGAAAGAAAGAAAAAAT
AT5G65510	AP2	TCP16	1294	1304	-	12.6719	2.19e-05	0.947	CACTTACCGAG
AT5G17430	AP2	TCP19	2579	2598	+	12.6835	2.22e-05	0.0159	AATAAAAAAAAAAAAATTAG
AT5G10510	AP2	TCP17	2899	2913	-	12.2812	2.35e-05	0.558	TTTTGGGAAGCGTGA
AT5G17430	AP2	TCP20	2695	2714	+	12.557	2.41e-05	0.0172	ACAAGAATAAAAAAGAAAAA
AT5G17430	AP2	TCP3	2972	2991	-	12.5443	2.43e-05	0.0172	CGAAAGAAGAAGACAACAAA
AT3G54990	AP2	TCP16	456	463	-	13.9589	2.43e-05	1	CCTCGTCC
AT5G17430	AP2	TCP5	2632	2651	-	12.5316	2.44e-05	0.0173	AGGAGGAAGAAGAAGAATAA
AT5G17430	AP2	TCP1	2850	2869	-	12.519	2.46e-05	0.0173	GAGAGAGAGAGAGATAGTAA
AT5G17430	AP2	TCP4	2673	2692	-	12.5063	2.48e-05	0.0173	TGAGAGAGAGAAGAGAGAAA
AT4G37750	AP2	TCP13	100	120	+	8.31395	2.49e-05	0.602	TTACACATTTTCTAATGGAAA
AT5G17430	AP2	TCP4	2675	2694	-	12.481	2.52e-05	0.0173	GGTGAGAGAGAGAAGAGAGA
AT5G17430	AP2	TCP16	2975	2994	+	12.481	2.52e-05	0.0173	AGAAAAAGAAAAAAAAAACA
AT5G17430	AP2	TCP8	2976	2995	-	12.4684	2.54e-05	0.0173	GGTGAGAAAGAAGGGAAAAG
AT5G17430	AP2	TCP23	719	738	+	12.4557	2.56e-05	0.0173	AAAAAAAAAAAAAAAAGTAC
AT5G17430	AP2	TCP6	1445	1464	-	12.4557	2.56e-05	0.0173	GATAAGAAAAAGGGAAAAAG
AT4G37750	AP2	TCP19	520	540	-	8.22093	2.57e-05	0.602	AGATACGGATACCTAGATCCT
AT5G17430	AP2	TCP24	1456	1475	-	12.443	2.58e-05	0.0173	CCGAAATAGGAAAAAAGAAA
AT5G17430	AP2	TCP20	1818	1837	+	12.443	2.58e-05	0.0173	GATGAAATGAGTAAAAAAAA
AT5G17430	AP2	TCP6	1281	1300	-	12.4177	2.62e-05	0.0173	GAAAAAGAAACAAAGTGAGG
AT5G17430	AP2	TCP22	1766	1785	-	12.4177	2.62e-05	0.0173	TTTAAAGAAAAGAAAAAAAA
AT5G17430	AP2	TCP4	2574	2593	-	12.4177	2.62e-05	0.0173	AAGAGAAAAAGTAAAATAAG
AT5G17430	AP2	TCP16	2685	2704	-	12.4177	2.62e-05	0.0173	ACTAAAAAAAGGAAAATAAA
AT5G17430	AP2	TCP6	1294	1313	-	12.3797	2.68e-05	0.0174	AGAAGAAAAGGAAGAAAAAG
AT5G17430	AP2	TCP11	2540	2559	+	12.3797	2.68e-05	0.0174	CAGAGGAAGGAGAAGAGTAG
AT5G17430	AP2	TCP5	2630	2649	-	12.3671	2.7e-05	0.0174	GAGGAAGAAGAAGAATAAGA
AT5G17430	AP2	TCP13	804	823	-	12.3544	2.73e-05	0.0174	ACAAAGGAGTAAGAGAAAAA
AT5G17430	AP2	TCP22	1072	1091	+	12.3544	2.73e-05	0.0174	TTAGAAAAAGAAGAAAAAGA
AT5G17430	AP2	TCP7	2357	2376	-	12.3544	2.73e-05	0.0174	AAAAGATTGAAAAGGAGACA
AT5G17430	AP2	TCP6	2796	2815	-	12.3544	2.73e-05	0.0174	AATCCAAAGAAAAAAAAAAA
AT5G17430	AP2	TCP8	2881	2900	+	12.3544	2.73e-05	0.0174	AAAGAAGAAGACAAGAGTCA
AT5G60120	AP2	TCP18	150	159	+	12.3761	2.73e-05	0.856	TTACCTACGT
AT5G10510	AP2	TCP16	1293	1307	+	12.0312	2.77e-05	0.558	CCTCGGTAAGTGTTT
AT5G17430	AP2	TCP23	2777	2796	-	12.3165	2.79e-05	0.0177	GTAGAAAAGAGAGAGAGACT
AT5G17430	AP2	TCP22	1771	1790	-	12.3038	2.81e-05	0.0177	AAGAATTTAAAGAAAAGAAA
AT5G17430	AP2	TCP13	2745	2764	-	12.3038	2.81e-05	0.0177	ACTGAAGAAGAAACAAAAAA
AT5G17430	AP2	TCP9	2636	2655	+	12.2785	2.85e-05	0.0178	TAAACAATAAAAGAAAAACA
AT5G17430	AP2	TCP20	2035	2054	-	12.2658	2.88e-05	0.0178	AAACGAAAAAAAAAAAAAAA
AT5G17430	AP2	TCP6	2773	2792	-	12.2658	2.88e-05	0.0178	AAAAAAATAAAAAAAAAAAT
AT5G17430	AP2	TCP6	1444	1463	-	12.2405	2.92e-05	0.0179	ATAAGAAAAAGGGAAAAAGA
AT5G17430	AP2	TCP20	2029	2048	-	12.2405	2.92e-05	0.0179	AAAAAAAAAAAAAAACTACA
AT5G17430	AP2	TCP4	150	169	-	12.2025	2.99e-05	0.0183	GAAAAAGAATATAAAAAAAG
AT5G10510	AP2	TCP8	2865	2879	-	11.9062	3e-05	0.558	TCTCGAGAAGAGAGA
AT5G17430	AP2	TCP20	1824	1843	+	12.1899	3.01e-05	0.0183	ATGAGTAAAAAAAAAAGAGA
AT5G17430	AP2	TCP18	546	565	-	12.1772	3.03e-05	0.0184	TAGGAAGAAAAGAAAAAAGC
AT5G10510	AP2	TCP22	664	678	+	11.8906	3.03e-05	0.558	CATCGGAAAACAGGC
AT5G17430	AP2	TCP4	2671	2690	-	12.1646	3.06e-05	0.0184	AGAGAGAGAAGAGAGAAAGG
AT5G10510	AP2	TCP16	624	638	-	11.8438	3.13e-05	0.558	CCTCCATATCCGTAC
AT5G17430	AP2	TCP3	2969	2988	-	12.1139	3.15e-05	0.0188	AAGAAGAAGACAACAAAAAA
AT5G17430	AP2	TCP2	2269	2288	-	12.1013	3.17e-05	0.0188	AAGAGTAAGAAGACAAAAAA
AT5G17430	AP2	TCP13	2618	2637	-	12.1013	3.17e-05	0.0188	AAGAGAGAATGAGAAATAGA
AT5G17430	AP2	TCP22	2783	2802	-	12.1013	3.17e-05	0.0188	AGAGGGAGAGAGAAGAGAGA
AT5G17430	AP2	TCP15	1740	1759	-	12.0633	3.25e-05	0.0191	AATACAAAAGAAAAAAATAA
AT5G17430	AP2	TCP5	2637	2656	-	12.0506	3.27e-05	0.0192	GAAGAAGGAGGAAGAAGAAG
AT5G17430	AP2	TCP8	1081	1100	-	12.038	3.3e-05	0.0193	ATAAGAAAAGAAAAAAAAAG
AT5G65510	AP2	TCP9	535	545	+	12.0938	3.35e-05	0.947	CGATGTCCGAG
AT5G17430	AP2	TCP6	1286	1305	-	11.9873	3.4e-05	0.0198	AGGAAGAAAAAGAAACAAAG
AT5G17430	AP2	TCP22	835	854	-	11.962	3.45e-05	0.0199	GAAGAAAAAAAAACACAAAA
AT5G17430	AP2	TCP6	12	31	-	11.9494	3.47e-05	0.0199	TGACAAAAAAAAAAAAAAAA
AT5G17430	AP2	TCP6	13	32	-	11.9494	3.47e-05	0.0199	TTGACAAAAAAAAAAAAAAA
AT5G17430	AP2	TCP19	2830	2849	-	11.9494	3.47e-05	0.0199	AGAACAGTGGATAAAAAAAA
AT5G17430	AP2	TCP16	2244	2263	+	11.9367	3.5e-05	0.0199	CAAAAGAAAAGTAAAAAAAA
AT5G17430	AP2	TCP20	1535	1554	-	11.9114	3.55e-05	0.0199	ATAAAAGAATAAAAAACAAA
AT5G17430	AP2	TCP15	1734	1753	-	11.9114	3.55e-05	0.0199	AAAGAAAAAAATAATATAAA
AT5G17430	AP2	TCP16	2248	2267	+	11.9114	3.55e-05	0.0199	AGAAAAGTAAAAAAAAAAAT
AT5G17430	AP2	TCP13	2524	2543	-	11.9114	3.55e-05	0.0199	AGAAAATTAGAAAGAAGAAG
AT4G37750	AP2	TCP20	1646	1666	+	7.26744	3.57e-05	0.602	ACACACAATTACTAAAGCAGG
AT5G60120	AP2	TCP20	2630	2639	+	12.0427	3.58e-05	0.856	AAACCTATGA
AT5G60120	AP2	TCP24	2767	2776	-	12.0427	3.58e-05	0.856	AAACCTATGA
AT5G17430	AP2	TCP2	2786	2805	-	11.8861	3.6e-05	0.0201	AAACCAAAAGAAGAAAAAAA
AT5G17430	AP2	TCP6	1831	1850	-	11.8608	3.66e-05	0.0203	TGAAGGATAAGGAAAAGAAG
AT5G17430	AP2	TCP8	2848	2867	-	11.8228	3.74e-05	0.0207	AGAGAGAGAGATGAGAGAAA
AT5G17430	AP2	TCP10	2705	2724	-	11.7975	3.79e-05	0.0209	AAAAAAGGGAAAAAATGAAG
AT5G17430	AP2	TCP1	2810	2829	-	11.7722	3.85e-05	0.0212	GCAAAAAAAGAAAGAAAAGA
AT4G37750	AP2	TCP11	2743	2763	+	7	3.91e-05	0.602	ACACACACACTCCCAATTTTT
AT4G37750	AP2	TCP10	2770	2790	-	6.96512	3.95e-05	0.602	CTATGCAGATCCCCAAAAGAT
AT5G17430	AP2	TCP4	160	179	-	11.7215	3.96e-05	0.0217	AATGGCAAAAGAAAAAGAAT
AT5G17430	AP2	TCP22	2664	2683	+	11.6962	4.02e-05	0.0219	AGAACAGTGTAAGAAACAAA
AT4G37750	AP2	TCP17	849	869	+	6.88372	4.06e-05	0.602	ATGCACGTATTCCAACTTTTG
AT5G17430	AP2	TCP14	2848	2867	-	11.6709	4.08e-05	0.0221	AAGAGAGGATAAGAAAGAGA
AT5G17430	AP2	TCP19	181	200	+	11.6582	4.11e-05	0.0221	AATGAAAAGAAGAATAATGG
AT5G17430	AP2	TCP22	2854	2873	-	11.6582	4.11e-05	0.0221	AGAGAAAGAAGAGAAAGTGA
AT5G65510	AP2	TCP10	154	164	-	11.8125	4.14e-05	0.947	CGCCAACCGAG
AT5G17430	AP2	TCP13	2542	2561	-	11.6456	4.14e-05	0.0222	AATAAGATAAAAAGAAAAAG
AT5G17430	AP2	TCP12	1807	1826	-	11.6203	4.2e-05	0.0222	AGTGGGAAGAGAAAACGAAA
AT5G17430	AP2	TCP15	168	187	+	11.6076	4.23e-05	0.0222	AAAAAGAAGAGAAATTGAGA
AT5G17430	AP2	TCP13	794	813	-	11.6076	4.23e-05	0.0222	AAGAGAAAAAGAAAGTGTGA
AT5G17430	AP2	TCP4	1728	1747	+	11.6076	4.23e-05	0.0222	AAAAAGGTAAAAAGAAGTGG
AT5G17430	AP2	TCP10	2517	2536	-	11.6076	4.23e-05	0.0222	AGGACAAGAAGAAGAAGAGG
AT5G17430	AP2	TCP2	2876	2895	-	11.6076	4.23e-05	0.0222	TTTAAAGAAGGAGAAAAAAA
AT3G20840	AP2	TCP3	2036	2054	+	10.6027	4.28e-05	1	CGTACGGTTCCCGAATCGC
AT5G17430	AP2	TCP20	2037	2056	-	11.5823	4.29e-05	0.0222	CTAAACGAAAAAAAAAAAAA
AT5G17430	AP2	TCP6	1513	1532	-	11.5696	4.32e-05	0.0222	AGAAGAAGAAGAGCAAGAAA
AT5G17430	AP2	TCP7	1575	1594	+	11.5696	4.32e-05	0.0222	AAAAAAAAAAAGGATCAAAA
AT5G17430	AP2	TCP13	2534	2553	-	11.557	4.35e-05	0.0222	AAAAAGAAAAAGAAAATTAG
AT5G17430	AP2	TCP6	2793	2812	-	11.557	4.35e-05	0.0222	CCAAAGAAAAAAAAAAAAAA
AT5G17430	AP2	TCP22	2858	2877	-	11.557	4.35e-05	0.0222	AAGCAGAGAAAGAAGAGAAA
AT5G17430	AP2	TCP7	2966	2985	+	11.557	4.35e-05	0.0222	GAGAAAAAGAAAACACTAAA
AT4G37750	AP2	TCP11	1431	1451	+	6.65116	4.39e-05	0.602	TGTCTCAGGTCCCCACAAGAA
AT5G17430	AP2	TCP6	1194	1213	-	11.5063	4.48e-05	0.0228	GAAGAAGAAGCAAAGTGAAG
AT2G28550	AP2	TCP16	455	464	-	11.625	4.5e-05	1	TCCTCGTCCG
AT5G17430	AP2	TCP21	2232	2251	+	11.481	4.55e-05	0.023	AATAAAAAATAAGAGACAAT
AT5G65510	AP2	TCP19	525	535	-	11.6562	4.58e-05	0.947	CGGATACCTAG
AT4G37750	AP2	TCP1	842	862	+	6.48837	4.64e-05	0.602	TCACACATTTTCTAAGCTTCC
AT5G17430	AP2	TCP4	2684	2703	-	11.4177	4.71e-05	0.0238	GCAAGCGAAGGTGAGAGAGA
AT5G60120	AP2	TCP3	1444	1453	-	11.6838	4.75e-05	0.919	TAACCTCCGA
AT5G17430	AP2	TCP13	2628	2647	-	11.3797	4.81e-05	0.0242	TATGATGAAGAAGAGAGAAT
AT3G20840	AP2	TCP8	2864	2882	+	10.3562	4.85e-05	1	CTCTCTCTTCTCGAGACAA
AT5G65510	AP2	TCP6	2018	2028	+	11.5938	4.85e-05	0.947	CGAATTTCGAT
AT5G10510	AP2	TCP11	180	194	-	11.1406	4.87e-05	0.763	GCTAGAGAGCCGGGC
AT5G17430	AP2	TCP12	1825	1844	-	11.3544	4.88e-05	0.0244	GAAAGCTAAGAGAAGAAAAG
AT5G17430	AP2	TCP6	1377	1396	-	11.3291	4.95e-05	0.0245	GGTGAAGAGGAAGAACAACA
AT5G17430	AP2	TCP4	2548	2567	-	11.3291	4.95e-05	0.0245	GAAGAGGGAAGAGGAAGAGA
AT5G17430	AP2	TCP13	2551	2570	-	11.3291	4.95e-05	0.0245	TAAAATGAAAATAAGATAAA
AT5G17430	AP2	TCP4	2450	2469	+	11.3038	5.02e-05	0.0248	GAAAGAAAGAAAAAATAAAA
AT3G20840	AP2	TCP2	1621	1639	-	10.2603	5.09e-05	1	GCCACGGTCCTCTACAAAA
AT5G17430	AP2	TCP6	1297	1316	-	11.2785	5.09e-05	0.0248	GAAAGAAGAAAAGGAAGAAA
AT5G17430	AP2	TCP5	2925	2944	-	11.2785	5.09e-05	0.0248	TGAAACAAGAAGGGAATAAA
AT5G60120	AP2	TCP9	2609	2618	-	11.5983	5.12e-05	0.919	TAACCTAAGA
AT5G17430	AP2	TCP2	13	32	-	11.2658	5.12e-05	0.0248	TGACGAAAAAGGGAAAGAAG
AT5G17430	AP2	TCP18	837	856	-	11.2658	5.12e-05	0.0248	CCAAAAAAAAAAAAAAGAAT
AT5G17430	AP2	TCP21	1207	1226	-	11.2532	5.16e-05	0.0248	GTGGACGAAAATACAAGAAA
AT5G17430	AP2	TCP18	2743	2762	-	11.2532	5.16e-05	0.0248	AATCAAGAAAAAAAAAGAGC
AT5G17430	AP2	TCP11	2807	2826	-	11.2532	5.16e-05	0.0248	AAAAGGGAGAGAGAACAAAA
AT5G17430	AP2	TCP1	2800	2819	-	11.2405	5.2e-05	0.0249	AAAGAAAAGAAAAAAACTAT
AT5G65510	AP2	TCP8	2868	2878	+	11.4375	5.3e-05	0.947	CTCTTCTCGAG
AT2G28550	AP2	TCP14	996	1005	-	11.2212	5.34e-05	1	ACCTAGGACG
AT4G37750	AP2	TCP10	614	634	-	6.05814	5.34e-05	0.636	GTGCACCCATCTCCAGGCACC
AT3G20840	AP2	TCP8	2174	2192	-	10.1507	5.37e-05	1	GTCAAGAATCCCAAAGAAA
AT5G17430	AP2	TCP4	2386	2405	+	11.1772	5.38e-05	0.0256	TAAACAAAGAATGGAAAAAA
AT5G17430	AP2	TCP21	2942	2961	-	11.1772	5.38e-05	0.0256	AGGAGAAGAAGAAGAAGAAG
AT5G17430	AP2	TCP13	1898	1917	+	11.1519	5.46e-05	0.0259	AAGAGCAAAAAAAAAAATCA
AT5G17430	AP2	TCP6	1912	1931	-	11.1392	5.49e-05	0.026	AGAAGAATAAGAAGAAAAAG
AT5G17430	AP2	TCP8	2511	2530	-	11.1139	5.57e-05	0.0263	GTTAGAAAGAGAGAGATAAG
AT5G17430	AP2	TCP14	1747	1766	-	11.0886	5.65e-05	0.0264	CAAAAAAAAAAGAAAAAACT
AT5G17430	AP2	TCP4	2451	2470	+	11.0886	5.65e-05	0.0264	AAAGAAAGAAAAAATAAAAG
AT5G17430	AP2	TCP24	2061	2080	+	11.0633	5.73e-05	0.0267	AGAGAAAAGAACAGAACAAG
AT5G10510	AP2	TCP19	2113	2127	+	10.875	5.73e-05	0.763	CTTCGAGAGTCATGC
AT5G17430	AP2	TCP12	2263	2282	+	11.0506	5.77e-05	0.0268	TATAAAAAAAAAACTAAACA
AT5G17430	AP2	TCP22	1765	1784	-	11.038	5.81e-05	0.0269	TTAAAGAAAAGAAAAAAAAG
AT5G17430	AP2	TCP13	806	825	-	11.0253	5.85e-05	0.027	AAACAAAGGAGTAAGAGAAA
AT5G10510	AP2	TCP3	2037	2051	-	10.8125	5.96e-05	0.763	ATTCGGGAACCGTAC
AT5G17430	AP2	TCP10	318	337	+	10.9873	5.97e-05	0.0275	AGTACTATGGAGAAGAAAAA
AT3G20840	AP2	TCP10	556	574	-	9.93151	5.98e-05	1	GCCACACTTCTCCACGTGG
AT5G17430	AP2	TCP1	623	642	-	10.962	6.05e-05	0.0275	AAAAGGAAGGAAGATAGTGA
AT5G17430	AP2	TCP22	2785	2804	-	10.962	6.05e-05	0.0275	AGAGAGGGAGAGAGAAGAGA
AT5G65510	AP2	TCP13	2986	2996	-	11.2656	6.08e-05	0.954	CTATTCTCGAG
AT5G17430	AP2	TCP24	2039	2058	+	10.9494	6.09e-05	0.0275	GAAAGAAAGAAGGGTAAAAG
AT5G17430	AP2	TCP11	2591	2610	+	10.9494	6.09e-05	0.0275	AAGGAGATGAAGAAACCAAG
AT5G17430	AP2	TCP8	422	441	+	10.9367	6.13e-05	0.0275	CAAAGAGAGAGTAAGTGAAA
AT5G17430	AP2	TCP17	2684	2703	-	10.9367	6.13e-05	0.0275	GATCCAAAGAGGAAAACAAA
AT5G17430	AP2	TCP14	2901	2920	-	10.9367	6.13e-05	0.0275	CGACAAGAGGGGAAAAAAAA
AT5G17430	AP2	TCP20	2691	2710	+	10.9241	6.17e-05	0.0275	GTAAACAAGAATAAAAAAGA
AT5G17430	AP2	TCP6	1204	1223	-	10.9114	6.22e-05	0.0275	AGAAGAAGAAGAAGAAGAAG
AT5G17430	AP2	TCP21	2933	2952	-	10.9114	6.22e-05	0.0275	AGAAGAAGAAGAAGAAGAAG
AT5G17430	AP2	TCP21	2936	2955	-	10.9114	6.22e-05	0.0275	AGAAGAAGAAGAAGAAGAAG
AT5G17430	AP2	TCP21	2939	2958	-	10.9114	6.22e-05	0.0275	AGAAGAAGAAGAAGAAGAAG
AT5G17430	AP2	TCP6	14	33	-	10.8734	6.34e-05	0.0278	TTTGACAAAAAAAAAAAAAA
AT5G17430	AP2	TCP13	2624	2643	-	10.8734	6.34e-05	0.0278	ATGAAGAAGAGAGAATGAGA
AT5G17430	AP2	TCP6	1304	1323	-	10.8608	6.39e-05	0.0278	AATGATGGAAAGAAGAAAAG
AT5G17430	AP2	TCP20	2033	2052	-	10.8608	6.39e-05	0.0278	ACGAAAAAAAAAAAAAAAAC
AT5G17430	AP2	TCP2	2935	2954	+	10.8608	6.39e-05	0.0278	GGTAACCAAAAAAAAACAAA
AT5G17430	AP2	TCP20	2696	2715	+	10.8481	6.43e-05	0.0279	CAAGAATAAAAAAGAAAAAG
AT5G17430	AP2	TCP1	2852	2871	-	10.8354	6.47e-05	0.028	CAGAGAGAGAGAGAGATAGT
AT5G10510	AP2	TCP19	524	538	+	10.6719	6.48e-05	0.763	TCTAGGTATCCGTAT
AT5G17430	AP2	TCP16	2968	2987	+	10.8228	6.52e-05	0.0281	TTACAAAAGAAAAAGAAAAA
AT5G17430	AP2	TCP10	2604	2623	-	10.8101	6.56e-05	0.0282	TTAAAAATAAAAGAGCGAGA
AT5G17430	AP2	TCP6	1817	1836	-	10.7975	6.6e-05	0.0282	AAGAAGAGGAAGAAGAATAA
AT5G17430	AP2	TCP1	2802	2821	-	10.7975	6.6e-05	0.0282	AGAAAGAAAAGAAAAAAACT
AT5G65510	AP2	TCP11	183	193	+	11.125	6.67e-05	0.954	CGGCTCTCTAG
AT5G17430	AP2	TCP20	2032	2051	-	10.7595	6.74e-05	0.0287	CGAAAAAAAAAAAAAAAACT
AT2G28550	AP2	TCP10	1723	1732	+	10.5962	6.77e-05	1	TCCTGGTACG
AT5G17430	AP2	TCP12	1638	1657	+	10.6962	6.97e-05	0.0296	ACGAAAAAATGAAAAATAAA
AT3G20840	AP2	TCP11	627	645	-	9.61644	6.97e-05	1	GGCAAAGTATCCGAAGCCA
AT5G17430	AP2	TCP3	1313	1332	-	10.6835	7.01e-05	0.0296	GAAACCGAAGAGAAAACTGA
AT5G17430	AP2	TCP3	1355	1374	-	10.6835	7.01e-05	0.0296	GAAACCGAAGAGAAAACTGA
AT5G17430	AP2	TCP13	2748	2767	-	10.6582	7.11e-05	0.0299	CGGACTGAAGAAGAAACAAA
AT5G17430	AP2	TCP6	1440	1459	-	10.6456	7.15e-05	0.03	GAAAAAGGGAAAAAGAAAGC
AT5G60120	AP2	TCP9	1156	1165	-	11.0171	7.19e-05	1	AAACCTGTGA
AT5G17430	AP2	TCP6	1210	1229	-	10.6203	7.25e-05	0.0302	GAAGGAAGAAGAAGAAGAAG
AT5G17430	AP2	TCP4	1343	1362	-	10.6203	7.25e-05	0.0302	ATAAAGGTGAGTAAAAGACA
AT5G17430	AP2	TCP1	2797	2816	-	10.5949	7.35e-05	0.0305	GAAAAGAAAAAAACTATAGA
AT5G10510	AP2	TCP6	962	976	-	10.4531	7.39e-05	0.763	CATTGATAACCATGC
AT5G17430	AP2	TCP20	1820	1839	+	10.5696	7.44e-05	0.0307	TGAAATGAGTAAAAAAAAAA
AT5G17430	AP2	TCP8	2975	2994	-	10.5696	7.44e-05	0.0307	GTGAGAAAGAAGGGAAAAGA
AT3G20840	AP2	TCP23	244	262	+	9.47945	7.45e-05	1	CTCCCGAAACCCGGGATCA
AT5G17430	AP2	TCP22	833	852	-	10.557	7.49e-05	0.0308	AGAAAAAAAAACACAAAACG
AT5G17430	AP2	TCP20	1540	1559	-	10.5443	7.54e-05	0.0309	CAAAAATAAAAGAATAAAAA
AT5G17430	AP2	TCP10	326	345	+	10.5316	7.59e-05	0.0311	GGAGAAGAAAAAACAACACT
AT5G10510	AP2	TCP6	2376	2390	+	10.3906	7.67e-05	0.763	CCTTGGGAAAAGTAT
AT5G17430	AP2	TCP4	155	174	-	10.481	7.79e-05	0.0318	CAAAAGAAAAAGAATATAAA
AT5G17430	AP2	TCP4	2578	2597	-	10.4557	7.89e-05	0.0321	GTTAAAGAGAAAAAGTAAAA
AT5G17430	AP2	TCP8	2879	2898	+	10.443	7.95e-05	0.0322	ACAAAGAAGAAGACAAGAGT
AT5G17430	AP2	TCP23	2242	2261	+	10.4304	8e-05	0.0322	AATAGAGAATCAAAGAAAGA
AT5G17430	AP2	TCP4	2732	2751	-	10.4304	8e-05	0.0322	AGTAAATAGAAAACGCAAGA
AT4G37750	AP2	TCP6	1958	1978	+	4.76744	8.08e-05	0.768	GGACACGGTTACGAAACCCTA
AT5G17430	AP2	TCP19	493	512	-	10.4051	8.1e-05	0.0325	TAGAATGAAGCGGAAAGACG
AT5G17430	AP2	TCP23	2819	2838	-	10.4051	8.1e-05	0.0325	TTTGGAGAAAGAGAGAGTGA
AT5G17430	AP2	TCP22	2781	2800	-	10.3924	8.16e-05	0.0326	AGGGAGAGAGAAGAGAGAAT
AT5G17430	AP2	TCP23	852	871	+	10.3797	8.21e-05	0.0326	ATTAAAGGGAATGAAAGAGA
AT5G17430	AP2	TCP16	1528	1547	-	10.3797	8.21e-05	0.0326	AAAGAACTAAAAAAAAGTCA
AT5G17430	AP2	TCP6	1922	1941	-	10.3671	8.26e-05	0.0327	GCTGAGGAGAAGAAGAATAA
AT2G28550	AP2	TCP19	213	222	-	10.3173	8.27e-05	1	TCCTCGGAGA
AT5G17430	AP2	TCP20	2030	2049	-	10.3544	8.32e-05	0.0328	AAAAAAAAAAAAAAAACTAC
AT4G37750	AP2	TCP10	1558	1578	-	4.67442	8.32e-05	0.768	CTGCACAAGATCCAATGTTTA
AT5G65510	AP2	TCP17	2902	2912	+	10.7812	8.33e-05	1	CGCTTCCCAAA
AT4G37750	AP2	TCP7	296	316	+	4.66279	8.35e-05	0.768	GCGTACAAACCCTAAAACAAT
AT5G10510	AP2	TCP23	245	259	+	10.2344	8.4e-05	0.763	TCCCGAAACCCGGGA
AT5G17430	AP2	TCP15	2453	2472	+	10.3291	8.42e-05	0.0332	TGTAAAGAATGAAAAAGAGT
AT5G17430	AP2	TCP11	1621	1640	+	10.3038	8.53e-05	0.0335	AAGGACATAGAAGAGCTAAA
AT5G10510	AP2	TCP10	153	167	+	10.2031	8.56e-05	0.763	GCTCGGTTGGCGGGT
AT5G65510	AP2	TCP23	583	593	-	10.7344	8.6e-05	1	CGCAAACCAAG
AT4G37750	AP2	TCP18	459	479	-	4.56977	8.6e-05	0.768	ACACACACTCTCTCATACTTA
AT5G17430	AP2	TCP6	2907	2926	-	10.2785	8.64e-05	0.0338	AGTAAAAAAAAAGGGTAACA
AT5G17430	AP2	TCP10	2508	2527	-	10.2658	8.7e-05	0.0339	AGAAGAAGAGGAAAAAAAAG
AT5G17430	AP2	TCP24	2670	2689	-	10.2658	8.7e-05	0.0339	AGTGAAGAAGATGAACAAGA
AT5G17430	AP2	TCP22	1764	1783	-	10.2405	8.81e-05	0.0341	TAAAGAAAAGAAAAAAAAGT
AT5G17430	AP2	TCP24	2072	2091	+	10.2405	8.81e-05	0.0341	CAGAACAAGGAAAGTACAAA
AT3G20840	AP2	TCP11	179	197	+	9.08219	8.99e-05	1	TGCCCGGCTCTCTAGCTGC
AT5G17430	AP2	TCP6	1207	1226	-	10.1899	9.04e-05	0.0349	GGAAGAAGAAGAAGAAGAAG
AT5G17430	AP2	TCP20	2707	2726	+	10.1772	9.1e-05	0.035	AAGAAAAAGACAAAACTAAA
AT3G20840	AP2	TCP2	408	426	-	9.05479	9.11e-05	1	AGCACATAATCCAAGCAAA
AT5G17430	AP2	TCP9	1205	1224	-	10.1646	9.15e-05	0.035	GATGGCAAGTAGACAAGACA
AT5G17430	AP2	TCP7	2956	2975	+	10.1646	9.15e-05	0.035	CAAGCCAAGTGAGAAAAAGA
AT5G17430	AP2	TCP21	389	408	-	10.1392	9.27e-05	0.0354	TTGAAGAGGAAAGAAAGAAA
AT5G17430	AP2	TCP22	2860	2879	-	10.1266	9.33e-05	0.0355	AAAAGCAGAGAAAGAAGAGA
AT5G65510	AP2	TCP17	1143	1153	-	10.6094	9.42e-05	1	CGGTTACCAAT
AT5G17430	AP2	TCP14	2840	2859	-	10.1013	9.45e-05	0.0359	ATAAGAAAGAGAGAGACAAT
AT5G17430	AP2	TCP2	2873	2892	-	10.0759	9.57e-05	0.0362	AAAGAAGGAGAAAAAAATGG
AT5G17430	AP2	TCP13	2541	2560	-	10.0633	9.63e-05	0.0363	ATAAGATAAAAAGAAAAAGA
AT5G10510	AP2	TCP9	28	42	-	10	9.63e-05	0.785	CCTTGAGGATGGCGA
AT5G60120	AP2	TCP23	2094	2103	+	10.6752	9.7e-05	1	TAACCTATGT
AT5G10510	AP2	TCP10	1562	1576	+	9.95312	9.9e-05	0.785	CATTGGATCTTGTGC
AT5G17430	AP2	TCP18	813	832	+	10	9.94e-05	0.0374	TTTACATAAAAAAAAAGAAG
AT5G17430	AP2	TCP20	2704	2723	+	9.98734	0.0001	0.0375	AAAAAGAAAAAGACAAAACT
AT4G30080	ARF	TCP1	917	937	-	13.2875	4.22e-07	0.0574	TTTACGATTTTGAGGAAAATA
AT4G30080	ARF	TCP3	1450	1470	+	11.5625	8.12e-07	0.0574	GTTACGATTTCGGCGAGAATT
AT2G33860	ARF	TCP10	1319	1328	+	15.875	1.08e-06	0.155	TTGTCGGGAC
AT4G30080	ARF	TCP22	1782	1802	+	9.0125	2.03e-06	0.0944	TAAATTCTTTTGGTGGGAAAA
AT4G30080	ARF	TCP9	2439	2459	-	8.225	2.67e-06	0.0944	TTTATTGGTTAGGCAAAAAAA
AT1G59750	ARF	TCP1	1214	1221	+	14.8023	4.87e-06	0.65	ACCGACAC
AT4G30080	ARF	TCP7	2788	2808	-	6.4	4.92e-06	0.108	TTTGCTTTTTTGAGAGGACAT
AT1G19850	ARF	TCP17	332	341	+	14.625	5.52e-06	0.343	ACCGACAAAA
AT5G62000	ARF	TCP7	1624	1633	+	13.1562	5.97e-06	0.513	TGCCGACATG
AT4G30080	ARF	TCP8	2327	2347	-	5.7875	6.01e-06	0.108	TATATAGTTTTGGGAAAAAAT
AT4G30080	ARF	TCP7	2167	2187	-	5.775	6.03e-06	0.108	ATCACGTGTTTTACGTGAAAT
AT4G30080	ARF	TCP15	2412	2432	+	5.725	6.12e-06	0.108	TTAACAGTTACGACGAGAAAC
AT1G19850	ARF	TCP10	1317	1326	-	14.4688	6.33e-06	0.343	CCCGACAAAT
AT1G19850	ARF	TCP1	2293	2302	+	14.3438	8.07e-06	0.343	TCCGACAAAA
AT1G19850	ARF	TCP7	1625	1634	+	13.8906	9.69e-06	0.343	GCCGACATGA
AT5G37020	ARF	TCP7	1625	1633	-	12.8947	1.06e-05	0.817	CATGTCGGC
AT2G33860	ARF	TCP1	2291	2300	-	14.4038	1.17e-05	0.781	TTGTCGGATC
AT4G30080	ARF	TCP5	1491	1511	+	3.3125	1.3e-05	0.199	TTTGTGATTGTGGGCAAAAAT
AT5G62000	ARF	TCP1	2292	2301	+	12.5938	1.31e-05	0.513	ATCCGACAAA
AT4G30080	ARF	TCP18	844	864	+	3.0625	1.41e-05	0.199	TTTTTTTTTTTGGTAAAAGAA
AT1G19850	ARF	TCP20	1854	1863	-	13.4375	1.52e-05	0.431	ACCGACAACA
AT5G62000	ARF	TCP16	689	698	+	12.5469	1.53e-05	0.513	ATCCGACAGA
AT5G62000	ARF	TCP22	1056	1065	+	12.5469	1.53e-05	0.513	ATCCGACAGA
AT2G33860	ARF	TCP15	707	716	+	13.8558	1.67e-05	0.781	TGGTCGGAAC
AT4G30080	ARF	TCP24	333	353	+	2.45	1.69e-05	0.217	TATATATTTTTGGCAAAATAA
AT5G37020	ARF	TCP10	1318	1326	+	12.4737	1.71e-05	0.817	TTTGTCGGG
AT5G62000	ARF	TCP2	1030	1039	-	12.4688	1.8e-05	0.513	CTCCGACATG
AT4G30080	ARF	TCP18	2390	2410	-	2.05	1.9e-05	0.224	TTTTTGTTTTTTGTGAAAATG
AT1G59750	ARF	TCP1	111	118	+	14.314	2.43e-05	0.65	ACCGACAT
AT1G59750	ARF	TCP22	251	258	+	14.314	2.43e-05	0.65	ACCGACAT
AT4G30080	ARF	TCP4	1718	1738	-	1.0125	2.58e-05	0.275	TTTACCTTTTTGTTGTAAGAA
AT4G30080	ARF	TCP19	2064	2084	+	0.825	2.72e-05	0.275	GTTTTCTTTTTGGCGGGTGAA
AT5G37020	ARF	TCP3	1916	1924	+	12.1263	2.89e-05	0.817	AATGTCGGC
AT1G19850	ARF	TCP2	1029	1038	-	12.5156	3.12e-05	0.551	TCCGACATGA
AT1G19850	ARF	TCP1	111	120	+	12.4844	3.3e-05	0.551	ACCGACATAA
AT1G59750	ARF	TCP17	332	339	+	14.0581	3.39e-05	0.65	ACCGACAA
AT1G59750	ARF	TCP19	776	783	+	14.0581	3.39e-05	0.65	ACCGACAA
AT1G59750	ARF	TCP20	1856	1863	-	14.0581	3.39e-05	0.65	ACCGACAA
AT5G37020	ARF	TCP20	1855	1863	+	11.9684	3.42e-05	0.817	GTTGTCGGT
AT5G37020	ARF	TCP16	690	698	-	11.8842	3.58e-05	0.817	TCTGTCGGA
AT5G37020	ARF	TCP22	1057	1065	-	11.8842	3.58e-05	0.817	TCTGTCGGA
AT2G33860	ARF	TCP16	688	697	-	12.5962	3.64e-05	0.781	CTGTCGGATC
AT2G33860	ARF	TCP2	1031	1040	+	12.5865	3.75e-05	0.781	ATGTCGGAGA
AT4G30080	ARF	TCP19	2884	2904	-	-0.3125	3.75e-05	0.305	CTGATTCTTTTGACGAAAAAT
AT1G19850	ARF	TCP9	2061	2070	-	12.2656	3.83e-05	0.551	ACCGACCAGA
AT5G62000	ARF	TCP1	1213	1222	+	11.875	3.88e-05	0.64	AACCGACACG
AT1G59750	ARF	TCP7	1625	1632	+	13.9186	3.88e-05	0.65	GCCGACAT
AT1G59750	ARF	TCP3	1917	1924	-	13.9186	3.88e-05	0.65	GCCGACAT
AT2G33860	ARF	TCP24	1019	1028	+	12.5096	3.91e-05	0.781	TGGTCGGAAG
AT5G62000	ARF	TCP17	331	340	+	11.8438	4.11e-05	0.64	TACCGACAAA
AT1G19850	ARF	TCP22	1057	1066	+	12.1719	4.19e-05	0.551	TCCGACAGAA
AT4G30080	ARF	TCP15	1099	1119	+	-0.725	4.21e-05	0.305	TTTATATTTTACGAGGGAAAA
AT1G19850	ARF	TCP10	2064	2073	+	12.0938	4.42e-05	0.551	GCCGACCAAT
AT4G30080	ARF	TCP6	21	41	-	-0.975	4.51e-05	0.305	CAGTTGGTTTTGACAAAAAAA
AT4G30080	ARF	TCP22	456	476	+	-1.0125	4.56e-05	0.305	ATTTTGTTTTTTGTTTGGAAA
AT1G59750	ARF	TCP11	2282	2289	+	12.4302	4.61e-05	0.65	ACCGACGC
AT1G59750	ARF	TCP10	1148	1155	-	12.4302	4.61e-05	0.65	ACCGACGC
AT5G37020	ARF	TCP1	2293	2301	-	11.5684	4.65e-05	0.817	TTTGTCGGA
AT4G30080	ARF	TCP22	2954	2974	-	-1.0875	4.65e-05	0.305	TTTATGATTTTTAGACAAAAC
AT4G30080	ARF	TCP1	2059	2079	-	-1.225	4.83e-05	0.305	TTTAGGGTTTTTGTCAAAAGA
AT1G19850	ARF	TCP2	2700	2709	+	11.9219	4.9e-05	0.551	GCAGACAAAG
AT4G30080	ARF	TCP8	391	411	+	-1.3625	5.02e-05	0.305	ATTGCAGGTAAGGCTCAAAAA
AT1G19850	ARF	TCP1	2281	2290	-	11.875	5.06e-05	0.551	TCAGACAAGA
AT1G19850	ARF	TCP1	1214	1223	+	11.875	5.06e-05	0.551	ACCGACACGA
AT4G30080	ARF	TCP23	2826	2846	-	-1.425	5.1e-05	0.305	TTTACTTGTTTGGAGAAAGAG
AT2G33860	ARF	TCP3	1917	1926	+	11.8654	5.12e-05	0.781	ATGTCGGCAA
AT5G37020	ARF	TCP17	332	340	-	11.5053	5.15e-05	0.817	TTTGTCGGT
AT4G30080	ARF	TCP23	1270	1290	+	-1.475	5.17e-05	0.305	TTTTCACTTTTTGGAGAGAAC
AT4G30080	ARF	TCP5	2822	2842	-	-1.475	5.17e-05	0.305	AATATGTTTTTGGAGCGAGAT
AT5G62000	ARF	TCP10	1318	1327	-	11.5312	5.67e-05	0.64	TCCCGACAAA
AT2G33860	ARF	TCP22	1055	1064	-	11.4904	5.73e-05	0.781	CTGTCGGATT
AT1G19850	ARF	TCP15	705	714	-	11.6719	5.84e-05	0.587	TCCGACCAAA
AT2G33860	ARF	TCP17	330	339	-	11.3846	5.96e-05	0.781	TTGTCGGTAG
AT2G33860	ARF	TCP19	774	783	-	11.3846	5.96e-05	0.781	TTGTCGGTAG
AT5G62000	ARF	TCP3	128	137	-	11.4844	6.06e-05	0.64	CGGAGACAAG
AT5G62000	ARF	TCP16	504	513	+	11.4844	6.06e-05	0.64	CGGAGACAAG
AT5G37020	ARF	TCP19	776	784	-	11.3895	6.08e-05	0.817	ATTGTCGGT
AT5G62000	ARF	TCP1	2282	2291	-	11.4688	6.14e-05	0.64	CTCAGACAAG
AT5G37020	ARF	TCP2	1030	1038	+	11.3579	6.24e-05	0.817	CATGTCGGA
AT2G33860	ARF	TCP7	1623	1632	-	11.2308	6.29e-05	0.781	ATGTCGGCAG
AT5G62000	ARF	TCP11	2738	2747	+	11.3594	6.32e-05	0.64	AGGCGACACA
AT4G30080	ARF	TCP23	2967	2987	-	-2.225	6.33e-05	0.341	TTTATAAATTATGGGGAAAAA
AT1G19850	ARF	TCP6	248	257	+	11.5625	6.43e-05	0.587	TCAGACAAAA
AT4G30080	ARF	TCP1	1489	1509	-	-2.3625	6.57e-05	0.341	TTTGAGTTTATTGGAAAAAAA
AT2G33860	ARF	TCP20	1856	1865	+	11.125	6.63e-05	0.781	TTGTCGGTCC
AT1G19850	ARF	TCP7	2120	2129	+	11.5312	6.73e-05	0.587	GTCGACAAAA
AT5G37020	ARF	TCP1	1214	1222	-	11.2	6.81e-05	0.817	CGTGTCGGT
AT4G30080	ARF	TCP15	774	794	+	-2.5375	6.88e-05	0.341	TAAACCTTTTTAGGGGGCAAA
AT1G19850	ARF	TCP3	1915	1924	-	11.4688	7.05e-05	0.587	GCCGACATTA
AT1G59750	ARF	TCP23	169	176	+	7.98837	7.06e-05	0.765	ACCGACTC
AT1G59750	ARF	TCP3	230	237	+	7.98837	7.06e-05	0.765	ACCGACTC
AT1G59750	ARF	TCP13	702	709	-	7.98837	7.06e-05	0.765	ACCGACTC
AT2G33860	ARF	TCP14	1929	1938	-	10.875	7.08e-05	0.781	TTGCCGGAAA
AT5G62000	ARF	TCP1	110	119	+	11.2812	7.1e-05	0.64	AACCGACATA
AT4G30080	ARF	TCP17	2463	2483	-	-2.6875	7.16e-05	0.341	CATATGGTTGAGGCTGAGCAA
AT4G30080	ARF	TCP12	31	51	+	-2.7	7.18e-05	0.341	TTAATAGTTTTTGTAGAAAGC
AT4G30080	ARF	TCP15	1203	1223	+	-2.725	7.23e-05	0.341	TAAATATGTTTGGGCGAAAAT
AT5G62000	ARF	TCP8	2908	2917	+	11.2656	7.45e-05	0.64	AGGCGACAAT
AT5G37020	ARF	TCP7	409	417	+	10.9158	7.54e-05	0.817	GCGGTCGGG
AT4G30080	ARF	TCP12	2156	2176	-	-2.9375	7.65e-05	0.349	TTGTTTGGTTTGGGAGGAAAG
AT5G62000	ARF	TCP2	2699	2708	+	11.25	7.77e-05	0.64	TGCAGACAAA
AT1G19850	ARF	TCP19	776	785	+	11.2344	7.99e-05	0.605	ACCGACAATC
AT5G37020	ARF	TCP10	2064	2072	-	10.7684	8.07e-05	0.817	TTGGTCGGC
AT5G37020	ARF	TCP8	2909	2917	-	10.7684	8.07e-05	0.817	ATTGTCGCC
AT4G30080	ARF	TCP11	2762	2782	-	-3.15	8.09e-05	0.358	GTTTTAATTTTTACAAAAAAA
AT1G19850	ARF	TCP16	690	699	+	11.2188	8.11e-05	0.605	TCCGACAGAT
AT5G62000	ARF	TCP1	511	520	-	11.2031	8.4e-05	0.64	TGGAGACAAG
AT2G33860	ARF	TCP7	736	745	+	10.2692	8.49e-05	0.87	TTGCCGGAGA
AT4G30080	ARF	TCP14	281	301	+	-3.4125	8.66e-05	0.359	ATTATATTTTAGGTTAAAATA
AT5G62000	ARF	TCP19	82	91	-	11.1875	8.79e-05	0.64	TTCAGACAAG
AT4G30080	ARF	TCP5	2469	2489	-	-3.5	8.86e-05	0.359	TTTTTTTTTTCGGTATGAAAG
AT4G30080	ARF	TCP10	483	503	-	-3.5125	8.89e-05	0.359	TTTGTACTTTTTGCGAACAAC
AT1G19850	ARF	TCP18	510	519	-	11	8.97e-05	0.616	ACCGACCAAT
AT5G62000	ARF	TCP10	923	932	+	11.1562	8.98e-05	0.64	TGGAGACAGG
AT5G62000	ARF	TCP7	2883	2892	-	11.1562	8.98e-05	0.64	TGGAGACAGG
AT5G62000	ARF	TCP21	2892	2901	-	11.1562	8.98e-05	0.64	TGGAGACAGG
AT5G37020	ARF	TCP1	111	119	-	10.6421	9.04e-05	0.854	TATGTCGGT
AT1G19850	ARF	TCP11	590	599	-	10.9375	9.13e-05	0.616	ACCGACCAAG
AT2G33860	ARF	TCP10	741	750	+	9.92308	9.6e-05	0.876	TTGCCGGGAT
AT2G33860	ARF	TCP21	1943	1952	+	9.85577	9.77e-05	0.876	TTGTCGCGAA
AT4G30080	ARF	TCP5	2190	2210	+	-3.9125	9.86e-05	0.382	TTTTTGTTTAAGATAAGAAGA
AT1G19850	ARF	TCP19	81	90	-	10.8594	9.97e-05	0.642	TCAGACAAGG
AT4G30080	ARF	TCP14	1835	1855	+	-3.9625	9.99e-05	0.382	TTCACTTTTTTTGTATAGAGA
AT1G67710	ARR-B	TCP19	533	542	-	14.9231	3.2e-06	0.46	ATAGATACGG
AT4G31920	ARR-B	TCP20	1427	1434	+	13.0851	4.87e-06	0.349	AGATCCGC
AT4G31920	ARR-B	TCP16	181	188	-	13.0851	4.87e-06	0.349	AGATCCGC
AT2G01760	ARR-B	TCP15	849	856	+	14.3837	9.64e-06	0.624	AGATACGC
AT2G01760	ARR-B	TCP7	1862	1869	-	14.3837	9.64e-06	0.624	AGATACGC
AT5G58080	ARR-B	TCP8	2436	2448	+	12.7053	1.14e-05	1	ATGGAGATACGGA
AT1G67710	ARR-B	TCP15	847	856	+	13.7115	1.23e-05	0.689	ATAGATACGC
AT5G58080	ARR-B	TCP19	532	544	-	12.4211	1.6e-05	1	CCATAGATACGGA
AT1G67710	ARR-B	TCP8	2438	2447	+	13.4712	1.79e-05	0.689	GGAGATACGG
AT1G67710	ARR-B	TCP8	1838	1847	+	13.3365	1.92e-05	0.689	ATAGATTCGG
AT2G01760	ARR-B	TCP19	533	540	-	14.1163	1.93e-05	0.624	AGATACGG
AT2G01760	ARR-B	TCP8	2440	2447	+	14.1163	1.93e-05	0.624	AGATACGG
AT4G31920	ARR-B	TCP11	846	853	-	11.8404	1.94e-05	0.417	AGATTCGC
AT4G16110	ARR-B	TCP11	846	855	+	12.2234	2.89e-05	0.809	GCGAATCTGC
AT2G01760	ARR-B	TCP11	846	853	-	13.8023	2.89e-05	0.624	AGATTCGC
AT4G31920	ARR-B	TCP8	1413	1420	+	11.6915	2.9e-05	0.417	AGATCTGC
AT4G31920	ARR-B	TCP1	2689	2696	+	11.6915	2.9e-05	0.417	AGATCTGC
AT4G31920	ARR-B	TCP1	2276	2283	-	11.6915	2.9e-05	0.417	AGATCTGC
AT4G31920	ARR-B	TCP24	2345	2352	-	11.6915	2.9e-05	0.417	AGATCTGC
AT4G31920	ARR-B	TCP1	2707	2714	-	11.6915	2.9e-05	0.417	AGATCTGC
AT4G31920	ARR-B	TCP10	2766	2773	-	11.6915	2.9e-05	0.417	AGATCTGC
AT4G31920	ARR-B	TCP24	2845	2852	-	11.6915	2.9e-05	0.417	AGATCTGC
AT1G67710	ARR-B	TCP6	1779	1788	-	12.6346	2.93e-05	0.841	GAAGATATGG
AT5G58080	ARR-B	TCP15	845	857	+	11.8526	2.94e-05	1	AAATAGATACGCC
AT2G01760	ARR-B	TCP20	1427	1434	+	13.6512	3.38e-05	0.624	AGATCCGC
AT2G01760	ARR-B	TCP16	181	188	-	13.6512	3.38e-05	0.624	AGATCCGC
AT4G16110	ARR-B	TCP22	1613	1622	-	12.1702	3.41e-05	0.809	ACGAATCTTT
AT4G16110	ARR-B	TCP16	685	694	-	12.0745	3.84e-05	0.809	TCGGATCTTC
AT4G16110	ARR-B	TCP23	1223	1232	+	12.0426	4.11e-05	0.809	CAGAATCTTG
AT4G16110	ARR-B	TCP12	2961	2970	-	12.0426	4.11e-05	0.809	CAGAATCTTC
AT4G16110	ARR-B	TCP7	341	350	+	12.0319	4.32e-05	0.809	GAGTATCTTG
AT2G01760	ARR-B	TCP19	826	833	+	13.5349	4.34e-05	0.624	AGATTCGG
AT2G01760	ARR-B	TCP9	1758	1765	-	13.5349	4.34e-05	0.624	AGATTCGG
AT2G01760	ARR-B	TCP8	1840	1847	+	13.5349	4.34e-05	0.624	AGATTCGG
AT5G58080	ARR-B	TCP11	845	857	-	11.3474	4.69e-05	1	ATGCAGATTCGCT
AT4G31920	ARR-B	TCP15	849	856	+	11.5213	4.83e-05	0.555	AGATACGC
AT4G31920	ARR-B	TCP7	1862	1869	-	11.5213	4.83e-05	0.555	AGATACGC
AT1G67710	ARR-B	TCP9	1758	1767	-	11.9327	5.06e-05	0.922	ACAGATTCGG
AT1G67710	ARR-B	TCP19	824	833	+	11.9327	5.06e-05	0.922	ACAGATTCGG
AT1G67710	ARR-B	TCP1	2131	2140	-	11.5865	5.54e-05	0.922	ATAGATATGG
AT4G16110	ARR-B	TCP17	986	995	-	11.6809	5.65e-05	0.809	GAGAATCTTA
AT4G16110	ARR-B	TCP11	2933	2942	-	11.6809	5.65e-05	0.809	GAGAATCTTA
AT4G16110	ARR-B	TCP8	1838	1847	-	11.6383	5.76e-05	0.809	CCGAATCTAT
AT4G31920	ARR-B	TCP19	826	833	+	11.266	5.8e-05	0.555	AGATTCGG
AT4G31920	ARR-B	TCP9	1758	1765	-	11.266	5.8e-05	0.555	AGATTCGG
AT4G31920	ARR-B	TCP8	1840	1847	+	11.266	5.8e-05	0.555	AGATTCGG
AT4G16110	ARR-B	TCP15	847	856	-	11.6277	5.87e-05	0.809	GCGTATCTAT
AT5G58080	ARR-B	TCP7	1861	1873	-	11.0421	6.09e-05	1	TGTCAGATACGCA
AT5G58080	ARR-B	TCP9	1757	1769	-	11.0316	6.17e-05	1	TTACAGATTCGGG
AT1G67710	ARR-B	TCP12	1517	1526	-	11.4327	6.39e-05	0.922	GTAGATATGG
AT1G67710	ARR-B	TCP12	1202	1211	-	11.375	6.7e-05	0.922	TAAGATACGT
AT4G16110	ARR-B	TCP9	1758	1767	+	11.5319	7.31e-05	0.809	CCGAATCTGT
AT4G16110	ARR-B	TCP19	824	833	-	11.5319	7.31e-05	0.809	CCGAATCTGT
AT1G67710	ARR-B	TCP18	1389	1398	+	11.2019	7.55e-05	0.922	AAAGATTTGG
AT4G31920	ARR-B	TCP19	67	74	-	11.117	7.72e-05	0.555	AGATCTGG
AT4G31920	ARR-B	TCP16	687	694	+	11.117	7.72e-05	0.555	AGATCCGA
AT4G31920	ARR-B	TCP16	1873	1880	+	11.117	7.72e-05	0.555	AGATCTGG
AT4G31920	ARR-B	TCP1	2290	2297	+	11.117	7.72e-05	0.555	AGATCCGA
AT4G31920	ARR-B	TCP1	2606	2613	+	11.117	7.72e-05	0.555	AGATCTGG
AT1G67710	ARR-B	TCP22	1613	1622	+	11.0962	7.95e-05	0.922	AAAGATTCGT
AT5G58080	ARR-B	TCP8	1836	1848	+	10.7158	8.05e-05	1	CGATAGATTCGGA
AT5G58080	ARR-B	TCP12	1201	1213	-	10.7053	8.12e-05	1	ATTAAGATACGTC
AT4G16110	ARR-B	TCP1	2276	2285	+	11.383	8.16e-05	0.809	GCAGATCTTG
AT4G16110	ARR-B	TCP1	2707	2716	+	11.383	8.16e-05	0.809	GCAGATCTTC
AT1G67710	ARR-B	TCP7	1862	1871	-	11	8.35e-05	0.922	TCAGATACGC
AT5G58080	ARR-B	TCP24	2167	2179	-	10.6421	8.56e-05	1	CTAGAGATATGAG
AT4G16110	ARR-B	TCP10	2766	2775	+	11.3085	8.64e-05	0.809	GCAGATCTTT
AT2G01760	ARR-B	TCP13	235	242	-	10.2791	8.65e-05	1	AGATTCGA
AT2G01760	ARR-B	TCP3	289	296	+	10.186	9.14e-05	1	GGATACGC
AT4G16110	ARR-B	TCP16	181	190	+	11.0745	9.6e-05	0.809	GCGGATCTCA
AT4G16110	ARR-B	TCP20	1425	1434	-	11.0745	9.6e-05	0.809	GCGGATCTCA
AT4G31920	ARR-B	TCP3	268	275	+	10.9468	9.65e-05	0.555	AGATCCTG
AT4G31920	ARR-B	TCP19	519	526	-	10.9468	9.65e-05	0.555	AGATCCTG
AT4G31920	ARR-B	TCP19	533	540	-	10.9468	9.65e-05	0.555	AGATACGG
AT4G31920	ARR-B	TCP6	814	821	+	10.9468	9.65e-05	0.555	AGATCCTG
AT4G31920	ARR-B	TCP8	2440	2447	+	10.9468	9.65e-05	0.555	AGATACGG
AT5G58080	ARR-B	TCP21	1992	2004	-	10.4737	9.81e-05	1	TGGCAGATATGCC
AT1G49480	B3	TCP6	16	30	-	18.9559	1.69e-08	0.00127	GACAAAAAAAAAAAA
AT1G49480	B3	TCP20	2036	2050	-	18.3529	9.26e-08	0.00127	GAAAAAAAAAAAAAA
AT1G49480	B3	TCP6	2793	2807	-	18.3529	9.26e-08	0.00127	GAAAAAAAAAAAAAA
AT1G49480	B3	TCP18	843	857	-	18.3088	1.1e-07	0.00127	ACCAAAAAAAAAAAA
AT4G33280	B3	TCP22	1782	1802	+	15.7941	1.67e-07	0.0238	TAAATTCTTTTGGTGGGAAAA
AT1G49480	B3	TCP1	474	488	+	17.9853	2.02e-07	0.00127	AAAAAAAAAAAAAAA
AT1G49480	B3	TCP1	475	489	+	17.9853	2.02e-07	0.00127	AAAAAAAAAAAAAAA
AT1G49480	B3	TCP23	716	730	+	17.9853	2.02e-07	0.00127	AAAAAAAAAAAAAAA
AT1G49480	B3	TCP23	717	731	+	17.9853	2.02e-07	0.00127	AAAAAAAAAAAAAAA
AT1G49480	B3	TCP23	718	732	+	17.9853	2.02e-07	0.00127	AAAAAAAAAAAAAAA
AT1G49480	B3	TCP23	719	733	+	17.9853	2.02e-07	0.00127	AAAAAAAAAAAAAAA
AT1G49480	B3	TCP23	720	734	+	17.9853	2.02e-07	0.00127	AAAAAAAAAAAAAAA
AT1G49480	B3	TCP6	12	26	-	17.9853	2.02e-07	0.00127	AAAAAAAAAAAAAAA
AT1G49480	B3	TCP6	13	27	-	17.9853	2.02e-07	0.00127	AAAAAAAAAAAAAAA
AT1G49480	B3	TCP20	2034	2048	-	17.9853	2.02e-07	0.00127	AAAAAAAAAAAAAAA
AT1G49480	B3	TCP20	2035	2049	-	17.9853	2.02e-07	0.00127	AAAAAAAAAAAAAAA
AT1G49480	B3	TCP6	2786	2800	-	17.9853	2.02e-07	0.00127	AAAAAAAAAAAAAAA
AT1G49480	B3	TCP6	2787	2801	-	17.9853	2.02e-07	0.00127	AAAAAAAAAAAAAAA
AT1G49480	B3	TCP6	2788	2802	-	17.9853	2.02e-07	0.00127	AAAAAAAAAAAAAAA
AT1G49480	B3	TCP6	2789	2803	-	17.9853	2.02e-07	0.00127	AAAAAAAAAAAAAAA
AT1G49480	B3	TCP6	2790	2804	-	17.9853	2.02e-07	0.00127	AAAAAAAAAAAAAAA
AT1G49480	B3	TCP6	2791	2805	-	17.9853	2.02e-07	0.00127	AAAAAAAAAAAAAAA
AT1G49480	B3	TCP6	2792	2806	-	17.9853	2.02e-07	0.00127	AAAAAAAAAAAAAAA
AT1G49480	B3	TCP6	15	29	-	17.7059	2.9e-07	0.00175	ACAAAAAAAAAAAAA
AT4G01500	B3	TCP22	13	28	+	16.625	3.21e-07	0.0459	CTTGGCCAGGTGAGTT
AT5G18090	B3	TCP6	1048	1062	-	15.6027	3.62e-07	0.032	GATGATGAAGAAGAA
AT1G49480	B3	TCP6	14	28	-	17.3088	4.09e-07	0.00218	CAAAAAAAAAAAAAA
AT1G49480	B3	TCP18	841	855	-	17.3088	4.09e-07	0.00218	CAAAAAAAAAAAAAA
AT1G49480	B3	TCP16	1203	1217	+	17.3088	4.09e-07	0.00218	CAAAAAAAAAAAAAA
AT5G18090	B3	TCP6	1069	1083	-	15.3973	5.63e-07	0.032	GATGATGAAGGAACG
AT1G49480	B3	TCP23	2874	2888	+	17.0588	5.66e-07	0.0029	ACCAGAAAAAAAAAA
AT1G49480	B3	TCP18	842	856	-	17.0294	5.92e-07	0.00292	CCAAAAAAAAAAAAA
AT5G18090	B3	TCP23	2798	2812	-	15.3014	6.76e-07	0.032	GAAGATGAAGCAGCT
AT1G49480	B3	TCP23	721	735	+	16.8235	7.48e-07	0.00341	AAAAAAAAAAAAAAG
AT1G49480	B3	TCP18	840	854	-	16.8235	7.48e-07	0.00341	AAAAAAAAAAAAAAG
AT1G49480	B3	TCP6	2795	2809	-	16.7794	7.88e-07	0.00341	AAGAAAAAAAAAAAA
AT1G49480	B3	TCP20	2868	2882	+	16.7794	7.88e-07	0.00341	AAGAAAAAAAAAAAA
AT1G49480	B3	TCP16	2978	2992	+	16.7353	8.35e-07	0.0035	AAAAGAAAAAAAAAA
AT1G49480	B3	TCP20	2039	2053	-	16.7206	8.69e-07	0.00353	AACGAAAAAAAAAAA
AT1G49480	B3	TCP1	1854	1868	+	16.6618	9.43e-07	0.00362	AACAAAAAAAAAAAC
AT1G49480	B3	TCP13	2739	2753	-	16.6618	9.43e-07	0.00362	AACAAAAAAAAAAAC
AT1G49480	B3	TCP20	2038	2052	-	16.5	1.07e-06	0.00401	ACGAAAAAAAAAAAA
AT1G49480	B3	TCP20	2870	2884	+	16.4265	1.18e-06	0.00431	GAAAAAAAAAAAAAC
AT1G49480	B3	TCP7	2804	2818	+	16.3235	1.3e-06	0.00455	GCAAAAAAAAAAAGA
AT1G49480	B3	TCP5	2329	2343	-	16.3088	1.32e-06	0.00455	GACAAAAAAAAAACC
AT1G49480	B3	TCP6	2783	2797	-	16.2941	1.38e-06	0.00467	AAAAAAAAAAAATAA
AT1G49480	B3	TCP18	839	853	-	16.2353	1.44e-06	0.00473	AAAAAAAAAAAAAGA
AT1G49480	B3	TCP20	2867	2881	+	16.1176	1.6e-06	0.0048	AAAGAAAAAAAAAAA
AT1G49480	B3	TCP20	2869	2883	+	16.1176	1.6e-06	0.0048	AGAAAAAAAAAAAAA
AT1G49480	B3	TCP6	2794	2808	-	16.1176	1.6e-06	0.0048	AGAAAAAAAAAAAAA
AT1G49480	B3	TCP6	2796	2810	-	16.1176	1.6e-06	0.0048	AAAGAAAAAAAAAAA
AT5G18090	B3	TCP13	2633	2647	-	14.8219	1.69e-06	0.0601	TATGATGAAGAAGAG
AT4G01500	B3	TCP16	808	823	-	15.4219	1.71e-06	0.122	CTTCGTCAGGTGAATG
AT1G49480	B3	TCP1	476	490	+	16.0588	1.77e-06	0.0048	AAAAAAAAAAAAAAC
AT1G49480	B3	TCP20	2866	2880	+	16.0588	1.77e-06	0.0048	CAAAGAAAAAAAAAA
AT1G49480	B3	TCP16	2980	2994	+	16.0588	1.77e-06	0.0048	AAGAAAAAAAAAACA
AT1G49480	B3	TCP20	2033	2047	-	16.0588	1.77e-06	0.0048	AAAAAAAAAAAAAAC
AT1G49480	B3	TCP6	2797	2811	-	16.0588	1.77e-06	0.0048	CAAAGAAAAAAAAAA
AT1G49480	B3	TCP13	2738	2752	-	15.8235	2.24e-06	0.00596	ACAAAAAAAAAAACG
AT1G49480	B3	TCP22	840	854	-	15.7647	2.34e-06	0.00609	GAAGAAAAAAAAACA
AT1G49480	B3	TCP14	2434	2448	-	15.75	2.38e-06	0.00609	GTAAAAAAAAAAAAA
AT3G24650	B3	TCP19	586	594	-	15.1795	2.43e-06	0.349	CCGCATGCA
AT1G49480	B3	TCP2	2939	2953	+	15.6912	2.53e-06	0.00636	ACCAAAAAAAAACAA
AT1G49480	B3	TCP8	1081	1095	-	15.5735	2.78e-06	0.0067	AAAAGAAAAAAAAAG
AT1G49480	B3	TCP22	2583	2597	-	15.5735	2.78e-06	0.0067	AAAAAAAAAAAATCA
AT1G49480	B3	TCP7	2803	2817	+	15.5588	2.81e-06	0.0067	AGCAAAAAAAAAAAG
AT1G49480	B3	TCP3	2262	2276	+	15.5	2.92e-06	0.00685	CACAAAAAAAAATCA
AT5G60130	B3	TCP22	2893	2911	-	15.2344	2.94e-06	0.18	GGGGAAATCTGAAGCAAAT
AT4G33280	B3	TCP4	970	990	-	7.36765	3.03e-06	0.215	TATAATTTTTTAGTTGGAAAA
AT1G49480	B3	TCP18	838	852	-	15.4559	3.08e-06	0.00705	AAAAAAAAAAAAGAA
AT1G49480	B3	TCP20	2037	2051	-	15.4412	3.12e-06	0.00705	CGAAAAAAAAAAAAA
AT1G49480	B3	TCP10	1996	2010	+	15.4265	3.16e-06	0.00705	ACCAAAAAAAAAAAT
AT1G49480	B3	TCP1	472	486	+	15.3824	3.41e-06	0.00736	ATAAAAAAAAAAAAA
AT1G49480	B3	TCP19	2580	2594	+	15.3824	3.41e-06	0.00736	ATAAAAAAAAAAAAA
AT1G49480	B3	TCP1	477	491	+	15.3382	3.58e-06	0.00761	AAAAAAAAAAAAACC
AT1G49480	B3	TCP5	2476	2490	+	15.2794	3.77e-06	0.00778	ACCGAAAAAAAAAAG
AT1G49480	B3	TCP15	697	711	-	15.2794	3.77e-06	0.00778	GACCAAAAAAAAACA
AT3G26790	B3	TCP15	1603	1617	-	15.4375	3.85e-06	0.311	ATAAGCATGCATATA
AT1G49480	B3	TCP17	2971	2985	-	15.2647	3.86e-06	0.00784	AAAAAACAAAAAACA
AT1G49480	B3	TCP13	2741	2755	-	15.2206	3.96e-06	0.00794	GAAACAAAAAAAAAA
AT1G49480	B3	TCP23	2652	2666	+	15.1471	4.16e-06	0.00817	ACCAAACAAAAAAAG
AT1G49480	B3	TCP16	1206	1220	+	15.1324	4.21e-06	0.00817	AAAAAAAAAAAATAG
AT5G60130	B3	TCP17	1927	1945	+	14.75	4.26e-06	0.18	AAGAAAATCGAAAGGAAAC
AT3G26790	B3	TCP18	155	169	-	15.3125	4.37e-06	0.311	ATATACATGCACGTA
AT1G49480	B3	TCP6	11	25	-	15.1029	4.37e-06	0.00817	AAAAAAAAAAAAAAT
AT1G49480	B3	TCP16	1204	1218	+	15.1029	4.37e-06	0.00817	AAAAAAAAAAAAAAT
AT1G49480	B3	TCP6	2785	2799	-	15.1029	4.37e-06	0.00817	AAAAAAAAAAAAAAT
AT1G49480	B3	TCP14	2432	2446	-	15.0735	4.47e-06	0.00824	AAAAAAAAAAAAAGG
AT1G49480	B3	TCP15	1740	1754	-	15.0441	4.56e-06	0.00829	AAAAGAAAAAAATAA
AT1G49480	B3	TCP13	2740	2754	-	15.0294	4.69e-06	0.00842	AAACAAAAAAAAAAA
AT5G60130	B3	TCP12	126	144	+	14.6094	4.73e-06	0.18	GAGAAAATGATATGGAAAA
AT4G31610	B3	TCP11	1933	1942	+	14.7094	4.82e-06	0.448	GCTACATCAT
AT1G49480	B3	TCP3	955	969	+	14.9265	4.98e-06	0.00876	GCCAAACAAAAAAGA
AT1G49480	B3	TCP2	2938	2952	+	14.9118	5.06e-06	0.00876	AACCAAAAAAAAACA
AT1G49480	B3	TCP13	1903	1917	+	14.8971	5.19e-06	0.00876	CAAAAAAAAAAATCA
AT1G49480	B3	TCP10	1998	2012	+	14.8971	5.19e-06	0.00876	CAAAAAAAAAAATCA
AT1G49480	B3	TCP6	2781	2795	-	14.8971	5.19e-06	0.00876	AAAAAAAAAATAAAA
AT1G49480	B3	TCP13	2743	2757	-	14.7794	5.71e-06	0.00951	AAGAAACAAAAAAAA
AT1G49480	B3	TCP2	1368	1382	-	14.6618	6.32e-06	0.0104	AACAAACAAAAAAAC
AT5G60130	B3	TCP6	1824	1842	-	14.2031	6.38e-06	0.18	AAGGAAAAGAAGAGGAAGA
AT1G49480	B3	TCP2	562	576	-	14.6176	6.5e-06	0.0106	ACAAAAAAAATAAAA
AT5G60130	B3	TCP10	2513	2531	-	14.1719	6.53e-06	0.18	AAGAAGAAGAAGAGGAAAA
AT1G49480	B3	TCP14	1752	1766	-	14.6029	6.56e-06	0.0106	CAAAAAAAAAAGAAA
AT3G26790	B3	TCP22	1118	1132	-	14.875	6.59e-06	0.312	AAGTACATGCATGAT
AT4G31610	B3	TCP16	29	38	+	14.547	6.7e-06	0.448	GCTACACCAT
AT4G33280	B3	TCP3	196	216	-	4.64706	6.82e-06	0.283	TCAGAGGTTTCTGCGAGAAAA
AT5G18090	B3	TCP11	2951	2965	-	13.8767	7.47e-06	0.183	GACGATGAACAAGGA
AT1G49480	B3	TCP20	2032	2046	-	14.3824	7.6e-06	0.0119	AAAAAAAAAAAAACT
AT1G49480	B3	TCP20	2871	2885	+	14.3824	7.6e-06	0.0119	AAAAAAAAAAAAACT
AT1G49480	B3	TCP8	1080	1094	-	14.3676	7.73e-06	0.0119	AAAGAAAAAAAAAGA
AT1G49480	B3	TCP15	2731	2745	+	14.3676	7.73e-06	0.0119	AAGAGAAAAAAAAAG
AT5G18090	B3	TCP11	2593	2607	+	13.8082	8.28e-06	0.183	GGAGATGAAGAAACC
AT1G49480	B3	TCP8	1079	1093	-	14.25	8.39e-06	0.0126	AAGAAAAAAAAAGAA
AT1G49480	B3	TCP1	2296	2310	+	14.25	8.39e-06	0.0126	GACAAAAAATAAAAA
AT4G33280	B3	TCP2	1892	1912	-	3.80882	8.67e-06	0.283	TTTGTTTGTTTCTCGGAAAAT
AT1G49480	B3	TCP13	1900	1914	+	14.1912	8.86e-06	0.013	GAGCAAAAAAAAAAA
AT1G49480	B3	TCP16	2979	2993	+	14.1912	8.86e-06	0.013	AAAGAAAAAAAAAAC
AT1G49480	B3	TCP23	681	695	-	14.1765	9.03e-06	0.0131	CCAAAAAAAAAATAG
AT4G31610	B3	TCP15	2018	2027	+	14.3675	9.37e-06	0.448	GCTACATCTT
AT5G60130	B3	TCP4	583	601	-	13.6562	9.46e-06	0.218	ATGCAATAATTAAGCACAA
AT1G49480	B3	TCP1	1855	1869	+	14.1029	9.58e-06	0.0138	ACAAAAAAAAAAACT
AT1G28300	B3	TCP20	540	547	+	15.9519	9.64e-06	0.346	ATGCATGC
AT1G28300	B3	TCP19	585	592	+	15.9519	9.64e-06	0.346	ATGCATGC
AT1G28300	B3	TCP15	1606	1613	+	15.9519	9.64e-06	0.346	ATGCATGC
AT1G28300	B3	TCP10	1861	1868	+	15.9519	9.64e-06	0.346	ATGCATGC
AT3G26790	B3	TCP4	2122	2136	-	14.4219	9.72e-06	0.345	ATGTGCATGCAAATC
AT1G49480	B3	TCP2	2858	2872	+	14.0735	9.82e-06	0.014	AACAAAAACAAAAAC
AT1G49480	B3	TCP18	800	814	-	14.0588	9.98e-06	0.0141	AAGAAACAAAAAACA
AT5G18090	B3	TCP15	1916	1930	-	13.6575	1.02e-05	0.183	AGTGATGAAGAAGGC
AT5G18090	B3	TCP1	2734	2748	-	13.6164	1.08e-05	0.183	AGTGATGAAGACATG
AT1G49480	B3	TCP13	1901	1915	+	13.8382	1.15e-05	0.0161	AGCAAAAAAAAAAAT
AT5G18090	B3	TCP1	151	165	+	13.5616	1.16e-05	0.183	GATGATGAAAATGAA
AT1G49480	B3	TCP7	2802	2816	+	13.8235	1.16e-05	0.0161	AAGCAAAAAAAAAAA
AT1G49480	B3	TCP20	2040	2054	-	13.7794	1.19e-05	0.0163	AAACGAAAAAAAAAA
AT4G01500	B3	TCP3	1540	1555	+	13.5625	1.2e-05	0.493	TTTTCTCAGGTGAGAT
AT1G49480	B3	TCP11	2822	2836	-	13.75	1.22e-05	0.0165	AGGAAAAAAAAAAAG
AT5G60130	B3	TCP24	776	794	-	13.2812	1.23e-05	0.242	GAGTGAAAATAAAGCAAAT
AT4G33280	B3	TCP6	21	41	-	2.51471	1.24e-05	0.283	CAGTTGGTTTTGACAAAAAAA
AT1G49480	B3	TCP6	2777	2791	-	13.7206	1.25e-05	0.0167	AAAAAATAAAAAAAA
AT4G31610	B3	TCP8	1216	1225	-	13.8205	1.26e-05	0.452	GCTACAACAA
AT1G49480	B3	TCP13	1981	1995	+	13.7059	1.27e-05	0.0167	AAAGAAAAAAAATCA
AT1G49480	B3	TCP2	564	578	-	13.7059	1.27e-05	0.0167	GAACAAAAAAAATAA
AT1G49480	B3	TCP18	2745	2759	-	13.6912	1.29e-05	0.0168	CAAGAAAAAAAAAGA
AT1G49480	B3	TCP7	2805	2819	+	13.6176	1.35e-05	0.0174	CAAAAAAAAAAAGAG
AT1G49480	B3	TCP11	2388	2402	+	13.5882	1.38e-05	0.0176	AACAAAAACAAATCA
AT1G49480	B3	TCP11	2821	2835	-	13.5735	1.4e-05	0.0177	GGAAAAAAAAAAAGG
AT1G49480	B3	TCP4	1565	1579	+	13.5588	1.4e-05	0.0177	GCAAAAAACAAAAAC
AT1G49480	B3	TCP7	2806	2820	+	13.5294	1.44e-05	0.0179	AAAAAAAAAAAGAGA
AT4G01500	B3	TCP20	2	17	+	13.3438	1.45e-05	0.493	ACTTTGCAGGTGCAGT
AT5G18090	B3	TCP24	2669	2683	-	13.3836	1.46e-05	0.207	GAAGATGAACAAGAC
AT3G24650	B3	TCP4	2125	2133	+	13.6667	1.46e-05	0.523	TTGCATGCA
AT4G33280	B3	TCP20	2613	2633	+	1.92647	1.46e-05	0.283	TTGCATTGTTTGGTGAGAAAC
AT1G49480	B3	TCP16	2201	2215	+	13.4706	1.5e-05	0.0184	AAAAAAAACAAAAAC
AT1G49480	B3	TCP2	2611	2625	-	13.4706	1.5e-05	0.0184	AACAAAAACAAAGAA
AT1G49480	B3	TCP14	2327	2341	-	13.4559	1.52e-05	0.0185	ATGAAAAAAAAAACA
AT3G24650	B3	TCP13	1513	1521	+	13.3504	1.54e-05	0.523	CAGCATGCC
AT1G49480	B3	TCP8	1078	1092	-	13.4118	1.58e-05	0.0189	AGAAAAAAAAAGAAA
AT3G26790	B3	TCP24	1699	1713	+	13.75	1.62e-05	0.352	TATCGCATGCAAGAA
AT1G49480	B3	TCP16	2203	2217	+	13.3676	1.63e-05	0.0193	AAAAAACAAAAACAA
AT5G18090	B3	TCP16	433	447	+	13.2877	1.64e-05	0.213	CCTGATGAAGAACTG
AT1G49480	B3	TCP23	722	736	+	13.3529	1.65e-05	0.0193	AAAAAAAAAAAAAGT
AT1G49480	B3	TCP2	2941	2955	+	13.3529	1.65e-05	0.0193	CAAAAAAAAACAAAA
AT3G26790	B3	TCP19	582	596	-	13.6875	1.69e-05	0.352	AACCGCATGCATCGA
AT3G24650	B3	TCP4	2126	2134	-	13.1795	1.7e-05	0.523	GTGCATGCA
AT4G01500	B3	TCP10	1421	1436	+	13.1406	1.72e-05	0.493	AATGATCAGGTGGCAG
AT4G33280	B3	TCP22	457	477	+	1.32353	1.72e-05	0.283	TTTTGTTTTTTGTTTGGAAAT
AT1G49480	B3	TCP6	2780	2794	-	13.2794	1.72e-05	0.02	AAAAAAAAATAAAAA
AT3G26790	B3	TCP21	860	874	-	13.6562	1.73e-05	0.352	ATATACATGCAACGT
AT1G49480	B3	TCP2	1903	1917	+	13.25	1.75e-05	0.0201	AACAAACAAAAACCA
AT1G49480	B3	TCP16	2976	2990	+	13.2353	1.77e-05	0.0202	GAAAAAGAAAAAAAA
AT5G60130	B3	TCP3	772	790	+	12.7344	1.78e-05	0.271	GAGCAATATTCAATCAAAA
AT1G49480	B3	TCP14	1751	1765	-	13.2059	1.8e-05	0.0204	AAAAAAAAAAGAAAA
AT1G49480	B3	TCP18	2397	2411	+	13.1912	1.82e-05	0.0204	ACAAAAAACAAAAAC
AT4G33280	B3	TCP4	2600	2620	-	1.01471	1.87e-05	0.283	TATTTTTCTCTCTCGGGAAAA
AT1G49480	B3	TCP1	473	487	+	13.1471	1.88e-05	0.0208	TAAAAAAAAAAAAAA
AT1G49480	B3	TCP23	715	729	+	13.1471	1.88e-05	0.0208	TAAAAAAAAAAAAAA
AT1G49480	B3	TCP14	1666	1680	+	13.1324	1.9e-05	0.0208	AAAAAACAAAAATAG
AT1G28300	B3	TCP21	1696	1703	-	9.60577	1.94e-05	0.398	GTGCATGC
AT1G28300	B3	TCP4	2127	2134	-	9.60577	1.94e-05	0.398	GTGCATGC
AT1G28300	B3	TCP18	2179	2186	+	9.60577	1.94e-05	0.398	GTGCATGC
AT3G24650	B3	TCP24	1701	1709	+	12.9316	1.95e-05	0.523	TCGCATGCA
AT1G49480	B3	TCP17	1800	1814	+	13.0882	1.95e-05	0.0209	AACAAAAAAAAACAT
AT1G49480	B3	TCP2	2854	2868	+	13.0882	1.95e-05	0.0209	ACAAAACAAAAACAA
AT1G49480	B3	TCP18	2744	2758	-	13.0882	1.95e-05	0.0209	AAGAAAAAAAAAGAG
AT4G31610	B3	TCP14	1967	1976	-	13.2906	1.98e-05	0.569	CCTACATCAT
AT1G49480	B3	TCP4	2455	2469	+	13.0294	2.03e-05	0.0216	AAAGAAAAAATAAAA
AT1G49480	B3	TCP7	2801	2815	+	12.9853	2.09e-05	0.0221	AAAGCAAAAAAAAAA
AT1G49480	B3	TCP7	2491	2505	+	12.9265	2.17e-05	0.0227	AAAACAAAAAAAAAC
AT5G18090	B3	TCP4	2707	2721	-	13.0548	2.18e-05	0.251	AGAGATGAAGCAAGC
AT1G49480	B3	TCP11	2820	2834	-	12.9118	2.19e-05	0.0228	GAAAAAAAAAAAGGG
AT5G60130	B3	TCP15	325	343	-	12.4062	2.21e-05	0.271	AAGAAAATGGAGAGTAAAT
AT1G49480	B3	TCP7	2815	2829	+	12.8824	2.23e-05	0.023	AAGAGAAAAAAAACC
AT1G49480	B3	TCP16	1202	1216	+	12.8676	2.26e-05	0.0232	TCAAAAAAAAAAAAA
AT3G26790	B3	TCP4	2123	2137	+	13.2188	2.31e-05	0.411	ATTTGCATGCACATA
AT1G49480	B3	TCP4	2609	2623	+	12.8088	2.35e-05	0.0237	GAGAGAAAAATAAAA
AT1G49480	B3	TCP15	696	710	-	12.8088	2.35e-05	0.0237	ACCAAAAAAAAACAT
AT5G60130	B3	TCP24	2198	2216	-	12.2969	2.37e-05	0.271	AAGAAAATTAGCAGAAAAT
AT5G18090	B3	TCP6	1150	1164	-	12.9726	2.4e-05	0.251	AGTGATGAAGACTTG
AT5G60130	B3	TCP23	270	288	-	12.2656	2.42e-05	0.271	AAGCAAAGTCACAGGAGAA
AT3G24650	B3	TCP20	541	549	-	12.8376	2.43e-05	0.523	TGGCATGCA
AT1G49480	B3	TCP2	2943	2957	+	12.75	2.43e-05	0.0244	AAAAAAAACAAAACC
AT5G18090	B3	TCP3	1040	1054	-	12.9452	2.47e-05	0.251	GAAGATGAATCGCCT
AT4G01500	B3	TCP8	1121	1136	-	12.6875	2.49e-05	0.548	GATTTCCAGGTGCACT
AT4G33280	B3	TCP19	2884	2904	-	-0.117647	2.52e-05	0.283	CTGATTCTTTTGACGAAAAAT
AT1G49480	B3	TCP6	2868	2882	+	12.6618	2.56e-05	0.0255	GTAAAAAAAATAAAA
AT3G24650	B3	TCP24	1702	1710	-	12.7094	2.59e-05	0.523	TTGCATGCG
AT4G33280	B3	TCP17	2344	2364	-	-0.235294	2.6e-05	0.283	ACATGTTTTCTGACGGAAAGA
AT1G49480	B3	TCP11	2824	2838	-	12.6324	2.6e-05	0.0257	GTAGGAAAAAAAAAA
AT1G49480	B3	TCP6	9	23	-	12.6176	2.63e-05	0.0257	AAAAAAAAAAAATGC
AT1G49480	B3	TCP2	561	575	-	12.6029	2.64e-05	0.0257	CAAAAAAAATAAAAA
AT5G60130	B3	TCP21	2049	2067	-	12.1094	2.68e-05	0.271	AAGCAATAATAAAACAAAT
AT4G01500	B3	TCP16	1898	1913	+	12.5938	2.68e-05	0.548	CTTTTCCAGGTTTTTT
AT1G49480	B3	TCP23	142	156	-	12.5588	2.71e-05	0.0262	ACCAAACACAAAAAG
AT4G33280	B3	TCP2	1536	1556	-	-0.470588	2.76e-05	0.283	CGTTTGTTTTTGGCAATAAAA
AT4G33280	B3	TCP15	774	794	+	-0.485294	2.77e-05	0.283	TAAACCTTTTTAGGGGGCAAA
AT4G33280	B3	TCP16	282	302	-	-0.485294	2.77e-05	0.283	AACCCCCTTATGGCGGAAAAT
AT1G49480	B3	TCP5	927	941	+	12.5147	2.79e-05	0.0264	ACCAAAAAAATGAAA
AT1G49480	B3	TCP20	2864	2878	+	12.5147	2.79e-05	0.0264	CCCAAAGAAAAAAAA
AT1G49480	B3	TCP20	1606	1620	-	12.5147	2.79e-05	0.0264	AAGAAATAAAAAAAA
AT4G33280	B3	TCP15	2412	2432	+	-0.544118	2.81e-05	0.283	TTAACAGTTACGACGAGAAAC
AT1G49480	B3	TCP23	2877	2891	+	12.5	2.82e-05	0.0266	AGAAAAAAAAAATAC
AT5G60130	B3	TCP19	455	473	+	12.0156	2.84e-05	0.271	GGGAAAAACGGAAGCAAGA
AT5G60130	B3	TCP17	255	273	-	12	2.87e-05	0.271	GAGCAAAAAACCTGCAAAG
AT1G28300	B3	TCP24	1703	1710	-	8.88462	2.9e-05	0.463	TTGCATGC
AT1G28300	B3	TCP4	2125	2132	+	8.88462	2.9e-05	0.463	TTGCATGC
AT5G18090	B3	TCP11	2062	2076	+	12.7945	2.92e-05	0.277	CGAGATGAAACCAAT
AT1G49480	B3	TCP7	1433	1447	-	12.4412	2.93e-05	0.0274	AAACAAAACAAAAAA
AT4G31610	B3	TCP1	186	195	-	12.4188	2.97e-05	0.711	TCTACATCTC
AT1G49480	B3	TCP5	2090	2104	-	12.4118	2.99e-05	0.0277	GAAAAAAAAATATAG
AT1G49480	B3	TCP18	837	851	-	12.3971	3.02e-05	0.0278	AAAAAAAAAAAGAAT
AT1G49480	B3	TCP22	1762	1776	-	12.3824	3.05e-05	0.0279	AAGAAAAAAAAGTAA
AT4G33280	B3	TCP14	1751	1771	+	-0.867647	3.06e-05	0.283	TTTTCTTTTTTTTTTGAAAAA
AT1G49480	B3	TCP5	483	497	-	12.3529	3.1e-05	0.0282	GACAAAAAAACAACC
AT5G60130	B3	TCP10	2700	2718	-	11.875	3.11e-05	0.271	GGGAAAAAATGAAGAAATA
AT1G49480	B3	TCP16	2981	2995	+	12.3382	3.12e-05	0.0282	AGAAAAAAAAAACAG
AT5G18090	B3	TCP2	2814	2828	-	12.726	3.15e-05	0.28	GATGATGAATACCCT
AT1G49480	B3	TCP23	2875	2889	+	12.2794	3.25e-05	0.029	CCAGAAAAAAAAAAT
AT1G49480	B3	TCP13	2745	2759	-	12.2794	3.25e-05	0.029	AGAAGAAACAAAAAA
AT1G49480	B3	TCP1	1852	1866	+	12.25	3.31e-05	0.0292	ATAACAAAAAAAAAA
AT3G24650	B3	TCP10	1862	1870	-	12.3504	3.32e-05	0.523	GGGCATGCA
AT1G49480	B3	TCP22	839	853	-	12.2353	3.33e-05	0.0292	AAGAAAAAAAAACAC
AT1G49480	B3	TCP14	2896	2910	-	12.2353	3.33e-05	0.0292	GGAAAAAAAATAAAG
AT3G26790	B3	TCP12	2328	2342	+	12.5938	3.33e-05	0.526	TTGCACATGCATTAA
AT1G49480	B3	TCP18	2772	2786	+	12.2059	3.4e-05	0.0296	AAGGAAAAAAAGAAA
AT5G60130	B3	TCP2	1524	1542	-	11.7344	3.4e-05	0.271	AATAAAAACACAAGAAAAT
AT1G49480	B3	TCP13	1778	1792	-	12.1912	3.44e-05	0.0297	AAAAAAAAAATGAAA
AT4G01500	B3	TCP17	4	19	+	12.25	3.47e-05	0.556	GATGCTCAGGTAGATA
AT1G49480	B3	TCP5	2477	2491	+	12.1471	3.53e-05	0.0303	CCGAAAAAAAAAAGC
AT4G33280	B3	TCP24	333	353	+	-1.44118	3.54e-05	0.283	TATATATTTTTGGCAAAATAA
AT4G33280	B3	TCP3	1450	1470	+	-1.47059	3.57e-05	0.283	GTTACGATTTCGGCGAGAATT
AT1G49480	B3	TCP17	2973	2987	-	12.1176	3.59e-05	0.0305	CTAAAAAACAAAAAA
AT1G49480	B3	TCP11	2384	2398	+	12.1029	3.62e-05	0.0305	AACGAACAAAAACAA
AT1G49480	B3	TCP22	1764	1778	-	12.1029	3.62e-05	0.0305	AAAAGAAAAAAAAGT
AT5G18090	B3	TCP17	455	469	+	12.589	3.63e-05	0.304	TATGATGAACCCGTG
AT4G31610	B3	TCP6	1131	1140	-	12.1453	3.68e-05	0.754	TCTACATCAA
AT1G49480	B3	TCP20	1828	1842	+	12.0588	3.71e-05	0.0311	GTAAAAAAAAAAGAG
AT5G60130	B3	TCP6	2791	2809	-	11.5625	3.79e-05	0.271	AAGAAAAAAAAAAAAAAAA
AT4G01500	B3	TCP15	1585	1600	-	12.125	3.81e-05	0.556	AATTGCCAGGTAGTAT
AT1G49480	B3	TCP18	2895	2909	-	12	3.84e-05	0.032	ACAAGAAAAAAGAGA
AT1G49480	B3	TCP14	2433	2447	-	11.9853	3.87e-05	0.032	TAAAAAAAAAAAAAG
AT3G24650	B3	TCP21	1695	1703	-	11.9915	3.89e-05	0.523	GTGCATGCT
AT3G24650	B3	TCP18	2179	2187	+	11.9915	3.89e-05	0.523	GTGCATGCT
AT4G33280	B3	TCP19	2064	2084	+	-1.83824	3.91e-05	0.283	GTTTTCTTTTTGGCGGGTGAA
AT4G33280	B3	TCP7	2167	2187	-	-1.85294	3.93e-05	0.283	ATCACGTGTTTTACGTGAAAT
AT1G49480	B3	TCP16	2972	2986	+	11.9559	3.93e-05	0.032	AAAAGAAAAAGAAAA
AT1G49480	B3	TCP4	2215	2229	-	11.9559	3.93e-05	0.032	GAAAAAAAATAATAA
AT1G49480	B3	TCP13	2538	2552	-	11.9559	3.93e-05	0.032	AAAAGAAAAAGAAAA
AT5G60130	B3	TCP16	2230	2248	+	11.5	3.94e-05	0.271	AAGAAAAATATTAACAAAA
AT4G01500	B3	TCP17	254	269	+	12.0469	4.03e-05	0.556	TCTTTGCAGGTTTTTT
AT3G24650	B3	TCP13	356	364	+	11.8803	4.05e-05	0.523	TGGCATGCG
AT5G60130	B3	TCP18	1671	1689	-	11.4531	4.05e-05	0.271	AAGGAATATATAATTAAAA
AT3G26790	B3	TCP17	827	841	+	12.1875	4.11e-05	0.545	AGTGACATGCATACG
AT1G49480	B3	TCP22	882	896	+	11.8676	4.12e-05	0.0333	AACAGAAACAAAAAT
AT5G60130	B3	TCP24	1979	1997	+	11.4219	4.13e-05	0.271	AAGAAAATAAAAGGGCAAA
AT5G60130	B3	TCP4	2611	2629	+	11.4062	4.17e-05	0.271	GAGAAAAATAAAAAGAAAA
AT1G49480	B3	TCP15	163	177	+	11.8235	4.23e-05	0.034	GAAAAAAAAAGAAGA
AT4G33280	B3	TCP19	699	719	+	-2.17647	4.26e-05	0.283	GTTGCTTGTTTGTCAAGAAAT
AT1G49480	B3	TCP10	329	343	+	11.8088	4.26e-05	0.0341	GAAGAAAAAACAACA
AT1G49480	B3	TCP22	837	851	-	11.7794	4.35e-05	0.0345	GAAAAAAAAACACAA
AT4G33280	B3	TCP20	2125	2145	-	-2.27941	4.37e-05	0.283	CATAATTTTTTTTCAGAAAAT
AT3G24650	B3	TCP18	2180	2188	-	11.8547	4.37e-05	0.523	TAGCATGCA
AT1G49480	B3	TCP1	478	492	+	11.7647	4.39e-05	0.0347	AAAAAAAAAAAACCT
AT4G01500	B3	TCP8	2468	2483	-	11.9062	4.46e-05	0.556	TTTTTGCAGGTGGGGA
AT5G60130	B3	TCP2	2038	2056	-	11.2969	4.47e-05	0.271	AAGCAAATTAAAGGAACAA
AT1G49480	B3	TCP2	1543	1557	+	11.7206	4.5e-05	0.0351	GCCAAAAACAAACGA
AT1G49480	B3	TCP14	2898	2912	-	11.7206	4.5e-05	0.0351	GGGGAAAAAAAATAA
AT5G60130	B3	TCP8	1086	1104	-	11.2812	4.51e-05	0.271	AACCATAAGAAAAGAAAAA
AT5G18090	B3	TCP13	496	510	-	12.3699	4.53e-05	0.358	TGAGATGAAGCTAAA
AT3G26790	B3	TCP10	1858	1872	-	11.9844	4.53e-05	0.545	CTGGGCATGCATCAA
AT1G49480	B3	TCP15	2729	2743	+	11.7059	4.54e-05	0.0353	GCAAGAGAAAAAAAA
AT4G33280	B3	TCP15	1099	1119	+	-2.47059	4.58e-05	0.283	TTTATATTTTACGAGGGAAAA
AT4G33280	B3	TCP9	2439	2459	-	-2.5	4.61e-05	0.283	TTTATTGGTTAGGCAAAAAAA
AT1G49480	B3	TCP23	724	738	+	11.6618	4.65e-05	0.0358	AAAAAAAAAAAGTAC
AT1G49480	B3	TCP15	161	175	+	11.6471	4.69e-05	0.0358	ATGAAAAAAAAAGAA
AT1G49480	B3	TCP8	1077	1091	-	11.6471	4.69e-05	0.0358	GAAAAAAAAAGAAAC
AT1G49480	B3	TCP3	2260	2274	+	11.6176	4.76e-05	0.0358	CCCACAAAAAAAAAT
AT1G49480	B3	TCP18	2399	2413	+	11.6176	4.76e-05	0.0358	AAAAAACAAAAACGA
AT1G49480	B3	TCP7	2813	2827	+	11.6176	4.76e-05	0.0358	AAAAGAGAAAAAAAA
AT3G26790	B3	TCP18	211	225	+	11.875	4.77e-05	0.545	AAAAACATGCATCAC
AT4G33280	B3	TCP5	772	792	+	-2.64706	4.78e-05	0.283	CAAGCTTCTTTGTTGGGACAA
AT1G49480	B3	TCP10	2506	2520	-	11.5882	4.86e-05	0.0361	GAGGAAAAAAAAGAG
AT5G18090	B3	TCP21	1710	1724	-	12.2877	4.89e-05	0.367	AGCGATGAAAAGAAT
AT5G60130	B3	TCP16	2974	2992	+	11.1406	4.91e-05	0.283	AAGAAAAAGAAAAAAAAAA
AT1G49480	B3	TCP4	2613	2627	+	11.5588	4.92e-05	0.0361	GAAAAATAAAAAGAA
AT1G49480	B3	TCP2	2940	2954	+	11.5588	4.92e-05	0.0361	CCAAAAAAAAACAAA
AT1G49480	B3	TCP2	1366	1380	-	11.5588	4.92e-05	0.0361	CAAACAAAAAAACAA
AT1G49480	B3	TCP16	207	221	-	11.5441	4.97e-05	0.0361	ATAGGAAAAAAAACA
AT1G49480	B3	TCP6	2779	2793	-	11.5441	4.97e-05	0.0361	AAAAAAAATAAAAAA
AT3G26790	B3	TCP23	2393	2407	+	11.7812	4.98e-05	0.545	CCACCCATGCAAAAT
AT3G24650	B3	TCP13	1514	1522	-	11.6496	4.98e-05	0.55	TGGCATGCT
AT1G49480	B3	TCP18	818	832	+	11.5147	5.05e-05	0.0362	ATAAAAAAAAAGAAG
AT1G49480	B3	TCP2	567	581	-	11.5147	5.05e-05	0.0362	ATAGAACAAAAAAAA
AT1G49480	B3	TCP22	833	847	-	11.5147	5.05e-05	0.0362	AAAAAACACAAAACG
AT4G01500	B3	TCP11	1752	1767	+	11.7188	5.09e-05	0.556	TGTTGTCAGATGGATT
AT1G49480	B3	TCP5	2328	2342	-	11.4853	5.13e-05	0.0366	ACAAAAAAAAAACCT
AT1G49480	B3	TCP3	2817	2831	+	11.4706	5.18e-05	0.0367	TCCAAACAAAAAAAA
AT1G49480	B3	TCP14	1750	1764	-	11.4559	5.23e-05	0.0367	AAAAAAAAAGAAAAA
AT1G49480	B3	TCP16	1912	1926	-	11.4559	5.23e-05	0.0367	GAAAGAAAAACATAA
AT4G31610	B3	TCP13	1769	1778	-	11.7692	5.23e-05	0.932	ACTACATCAA
AT4G01500	B3	TCP11	2205	2220	-	11.6719	5.26e-05	0.556	ACATCCCAGGTGTGTT
AT1G49480	B3	TCP22	835	849	-	11.4412	5.26e-05	0.0367	AAAAAAAACACAAAA
AT1G49480	B3	TCP16	2207	2221	+	11.4265	5.31e-05	0.0367	AACAAAAACAAATAT
AT1G49480	B3	TCP7	2492	2506	+	11.4265	5.31e-05	0.0367	AAACAAAAAAAAACT
AT4G33280	B3	TCP7	2788	2808	-	-3.10294	5.35e-05	0.299	TTTGCTTTTTTGAGAGGACAT
AT1G49480	B3	TCP7	2490	2504	+	11.4118	5.36e-05	0.0367	AAAAACAAAAAAAAA
AT1G49480	B3	TCP17	2650	2664	-	11.4118	5.36e-05	0.0367	GCAAGAAAAAAAGAT
AT5G18090	B3	TCP6	2586	2600	+	12.1781	5.43e-05	0.386	AGTGATGAAAGAATG
AT4G01500	B3	TCP11	459	474	-	11.625	5.43e-05	0.556	ACCTTTCAGGTAACTG
AT4G33280	B3	TCP4	969	989	-	-3.19118	5.47e-05	0.299	ATAATTTTTTAGTTGGAAAAA
AT5G60130	B3	TCP7	384	402	-	10.9531	5.51e-05	0.29	AAGCCAAAGCAAAACAAAT
AT5G60130	B3	TCP18	2889	2907	-	10.9531	5.51e-05	0.29	AAGAAAAAAGAGAAGAAAA
AT3G26790	B3	TCP21	1692	1706	+	11.5156	5.58e-05	0.562	TTAAGCATGCACAAA
AT5G60130	B3	TCP7	2806	2824	+	10.9062	5.67e-05	0.29	AAAAAAAAAAAGAGAAAAA
AT1G28300	B3	TCP13	358	365	-	8.70192	5.82e-05	0.552	ACGCATGC
AT1G28300	B3	TCP12	964	971	+	8.70192	5.82e-05	0.552	ACGCATGC
AT1G28300	B3	TCP13	1469	1476	-	8.70192	5.82e-05	0.552	ATGCACGC
AT1G28300	B3	TCP24	1549	1556	-	8.70192	5.82e-05	0.552	ATGCACGC
AT1G28300	B3	TCP10	2273	2280	-	8.70192	5.82e-05	0.552	ATGCGTGC
AT1G28300	B3	TCP10	2832	2839	-	8.70192	5.82e-05	0.552	ATGCAGGC
AT1G49480	B3	TCP10	2507	2521	-	11.25	5.84e-05	0.0398	AGAGGAAAAAAAAGA
AT1G49480	B3	TCP7	2250	2264	+	11.2353	5.89e-05	0.0399	AACAAATAAATAAAA
AT4G33280	B3	TCP12	31	51	+	-3.51471	5.91e-05	0.304	TTAATAGTTTTTGTAGAAAGC
AT5G18090	B3	TCP8	2962	2976	-	12.0822	5.92e-05	0.401	GAAGATGAAATTGAA
AT4G33280	B3	TCP18	841	861	+	-3.57353	6e-05	0.304	TTTTTTTTTTTTTTGGTAAAA
AT1G49480	B3	TCP2	1899	1913	+	11.1912	6.03e-05	0.0407	GAGAAACAAACAAAA
AT3G24650	B3	TCP16	599	607	-	11.3333	6.16e-05	0.632	CTGCATGGT
AT1G49480	B3	TCP16	1201	1215	+	11.1471	6.19e-05	0.0413	TTCAAAAAAAAAAAA
AT1G49480	B3	TCP7	2489	2503	+	11.1471	6.19e-05	0.0413	TAAAAACAAAAAAAA
AT1G49480	B3	TCP20	1537	1551	-	11.1324	6.24e-05	0.0413	AAAGAATAAAAAACA
AT1G49480	B3	TCP16	2982	2996	+	11.1324	6.24e-05	0.0413	GAAAAAAAAAACAGA
AT1G49480	B3	TCP13	1899	1913	+	11.1176	6.3e-05	0.0415	AGAGCAAAAAAAAAA
AT3G26790	B3	TCP16	575	589	-	11.2031	6.32e-05	0.562	TGACCCATGCAATCG
AT3G26790	B3	TCP1	1900	1914	-	11.2031	6.32e-05	0.562	GCATTCATGCACCCA
AT1G49480	B3	TCP16	1910	1924	-	11.1029	6.36e-05	0.0417	AAGAAAAACATAAAA
AT1G49480	B3	TCP22	457	471	-	11.0735	6.45e-05	0.0418	AAACAAAAAACAAAA
AT1G49480	B3	TCP7	1431	1445	-	11.0735	6.45e-05	0.0418	ACAAAACAAAAAAGT
AT4G01500	B3	TCP8	1187	1202	-	11.3594	6.49e-05	0.59	GAAGTCCAGGTGTCTG
AT5G60130	B3	TCP1	985	1003	+	10.6719	6.52e-05	0.296	AAAAAATATCCAAGAAAAA
AT4G33280	B3	TCP20	1259	1279	+	-3.95588	6.58e-05	0.322	TTTTGAGTTTTGGAAGCAAAC
AT1G49480	B3	TCP8	1083	1097	-	11	6.71e-05	0.0427	AGAAAAGAAAAAAAA
AT1G49480	B3	TCP22	1766	1780	-	11	6.71e-05	0.0427	AGAAAAGAAAAAAAA
AT1G49480	B3	TCP2	2785	2799	-	11	6.71e-05	0.0427	AAAGAAGAAAAAAAA
AT1G49480	B3	TCP11	2819	2833	-	11	6.71e-05	0.0427	AAAAAAAAAAAGGGA
AT5G60130	B3	TCP16	2241	2259	+	10.6094	6.77e-05	0.296	TAACAAAAGAAAAGTAAAA
AT4G33280	B3	TCP24	2540	2560	+	-4.10294	6.81e-05	0.322	TTGGTGATTTTTGAGGCAAAC
AT4G31610	B3	TCP3	2735	2744	-	11.4017	6.87e-05	0.932	ACTACACCAT
AT1G49480	B3	TCP1	1021	1035	+	10.9265	6.96e-05	0.0438	GCAAAATAAAAAAAT
AT1G49480	B3	TCP12	1637	1651	+	10.9265	6.96e-05	0.0438	AACGAAAAAATGAAA
AT4G01500	B3	TCP21	1997	2012	+	11.25	6.98e-05	0.59	ATCTGCCAGGTGGGCA
AT5G18090	B3	TCP20	417	431	+	11.8904	7e-05	0.423	GCAGATGAAATAATG
AT1G49480	B3	TCP4	2456	2470	+	10.9118	7.01e-05	0.0438	AAGAAAAAATAAAAG
AT1G49480	B3	TCP7	2816	2830	+	10.9118	7.01e-05	0.0438	AGAGAAAAAAAACCA
AT3G26790	B3	TCP22	1115	1129	+	10.9219	7.01e-05	0.586	AATATCATGCATGTA
AT5G60130	B3	TCP15	2069	2087	+	10.5469	7.02e-05	0.296	AAACAAAAGAGAAGCATTA
AT4G31610	B3	TCP24	1889	1898	-	11.3504	7.03e-05	0.932	ACTACATCTG
AT4G33280	B3	TCP23	2046	2066	+	-4.23529	7.03e-05	0.322	GTATAGGTTTCGTTGAGAAAA
AT1G49480	B3	TCP2	2856	2870	+	10.8971	7.06e-05	0.0439	AAAACAAAAACAAAA
AT5G18090	B3	TCP15	294	308	-	11.8767	7.07e-05	0.423	TGGGATGAAACAGAC
AT4G01500	B3	TCP19	747	762	+	11.2188	7.13e-05	0.59	CTGGTCCAGGTATGAT
AT5G60130	B3	TCP6	2909	2927	-	10.5156	7.15e-05	0.296	AAGTAAAAAAAAAGGGTAA
AT1G49480	B3	TCP13	477	491	-	10.8676	7.18e-05	0.0441	GCAAGACAAACAAAA
AT1G49480	B3	TCP18	495	509	+	10.8676	7.18e-05	0.0441	AAAAGAAAATAAAAG
AT1G49480	B3	TCP24	1977	1991	+	10.8676	7.18e-05	0.0441	AAAAGAAAATAAAAG
AT5G60130	B3	TCP2	1760	1778	-	10.5	7.22e-05	0.296	AATAAAAATCCGAGAAAAT
AT5G60130	B3	TCP1	2258	2276	+	10.5	7.22e-05	0.296	ATCCAAAACGAAAGCAAAG
AT4G33280	B3	TCP16	269	289	-	-4.36765	7.26e-05	0.322	CGGAAAATTTTAATGGAAAAA
AT5G60130	B3	TCP6	1515	1533	-	10.4844	7.29e-05	0.296	AAGAAGAAGAAGAGCAAGA
AT1G28300	B3	TCP8	316	323	+	8.69231	7.3e-05	0.552	CTGCAGGC
AT1G28300	B3	TCP11	610	617	+	8.69231	7.3e-05	0.552	CTGCACGC
AT1G28300	B3	TCP19	587	594	-	8.69231	7.3e-05	0.552	CCGCATGC
AT1G28300	B3	TCP9	1096	1103	-	8.69231	7.3e-05	0.552	CTGCCTGC
AT1G49480	B3	TCP24	666	680	+	10.8235	7.34e-05	0.0447	GAGAAAAAAAAGTAC
AT1G49480	B3	TCP14	2431	2445	-	10.8235	7.34e-05	0.0447	AAAAAAAAAAAAGGT
AT4G01500	B3	TCP10	819	834	+	11.1562	7.42e-05	0.59	GTGGTTCAGGTTTTTC
AT1G49480	B3	TCP18	844	858	-	10.7941	7.44e-05	0.0447	TACCAAAAAAAAAAA
AT1G49480	B3	TCP10	1995	2009	+	10.7941	7.44e-05	0.0447	TACCAAAAAAAAAAA
AT1G49480	B3	TCP23	2758	2772	+	10.7941	7.44e-05	0.0447	AAAAGAAAAAGAAAG
AT4G33280	B3	TCP6	481	501	+	-4.48529	7.47e-05	0.322	ATACCATTTCTGGCAGCAAGT
AT1G49480	B3	TCP1	2816	2830	-	10.7794	7.5e-05	0.0449	AGCAAAAAAAGAAAG
AT3G24650	B3	TCP20	540	548	+	10.8632	7.53e-05	0.676	ATGCATGCC
AT3G24650	B3	TCP10	1861	1869	+	10.8632	7.53e-05	0.676	ATGCATGCC
AT4G31610	B3	TCP8	440	449	-	11.2222	7.58e-05	0.932	ACTACATCTT
AT1G49480	B3	TCP22	460	474	-	10.75	7.63e-05	0.0455	TCCAAACAAAAAACA
AT5G18090	B3	TCP4	1596	1610	+	11.7671	7.74e-05	0.423	AGAGATGAAAAAAGA
AT1G49480	B3	TCP2	1901	1915	+	10.7059	7.78e-05	0.046	GAAACAAACAAAAAC
AT1G49480	B3	TCP23	2931	2945	-	10.7059	7.78e-05	0.046	AACAAACAAACAAAC
AT4G33280	B3	TCP10	483	503	-	-4.69118	7.84e-05	0.326	TTTGTACTTTTTGCGAACAAC
AT5G60130	B3	TCP2	2852	2870	+	10.3594	7.85e-05	0.306	AAACAAAACAAAAACAAAA
AT1G49480	B3	TCP7	2807	2821	+	10.6765	7.9e-05	0.0465	AAAAAAAAAAGAGAA
AT5G18090	B3	TCP17	2530	2544	-	11.7397	7.92e-05	0.423	GATGATGAACAGTTA
AT1G49480	B3	TCP1	994	1008	+	10.6618	7.96e-05	0.0466	CCAAGAAAAACAAAG
AT3G26790	B3	TCP4	198	212	-	10.5469	7.96e-05	0.622	AAAAACATGCACAAG
AT5G60130	B3	TCP10	2701	2719	-	10.3281	7.99e-05	0.306	AGGGAAAAAATGAAGAAAT
AT4G33280	B3	TCP18	351	371	-	-4.79412	8.03e-05	0.326	CCTTGTATTTTTGTGAAAAAA
AT4G31610	B3	TCP1	568	577	+	11.0513	8.08e-05	0.932	TCTACAACAA
AT5G18090	B3	TCP12	1678	1692	+	11.6986	8.18e-05	0.423	TGAGATGAAGATGCC
AT5G18090	B3	TCP14	2217	2231	-	11.6986	8.18e-05	0.423	TGAGATGAAAAAATG
AT3G26790	B3	TCP14	1207	1221	+	10.4062	8.32e-05	0.622	ATAATCATGCATATT
AT1G49480	B3	TCP3	2819	2833	+	10.5735	8.34e-05	0.0485	CAAACAAAAAAAACT
AT1G49480	B3	TCP1	2806	2820	-	10.5735	8.34e-05	0.0485	GAAAGAAAAGAAAAA
AT5G60130	B3	TCP1	883	901	-	10.25	8.36e-05	0.312	AAGCTAAAAGGAAGGGAAT
AT1G49480	B3	TCP23	714	728	+	10.5441	8.48e-05	0.0489	TTAAAAAAAAAAAAA
AT1G49480	B3	TCP22	2586	2600	-	10.5441	8.48e-05	0.0489	TTAAAAAAAAAAAAA
AT5G18090	B3	TCP20	1233	1247	+	11.6438	8.54e-05	0.423	AGAGATGAAAGCAAA
AT1G49480	B3	TCP2	2852	2866	+	10.5147	8.61e-05	0.0494	AAACAAAACAAAAAC
AT5G18090	B3	TCP15	157	171	+	11.6301	8.64e-05	0.423	AAAGATGAAAAAAAA
AT4G33280	B3	TCP22	1628	1648	+	-5.11765	8.67e-05	0.34	ATAATATTTTTCTCTGAAAAT
AT1G49480	B3	TCP23	679	693	-	10.4853	8.75e-05	0.0497	AAAAAAAAAATAGCG
AT1G49480	B3	TCP4	1567	1581	+	10.4853	8.75e-05	0.0497	AAAAAACAAAAACAT
AT3G24650	B3	TCP19	585	593	+	10.6581	8.82e-05	0.715	ATGCATGCG
AT1G49480	B3	TCP7	1342	1356	-	10.4559	8.88e-05	0.0497	AACAAAAATAAATAA
AT1G49480	B3	TCP7	1429	1443	-	10.4559	8.88e-05	0.0497	AAAACAAAAAAGTAA
AT1G49480	B3	TCP10	2505	2519	-	10.4559	8.88e-05	0.0497	AGGAAAAAAAAGAGA
AT1G49480	B3	TCP18	2746	2760	-	10.4559	8.88e-05	0.0497	TCAAGAAAAAAAAAG
AT5G18090	B3	TCP13	2335	2349	+	11.589	8.91e-05	0.423	AAAGATGAAAATGAA
AT4G33280	B3	TCP7	2065	2085	+	-5.25	8.94e-05	0.34	TTGGGTATTTTAGTTGGCAAA
AT1G49480	B3	TCP1	2817	2831	-	10.4412	8.95e-05	0.0499	CAGCAAAAAAAGAAA
AT1G49480	B3	TCP4	161	175	-	10.4265	9.02e-05	0.05	GCAAAAGAAAAAGAA
AT5G60130	B3	TCP12	60	78	+	10.1094	9.07e-05	0.314	GAGGAAATGATATGAACAA
AT1G49480	B3	TCP2	1367	1381	-	10.4118	9.08e-05	0.05	ACAAACAAAAAAACA
AT4G33280	B3	TCP12	1561	1581	-	-5.32353	9.1e-05	0.34	TATTAGATTTCGAAGGGACAA
AT5G60130	B3	TCP20	2109	2127	-	10.0938	9.15e-05	0.314	AATCAATATTTTAGAAAAA
AT1G49480	B3	TCP15	577	591	-	10.3971	9.16e-05	0.05	AACCAAAACAAAACC
AT1G49480	B3	TCP2	1370	1384	-	10.3971	9.16e-05	0.05	AGAACAAACAAAAAA
AT1G49480	B3	TCP16	1977	1991	+	10.3971	9.16e-05	0.05	GAACAAAACAAATCA
AT1G49480	B3	TCP5	2479	2493	+	10.3824	9.23e-05	0.0502	GAAAAAAAAAAGCCC
AT4G31610	B3	TCP15	554	563	+	10.7094	9.23e-05	0.932	TCTACAACTA
AT4G31610	B3	TCP24	896	905	+	10.7094	9.23e-05	0.932	TCTACAACTA
AT5G60130	B3	TCP11	875	893	-	10.0781	9.24e-05	0.314	AATGAAAAGTGTAGAAAAA
AT3G26790	B3	TCP20	537	551	-	10.0469	9.24e-05	0.657	AGTGGCATGCATCAT
AT3G24650	B3	TCP16	598	606	+	10.5043	9.31e-05	0.715	CACCATGCA
AT5G60130	B3	TCP12	1420	1438	+	10.0625	9.32e-05	0.314	AATCAAAACAAAAAGAAAA
AT1G49480	B3	TCP14	1753	1767	-	10.3382	9.43e-05	0.0509	TCAAAAAAAAAAGAA
AT1G49480	B3	TCP16	2983	2997	+	10.3382	9.43e-05	0.0509	AAAAAAAAAACAGAG
AT4G33280	B3	TCP1	2691	2711	+	-5.5	9.48e-05	0.34	ATCTGCTTTTTTGCGAGCAGA
AT4G01500	B3	TCP15	2809	2824	-	10.7656	9.48e-05	0.693	TCCTTTCAGATGGGAA
AT1G49480	B3	TCP12	1431	1445	+	10.3235	9.51e-05	0.051	AAAGAAAAAATGAAA
AT1G49480	B3	TCP18	2742	2756	-	10.3235	9.51e-05	0.051	GAAAAAAAAAGAGCA
AT4G33280	B3	TCP1	1491	1511	-	-5.54412	9.57e-05	0.34	ACTTTGAGTTTATTGGAAAAA
AT3G24650	B3	TCP15	1606	1614	+	10.4274	9.63e-05	0.715	ATGCATGCT
AT1G49480	B3	TCP20	1608	1622	-	10.2941	9.64e-05	0.0515	AAAAGAAATAAAAAA
AT4G01500	B3	TCP24	1883	1898	+	10.7344	9.67e-05	0.693	TCTTATCAGATGTAGT
AT4G31610	B3	TCP20	2025	2034	-	10.5983	9.74e-05	0.932	ACTACAACAG
AT1G49480	B3	TCP1	1753	1767	-	10.2647	9.81e-05	0.0516	AAAAAAAAAATAAGT
AT1G49480	B3	TCP5	2478	2492	+	10.2647	9.81e-05	0.0516	CGAAAAAAAAAAGCC
AT1G49480	B3	TCP19	2581	2595	+	10.2647	9.81e-05	0.0516	TAAAAAAAAAAAAAT
AT1G49480	B3	TCP22	2585	2599	-	10.2647	9.81e-05	0.0516	TAAAAAAAAAAAAAT
AT4G33280	B3	TCP24	2233	2253	-	-5.67647	9.87e-05	0.342	AAGAGTATTTTCCCAGGAAAA
AT1G49480	B3	TCP7	1436	1450	-	10.2353	9.94e-05	0.0518	ACAAAACAAAACAAA
AT1G49480	B3	TCP14	2325	2339	-	10.2353	9.94e-05	0.0518	GAAAAAAAAAACACC
AT3G24650	B3	TCP11	896	904	+	10.3932	9.96e-05	0.715	CCCCATGCT
AT4G38910	BBR-BPC	TCP10	2583	2612	-	49.6456	4.75e-17	3.41e-12	AGAGCGAGAGAGAGAGAGAGAGAGAGAGAG
AT4G38910	BBR-BPC	TCP10	2581	2610	-	49.6203	4.95e-17	3.41e-12	AGCGAGAGAGAGAGAGAGAGAGAGAGAGAG
AT4G38910	BBR-BPC	TCP10	2579	2608	-	43.8354	8.59e-16	3.17e-11	CGAGAGAGAGAGAGAGAGAGAGAGAGAGAT
AT2G01930	BBR-BPC	TCP10	2580	2603	-	45.3281	8.97e-16	4.07e-11	GAGAGAGAGAGAGAGAGAGAGAGA
AT2G01930	BBR-BPC	TCP10	2582	2605	-	45.3281	8.97e-16	4.07e-11	GAGAGAGAGAGAGAGAGAGAGAGA
AT2G01930	BBR-BPC	TCP10	2584	2607	-	45.3281	8.97e-16	4.07e-11	GAGAGAGAGAGAGAGAGAGAGAGA
AT4G38910	BBR-BPC	TCP10	2585	2614	-	43.6456	9.2e-16	3.17e-11	AAAGAGCGAGAGAGAGAGAGAGAGAGAGAG
AT4G38910	BBR-BPC	TCP18	2544	2573	-	39.443	6.12e-15	1.69e-10	AGAGAAAGAGAGAGAAAAAGAGAGAGAGAG
AT4G38910	BBR-BPC	TCP18	2538	2567	-	37.0127	1.75e-14	4.02e-10	AGAGAGAGAAAAAGAGAGAGAGAGGGAGAG
AT5G42520	BBR-BPC	TCP10	2581	2601	+	40.5479	4.84e-14	1.67e-09	CTCTCTCTCTCTCTCTCTCTC
AT5G42520	BBR-BPC	TCP10	2583	2603	+	40.5479	4.84e-14	1.67e-09	CTCTCTCTCTCTCTCTCTCTC
AT5G42520	BBR-BPC	TCP10	2585	2605	+	40.5479	4.84e-14	1.67e-09	CTCTCTCTCTCTCTCTCTCTC
AT5G42520	BBR-BPC	TCP10	2587	2607	+	40.5479	4.84e-14	1.67e-09	CTCTCTCTCTCTCTCTCTCTC
AT2G01930	BBR-BPC	TCP10	2586	2609	-	39.3906	7.99e-14	2.72e-09	GCGAGAGAGAGAGAGAGAGAGAGA
AT4G38910	BBR-BPC	TCP10	2577	2606	-	32.2152	1.12e-13	2.21e-09	AGAGAGAGAGAGAGAGAGAGAGAGAGATGC
AT2G01930	BBR-BPC	TCP10	2578	2601	-	38.75	1.22e-13	3.31e-09	GAGAGAGAGAGAGAGAGAGAGATG
AT4G38910	BBR-BPC	TCP18	2542	2571	-	30.8734	1.9e-13	3.22e-09	AGAAAGAGAGAGAAAAAGAGAGAGAGAGGG
AT4G38910	BBR-BPC	TCP18	2546	2575	-	30.7342	2.1e-13	3.22e-09	GGAGAGAAAGAGAGAGAAAAAGAGAGAGAG
AT5G42520	BBR-BPC	TCP10	2579	2599	+	37.0822	5.54e-13	1.52e-08	ATCTCTCTCTCTCTCTCTCTC
AT4G38910	BBR-BPC	TCP10	2587	2616	-	25.5823	1.31e-12	1.69e-08	TAAAAGAGCGAGAGAGAGAGAGAGAGAGAG
AT4G38910	BBR-BPC	TCP18	2540	2569	-	25.5063	1.34e-12	1.69e-08	AAAGAGAGAGAAAAAGAGAGAGAGAGGGAG
AT5G42520	BBR-BPC	TCP10	2589	2609	+	35.0411	2.43e-12	5.58e-08	CTCTCTCTCTCTCTCTCTCGC
AT2G01930	BBR-BPC	TCP18	2539	2562	-	34.3906	3.65e-12	8.27e-08	GAGAAAAAGAGAGAGAGAGGGAGA
AT2G01930	BBR-BPC	TCP18	2541	2564	-	33.75	5.8e-12	1.13e-07	GAGAGAAAAAGAGAGAGAGAGGGA
AT4G38910	BBR-BPC	TCP10	2575	2604	-	20.7848	6.93e-12	7.96e-08	AGAGAGAGAGAGAGAGAGAGAGAGATGCTA
AT2G01930	BBR-BPC	TCP18	2543	2566	-	33.125	9.02e-12	1.42e-07	GAGAGAGAAAAAGAGAGAGAGAGG
AT2G01930	BBR-BPC	TCP18	2549	2572	-	33	9.88e-12	1.42e-07	GAGAAAGAGAGAGAAAAAGAGAGA
AT2G01930	BBR-BPC	TCP18	2545	2568	-	32.9219	1.05e-11	1.42e-07	AAGAGAGAGAAAAAGAGAGAGAGA
AT2G01930	BBR-BPC	TCP18	2551	2574	-	32.75	1.19e-11	1.47e-07	GAGAGAAAGAGAGAGAAAAAGAGA
AT4G38910	BBR-BPC	TCP18	2536	2565	-	18.9873	1.23e-11	1.31e-07	AGAGAGAAAAAGAGAGAGAGAGGGAGAGCT
AT4G38910	BBR-BPC	TCP10	2589	2618	-	17.8734	1.81e-11	1.78e-07	AATAAAAGAGCGAGAGAGAGAGAGAGAGAG
AT2G01930	BBR-BPC	TCP10	2588	2611	-	31.4531	2.82e-11	3.2e-07	GAGCGAGAGAGAGAGAGAGAGAGA
AT2G01930	BBR-BPC	TCP23	2811	2834	-	30.9062	3.94e-11	4.12e-07	GAGAAAGAGAGAGTGAGAGGAAGA
AT4G38910	BBR-BPC	TCP10	2573	2602	-	15.3291	4.09e-11	3.76e-07	AGAGAGAGAGAGAGAGAGAGAGATGCTACT
AT2G01930	BBR-BPC	TCP18	2547	2570	-	30.4844	5.13e-11	4.98e-07	GAAAGAGAGAGAAAAAGAGAGAGA
AT4G38910	BBR-BPC	TCP10	2591	2620	-	11.2911	1.39e-10	1.2e-06	AAAATAAAAGAGCGAGAGAGAGAGAGAGAG
AT2G01930	BBR-BPC	TCP10	2592	2615	-	28.75	1.5e-10	1.36e-06	AAAAGAGCGAGAGAGAGAGAGAGA
AT2G01930	BBR-BPC	TCP10	2590	2613	-	28.1094	2.22e-10	1.89e-06	AAGAGCGAGAGAGAGAGAGAGAGA
AT4G38910	BBR-BPC	TCP18	2548	2577	-	9.37975	2.44e-10	1.98e-06	ATGGAGAGAAAGAGAGAGAAAAAGAGAGAG
AT2G01930	BBR-BPC	TCP10	2576	2599	-	27.9062	2.51e-10	2.01e-06	GAGAGAGAGAGAGAGAGAGATGCT
AT5G42520	BBR-BPC	TCP10	2591	2611	+	28.1918	2.69e-10	5.29e-06	CTCTCTCTCTCTCTCTCGCTC
AT5G42520	BBR-BPC	TCP10	2577	2597	+	27.8767	3.26e-10	5.62e-06	GCATCTCTCTCTCTCTCTCTC
AT4G38910	BBR-BPC	TCP18	2522	2551	-	6.6962	5.13e-10	3.93e-06	AGAGAGAGGGAGAGCTATATGGAGAGAGAG
AT2G01930	BBR-BPC	TCP18	2537	2560	-	26.5469	5.51e-10	4.16e-06	GAAAAAGAGAGAGAGAGGGAGAGC
AT4G38910	BBR-BPC	TCP18	2526	2555	-	6.35443	5.64e-10	4.09e-06	AGAGAGAGAGAGGGAGAGCTATATGGAGAG
AT5G42520	BBR-BPC	TCP18	2548	2568	+	26.863	5.88e-10	8.42e-06	CTCTCTCTTTTTCTCTCTCTT
AT5G42520	BBR-BPC	TCP18	2552	2572	+	26.7397	6.33e-10	8.42e-06	CTCTTTTTCTCTCTCTTTCTC
AT5G42520	BBR-BPC	TCP18	2550	2570	+	26.6301	6.72e-10	8.42e-06	CTCTCTTTTTCTCTCTCTTTC
AT4G38910	BBR-BPC	TCP18	2534	2563	-	5.50633	7.23e-10	4.98e-06	AGAGAAAAAGAGAGAGAGAGGGAGAGCTAT
AT5G42520	BBR-BPC	TCP18	2542	2562	+	26.1918	8.51e-10	9.1e-06	CCCTCTCTCTCTCTTTTTCTC
AT5G42520	BBR-BPC	TCP18	2538	2558	+	26.1781	8.6e-10	9.1e-06	CTCTCCCTCTCTCTCTCTTTT
AT4G38910	BBR-BPC	TCP18	2532	2561	-	3.93671	1.13e-09	7.43e-06	AGAAAAAGAGAGAGAGAGGGAGAGCTATAT
AT5G42520	BBR-BPC	TCP18	2540	2560	+	25.4247	1.31e-09	1.29e-05	CTCCCTCTCTCTCTCTTTTTC
AT5G42520	BBR-BPC	TCP18	2554	2574	+	25.2877	1.41e-09	1.3e-05	CTTTTTCTCTCTCTTTCTCTC
AT2G01930	BBR-BPC	TCP18	2553	2576	-	24.8438	1.42e-09	1.02e-05	TGGAGAGAAAGAGAGAGAAAAAGA
AT2G01930	BBR-BPC	TCP18	2535	2558	-	24.75	1.5e-09	1.02e-05	AAAAGAGAGAGAGAGGGAGAGCTA
AT2G01930	BBR-BPC	TCP18	2533	2556	-	24.4375	1.78e-09	1.13e-05	AAGAGAGAGAGAGGGAGAGCTATA
AT2G01930	BBR-BPC	TCP1	2846	2869	-	24.3906	1.83e-09	1.13e-05	GAGAGAGAGAGAGATAGTAAGCGT
AT4G38910	BBR-BPC	TCP18	2550	2579	-	1.58228	2.08e-09	1.3e-05	GAATGGAGAGAAAGAGAGAGAAAAAGAGAG
AT4G38910	BBR-BPC	TCP23	2804	2833	-	0.924051	2.49e-09	1.49e-05	AGAAAGAGAGAGTGAGAGGAAGAAGATGAA
AT4G38910	BBR-BPC	TCP18	467	496	+	0.493671	2.78e-09	1.6e-05	AGAGAGTGTGTGTGTGAGAGAGAGAGTCAA
AT5G42520	BBR-BPC	TCP10	2593	2613	+	24.0274	2.81e-09	2.42e-05	CTCTCTCTCTCTCTCGCTCTT
AT2G01930	BBR-BPC	TCP1	2848	2871	-	23.3281	3.24e-09	1.92e-05	CAGAGAGAGAGAGAGATAGTAAGC
AT4G38910	BBR-BPC	TCP18	2528	2557	-	-1.25316	4.49e-09	2.39e-05	AAAGAGAGAGAGAGGGAGAGCTATATGGAG
AT4G38910	BBR-BPC	TCP1	2853	2882	-	-1.26582	4.5e-09	2.39e-05	AGAGAATCTGGCAGAGAGAGAGAGAGATAG
AT5G42520	BBR-BPC	TCP15	2768	2788	+	23.0274	4.75e-09	3.71e-05	TTTAATCTCTCTCTCTCTCTC
AT5G42520	BBR-BPC	TCP18	2546	2566	+	22.9863	4.84e-09	3.71e-05	CTCTCTCTCTTTTTCTCTCTC
AT2G01930	BBR-BPC	TCP1	2850	2873	-	22.375	5.34e-09	3.03e-05	GGCAGAGAGAGAGAGAGATAGTAA
AT5G42520	BBR-BPC	TCP1	2851	2871	+	22.7808	5.39e-09	3.91e-05	TACTATCTCTCTCTCTCTCTG
AT2G01930	BBR-BPC	TCP13	2614	2637	-	22.25	5.7e-09	3.1e-05	AAGAGAGAATGAGAAATAGAGAGA
AT5G42520	BBR-BPC	TCP23	2816	2836	+	22.3425	6.74e-09	4.64e-05	CTCTCACTCTCTCTTTCTCCA
AT5G42520	BBR-BPC	TCP10	2575	2595	+	22.1507	7.41e-09	4.83e-05	TAGCATCTCTCTCTCTCTCTC
AT5G42520	BBR-BPC	TCP23	2814	2834	+	22.0685	7.72e-09	4.83e-05	TCCTCTCACTCTCTCTTTCTC
AT4G38910	BBR-BPC	TCP14	2847	2876	-	-3.44304	7.8e-09	3.98e-05	TGATTGAGAAAGAGAGGATAAGAAAGAGAG
AT2G01930	BBR-BPC	TCP10	2594	2617	-	21.5156	8.28e-09	4.33e-05	ATAAAAGAGCGAGAGAGAGAGAGA
AT5G42520	BBR-BPC	TCP18	2534	2554	+	21.9041	8.39e-09	5.02e-05	ATAGCTCTCCCTCTCTCTCTC
AT4G38910	BBR-BPC	TCP14	2841	2870	-	-4.03797	9.08e-09	4.37e-05	AGAAAGAGAGGATAAGAAAGAGAGAGACAA
AT4G38910	BBR-BPC	TCP1	2851	2880	-	-4.08861	9.19e-09	4.37e-05	AGAATCTGGCAGAGAGAGAGAGAGATAGTA
AT2G01930	BBR-BPC	TCP15	2765	2788	-	21.1406	1e-08	5.04e-05	GAGAGAGAGAGAGAGATTAAAGCA
AT5G42520	BBR-BPC	TCP18	2544	2564	+	21.5342	1.01e-08	5.78e-05	CTCTCTCTCTCTTTTTCTCTC
AT4G38910	BBR-BPC	TCP14	2843	2872	-	-5.67089	1.35e-08	6.23e-05	TGAGAAAGAGAGGATAAGAAAGAGAGAGAC
AT2G01930	BBR-BPC	TCP18	2555	2578	-	20.3594	1.48e-08	6.93e-05	AATGGAGAGAAAGAGAGAGAAAAA
AT2G01930	BBR-BPC	TCP23	2805	2828	-	20.3594	1.48e-08	6.93e-05	GAGAGAGTGAGAGGAAGAAGATGA
AT4G38910	BBR-BPC	TCP1	2855	2884	-	-6.10127	1.51e-08	6.62e-05	AGAGAGAATCTGGCAGAGAGAGAGAGAGAT
AT4G38910	BBR-BPC	TCP18	2524	2553	-	-6.17722	1.54e-08	6.62e-05	AGAGAGAGAGGGAGAGCTATATGGAGAGAG
AT2G01930	BBR-BPC	TCP14	2842	2865	-	20.25	1.56e-08	7.07e-05	GAGAGGATAAGAAAGAGAGAGACA
AT4G38910	BBR-BPC	TCP1	2857	2886	-	-6.31646	1.58e-08	6.62e-05	AAAGAGAGAATCTGGCAGAGAGAGAGAGAG
AT2G01930	BBR-BPC	TCP13	2612	2635	-	20.1562	1.63e-08	7.17e-05	GAGAGAATGAGAAATAGAGAGAAG
AT2G01930	BBR-BPC	TCP14	2844	2867	-	20.0469	1.73e-08	7.33e-05	AAGAGAGGATAAGAAAGAGAGAGA
AT2G01930	BBR-BPC	TCP10	2574	2597	-	19.8281	1.92e-08	7.91e-05	GAGAGAGAGAGAGAGAGATGCTAC
AT4G38910	BBR-BPC	TCP10	2593	2622	-	-7.16456	1.98e-08	8.03e-05	TAAAAATAAAAGAGCGAGAGAGAGAGAGAG
AT4G38910	BBR-BPC	TCP18	2530	2559	-	-7.81013	2.34e-08	9.21e-05	AAAAAGAGAGAGAGAGGGAGAGCTATATGG
AT2G01930	BBR-BPC	TCP8	2513	2536	-	19.3594	2.41e-08	9.65e-05	AAGAAAGTTAGAAAGAGAGAGATA
AT2G01930	BBR-BPC	TCP14	2848	2871	-	19.2344	2.57e-08	9.97e-05	GAGAAAGAGAGGATAAGAAAGAGA
AT5G42520	BBR-BPC	TCP18	2558	2578	+	19.4247	2.78e-08	0.000153	TTCTCTCTCTTTCTCTCCATT
AT5G42520	BBR-BPC	TCP10	2595	2615	+	19.1781	3.12e-08	0.000165	CTCTCTCTCTCTCGCTCTTTT
AT4G38910	BBR-BPC	TCP20	2642	2671	-	-9.81013	3.76e-08	0.000144	AATAACAGAGAGAGATAGCGAGTGAGTGAG
AT4G38910	BBR-BPC	TCP18	469	498	+	-10.038	3.93e-08	0.000147	AGAGTGTGTGTGTGAGAGAGAGAGTCAAAA
AT2G01930	BBR-BPC	TCP10	2596	2619	-	17.7344	5.23e-08	0.000198	AAATAAAAGAGCGAGAGAGAGAGA
AT2G01930	BBR-BPC	TCP10	2499	2522	-	17.6719	5.39e-08	0.000198	AAGAGGAAAAAAAAGAGAGAGAGT
AT5G42520	BBR-BPC	TCP23	2810	2830	+	17.863	5.69e-08	0.000281	TTCTTCCTCTCACTCTCTCTT
AT5G42520	BBR-BPC	TCP8	2514	2534	+	17.8493	5.72e-08	0.000281	ATCTCTCTCTTTCTAACTTTC
AT4G38910	BBR-BPC	TCP20	2638	2667	-	-11.7848	5.92e-08	0.000214	ACAGAGAGAGATAGCGAGTGAGTGAGTCTC
AT4G38910	BBR-BPC	TCP1	2859	2888	-	-11.8861	6.04e-08	0.000214	AAAAAGAGAGAATCTGGCAGAGAGAGAGAG
AT5G42520	BBR-BPC	TCP1	2849	2869	+	17.589	6.43e-08	0.000305	CTTACTATCTCTCTCTCTCTC
AT5G42520	BBR-BPC	TCP6	2960	2980	-	17.5068	6.67e-08	0.000306	TTCTCTCTCTCTCTCAGATTC
AT2G01930	BBR-BPC	TCP23	2809	2832	-	17.2031	6.69e-08	0.000239	GAAAGAGAGAGTGAGAGGAAGAAG
AT5G42520	BBR-BPC	TCP6	2966	2986	-	17.411	6.95e-08	0.000309	ACGTACTTCTCTCTCTCTCTC
AT4G38910	BBR-BPC	TCP20	2634	2663	-	-12.4684	6.98e-08	0.000241	AGAGAGATAGCGAGTGAGTGAGTCTCATAG
AT4G38910	BBR-BPC	TCP23	2800	2829	-	-12.7342	7.41e-08	0.000249	AGAGAGAGTGAGAGGAAGAAGATGAAGCAG
AT5G42520	BBR-BPC	TCP1	2853	2873	+	17.1233	7.89e-08	0.00034	CTATCTCTCTCTCTCTCTGCC
AT2G01930	BBR-BPC	TCP18	2525	2548	-	16.8281	7.95e-08	0.000277	GAGAGGGAGAGCTATATGGAGAGA
AT4G38910	BBR-BPC	TCP23	2810	2839	-	-13.1772	8.23e-08	0.00026	GTTTGGAGAAAGAGAGAGTGAGAGGAAGAA
AT4G38910	BBR-BPC	TCP10	2569	2598	-	-13.2152	8.29e-08	0.00026	AGAGAGAGAGAGAGAGAGATGCTACTTTAA
AT4G38910	BBR-BPC	TCP8	2512	2541	-	-13.3038	8.45e-08	0.00026	GGATTAAGAAAGTTAGAAAGAGAGAGATAA
AT4G38910	BBR-BPC	TCP18	2552	2581	-	-13.3165	8.47e-08	0.00026	TAGAATGGAGAGAAAGAGAGAGAAAAAGAG
AT5G42520	BBR-BPC	TCP18	2536	2556	+	16.9178	8.64e-08	0.000357	AGCTCTCCCTCTCTCTCTCTT
AT5G42520	BBR-BPC	TCP15	2770	2790	+	16.8082	9.07e-08	0.000357	TAATCTCTCTCTCTCTCTCAG
AT5G42520	BBR-BPC	TCP8	2852	2872	+	16.8082	9.07e-08	0.000357	TCTCATCTCTCTCTCTCTCTT
AT2G01930	BBR-BPC	TCP15	2769	2792	-	16.4844	9.3e-08	0.000311	GTCTGAGAGAGAGAGAGAGATTAA
AT2G01930	BBR-BPC	TCP1	2852	2875	-	16.4688	9.36e-08	0.000311	CTGGCAGAGAGAGAGAGAGATAGT
AT4G38910	BBR-BPC	TCP18	461	490	+	-13.8861	9.68e-08	0.00029	AGTATGAGAGAGTGTGTGTGTGAGAGAGAG
AT2G01930	BBR-BPC	TCP1	2854	2877	-	16.2656	1.03e-07	0.000332	ATCTGGCAGAGAGAGAGAGAGATA
AT4G38910	BBR-BPC	TCP20	2636	2665	-	-14.3418	1.08e-07	0.000315	AGAGAGAGATAGCGAGTGAGTGAGTCTCAT
AT4G38910	BBR-BPC	TCP18	2512	2541	-	-14.3924	1.1e-07	0.000315	AGAGCTATATGGAGAGAGAGGCAAAGAGAT
AT5G42520	BBR-BPC	TCP8	2854	2874	+	16.274	1.14e-07	0.000437	TCATCTCTCTCTCTCTCTTCT
AT2G01930	BBR-BPC	TCP23	2807	2830	-	15.9531	1.18e-07	0.000374	AAGAGAGAGTGAGAGGAAGAAGAT
AT5G42520	BBR-BPC	TCP17	725	745	+	15.6849	1.47e-07	0.000548	ATGTCACTATTTCTCTCTCTC
AT2G01930	BBR-BPC	TCP18	2557	2580	-	15.4062	1.51e-07	0.000466	AGAATGGAGAGAAAGAGAGAGAAA
AT5G42520	BBR-BPC	TCP18	2514	2534	+	15.6164	1.51e-07	0.000549	CTCTTTGCCTCTCTCTCCATA
AT5G42520	BBR-BPC	TCP15	2774	2794	+	15.5342	1.57e-07	0.00055	CTCTCTCTCTCTCTCAGACAT
AT5G42520	BBR-BPC	TCP15	2850	2870	+	15.4932	1.6e-07	0.00055	TAACCTCTCTATCTCTCTCTA
AT2G01930	BBR-BPC	TCP23	2815	2838	-	15.2344	1.63e-07	0.000492	TTTGGAGAAAGAGAGAGTGAGAGG
AT5G42520	BBR-BPC	TCP20	2646	2666	+	15.3973	1.66e-07	0.000558	CTCACTCGCTATCTCTCTCTG
AT5G42520	BBR-BPC	TCP1	2855	2875	+	15.3288	1.71e-07	0.000561	ATCTCTCTCTCTCTCTGCCAG
AT4G38910	BBR-BPC	TCP18	2520	2549	-	-16.6329	1.79e-07	0.000504	AGAGAGGGAGAGCTATATGGAGAGAGAGGC
AT2G01930	BBR-BPC	TCP18	2513	2536	-	14.9375	1.85e-07	0.000536	TATATGGAGAGAGAGGCAAAGAGA
AT2G01930	BBR-BPC	TCP8	2849	2872	-	14.9375	1.85e-07	0.000536	AAGAGAGAGAGAGAGATGAGAGAA
AT2G01930	BBR-BPC	TCP11	2813	2836	-	14.8906	1.89e-07	0.000536	AGGAAAAAAAAAAAGGGAGAGAGA
AT5G42520	BBR-BPC	TCP15	2856	2876	+	14.8356	2.1e-07	0.000674	CTCTATCTCTCTCTAAGTATC
AT4G38910	BBR-BPC	TCP1	2849	2878	-	-17.3924	2.12e-07	0.000585	AATCTGGCAGAGAGAGAGAGAGATAGTAAG
AT2G01930	BBR-BPC	TCP13	794	817	-	14.6094	2.14e-07	0.000594	GAGTAAGAGAAAAAGAAAGTGTGA
AT2G01930	BBR-BPC	TCP8	2847	2870	-	14.2969	2.45e-07	0.000667	GAGAGAGAGAGAGATGAGAGAAAA
AT4G38910	BBR-BPC	TCP14	2837	2866	-	-18.1266	2.49e-07	0.000653	AGAGAGGATAAGAAAGAGAGAGACAATGGA
AT4G38910	BBR-BPC	TCP7	2812	2841	+	-18.1392	2.5e-07	0.000653	AAAAAGAGAAAAAAAACCAGAGATGGTGAG
AT4G38910	BBR-BPC	TCP10	2500	2529	-	-18.1646	2.51e-07	0.000653	GAAGAAGAAGAGGAAAAAAAAGAGAGAGAG
AT2G01930	BBR-BPC	TCP15	2767	2790	-	14.1875	2.57e-07	0.000686	CTGAGAGAGAGAGAGAGATTAAAG
AT4G38910	BBR-BPC	TCP13	2613	2642	-	-18.4177	2.66e-07	0.000673	TGAAGAAGAGAGAATGAGAAATAGAGAGAA
AT4G38910	BBR-BPC	TCP14	2839	2868	-	-18.4684	2.68e-07	0.000673	AAAGAGAGGATAAGAAAGAGAGAGACAATG
AT2G01930	BBR-BPC	TCP18	2523	2546	-	14	2.79e-07	0.000729	GAGGGAGAGCTATATGGAGAGAGA
AT5G42520	BBR-BPC	TCP18	476	496	-	14.0411	2.92e-07	0.000913	TTGACTCTCTCTCTCACACAC
AT2G01930	BBR-BPC	TCP20	2639	2662	-	13.7969	3.04e-07	0.000781	GAGAGATAGCGAGTGAGTGAGTCT
AT4G38910	BBR-BPC	TCP18	463	492	+	-19.1899	3.15e-07	0.000776	TATGAGAGAGTGTGTGTGTGAGAGAGAGAG
AT4G38910	BBR-BPC	TCP14	2845	2874	-	-19.4177	3.32e-07	0.000804	ATTGAGAAAGAGAGGATAAGAAAGAGAGAG
AT4G38910	BBR-BPC	TCP1	2841	2870	-	-19.557	3.4e-07	0.000809	AGAGAGAGAGAGAGATAGTAAGCGTACAAT
AT4G38910	BBR-BPC	TCP18	465	494	+	-19.6329	3.47e-07	0.00081	TGAGAGAGTGTGTGTGTGAGAGAGAGAGTC
AT4G38910	BBR-BPC	TCP19	1178	1207	+	-19.6962	3.53e-07	0.00081	AGAGTTTTTGAGAAGAAAAGAAACAGAGAC
AT4G38910	BBR-BPC	TCP18	459	488	+	-19.8481	3.63e-07	0.00082	TAAGTATGAGAGAGTGTGTGTGTGAGAGAG
AT5G42520	BBR-BPC	TCP15	2772	2792	+	13.4384	3.72e-07	0.00111	ATCTCTCTCTCTCTCTCAGAC
AT5G42520	BBR-BPC	TCP23	2812	2832	+	13.4384	3.72e-07	0.00111	CTTCCTCTCACTCTCTCTTTC
AT5G42520	BBR-BPC	TCP20	2642	2662	+	13.3973	3.78e-07	0.00111	CTCACTCACTCGCTATCTCTC
AT5G42520	BBR-BPC	TCP13	797	817	+	13.3151	3.91e-07	0.00112	CACTTTCTTTTTCTCTTACTC
AT4G38910	BBR-BPC	TCP6	1282	1311	-	-21.3291	5.03e-07	0.00112	AAGAAAAGGAAGAAAAAGAAACAAAGTGAG
AT5G42520	BBR-BPC	TCP20	2644	2664	+	12.6712	5.05e-07	0.0014	CACTCACTCGCTATCTCTCTC
AT2G01930	BBR-BPC	TCP20	2641	2664	-	12.5938	5.06e-07	0.00127	GAGAGAGATAGCGAGTGAGTGAGT
AT5G42520	BBR-BPC	TCP18	2512	2532	+	12.6438	5.1e-07	0.0014	ATCTCTTTGCCTCTCTCTCCA
AT4G38910	BBR-BPC	TCP18	2518	2547	-	-21.5316	5.21e-07	0.00114	AGAGGGAGAGCTATATGGAGAGAGAGGCAA
AT5G42520	BBR-BPC	TCP13	2613	2633	+	12.5068	5.38e-07	0.00143	TTCTCTCTATTTCTCATTCTC
AT4G38910	BBR-BPC	TCP5	2611	2640	-	-21.6962	5.41e-07	0.00117	GAAGAATAAGAAAGAGATAAGGAGGCAGAG
AT5G42520	BBR-BPC	TCP8	424	444	-	12.4932	5.41e-07	0.00143	ATCTTTCACTTACTCTCTCTT
AT2G01930	BBR-BPC	TCP22	2782	2805	-	12.25	5.84e-07	0.00144	CAGAGAGGGAGAGAGAAGAGAGAA
AT4G38910	BBR-BPC	TCP23	2798	2827	-	-22.0633	5.86e-07	0.00123	AGAGAGTGAGAGGAAGAAGATGAAGCAGCT
AT4G38910	BBR-BPC	TCP23	2806	2835	-	-22.0886	5.89e-07	0.00123	GGAGAAAGAGAGAGTGAGAGGAAGAAGATG
AT2G01930	BBR-BPC	TCP10	2497	2520	-	12.1719	6.03e-07	0.00144	GAGGAAAAAAAAGAGAGAGAGTAT
AT2G01930	BBR-BPC	TCP14	2852	2875	-	12.1719	6.03e-07	0.00144	GATTGAGAAAGAGAGGATAAGAAA
AT2G01930	BBR-BPC	TCP13	2618	2641	-	12.0938	6.23e-07	0.00146	GAAGAAGAGAGAATGAGAAATAGA
AT4G38910	BBR-BPC	TCP20	2640	2669	-	-22.5316	6.39e-07	0.00132	TAACAGAGAGAGATAGCGAGTGAGTGAGTC
AT4G38910	BBR-BPC	TCP13	2609	2638	-	-22.6709	6.61e-07	0.00134	GAAGAGAGAATGAGAAATAGAGAGAAGAAA
AT5G42520	BBR-BPC	TCP14	2837	2857	+	11.9041	6.81e-07	0.00177	TCCATTGTCTCTCTCTTTCTT
AT4G38910	BBR-BPC	TCP18	2510	2539	-	-22.8608	6.86e-07	0.00137	AGCTATATGGAGAGAGAGGCAAAGAGATCA
AT2G01930	BBR-BPC	TCP6	1436	1459	-	11.7969	7.03e-07	0.00159	GAAAAAGGGAAAAAGAAAGCGGGA
AT2G01930	BBR-BPC	TCP23	2813	2836	-	11.7812	7.08e-07	0.00159	TGGAGAAAGAGAGAGTGAGAGGAA
AT2G01930	BBR-BPC	TCP10	2501	2524	-	11.7656	7.12e-07	0.00159	AGAAGAGGAAAAAAAAGAGAGAGA
AT5G42520	BBR-BPC	TCP1	2845	2865	+	11.7671	7.18e-07	0.00178	TACGCTTACTATCTCTCTCTC
AT5G42520	BBR-BPC	TCP1	2847	2867	+	11.7671	7.18e-07	0.00178	CGCTTACTATCTCTCTCTCTC
AT5G42520	BBR-BPC	TCP24	2056	2076	-	11.7397	7.25e-07	0.00178	TTCTGTTCTTTTCTCTCTCTT
AT4G38910	BBR-BPC	TCP18	2514	2543	-	-23.1266	7.27e-07	0.00143	GGAGAGCTATATGGAGAGAGAGGCAAAGAG
AT2G01930	BBR-BPC	TCP14	2846	2869	-	11.6406	7.5e-07	0.00164	GAAAGAGAGGATAAGAAAGAGAGA
AT4G38910	BBR-BPC	TCP1	2845	2874	-	-23.3797	7.64e-07	0.00144	TGGCAGAGAGAGAGAGAGATAGTAAGCGTA
AT4G38910	BBR-BPC	TCP18	2516	2545	-	-23.3924	7.66e-07	0.00144	AGGGAGAGCTATATGGAGAGAGAGGCAAAG
AT4G38910	BBR-BPC	TCP14	2851	2880	-	-23.443	7.72e-07	0.00144	GAATTGATTGAGAAAGAGAGGATAAGAAAG
AT4G38910	BBR-BPC	TCP15	2760	2789	-	-23.4557	7.74e-07	0.00144	TGAGAGAGAGAGAGAGATTAAAGCAATGAA
AT5G42520	BBR-BPC	TCP18	478	498	-	11.4795	8.02e-07	0.00194	TTTTGACTCTCTCTCTCACAC
AT2G01930	BBR-BPC	TCP8	2857	2880	-	11.4531	8.09e-07	0.00175	GTCTCGAGAAGAGAGAGAGAGAGA
AT5G42520	BBR-BPC	TCP18	2532	2552	+	11.3288	8.49e-07	0.00201	ATATAGCTCTCCCTCTCTCTC
AT5G42520	BBR-BPC	TCP22	2789	2809	+	11.2877	8.63e-07	0.00201	TTCTCTCTCCCTCTCTGTTCT
AT2G01930	BBR-BPC	TCP18	2521	2544	-	11.2031	8.96e-07	0.00187	GGGAGAGCTATATGGAGAGAGAGG
AT2G01930	BBR-BPC	TCP22	2767	2790	-	11.1875	9.02e-07	0.00187	AAGAGAGAATGATTGAGAAGGATA
AT2G01930	BBR-BPC	TCP4	2607	2630	+	11.1719	9.07e-07	0.00187	GAGAGAGAAAAATAAAAAGAAAAG
AT2G01930	BBR-BPC	TCP8	2517	2540	-	11.1406	9.19e-07	0.00187	GATTAAGAAAGTTAGAAAGAGAGA
AT4G38910	BBR-BPC	TCP8	2506	2535	-	-24.3797	9.39e-07	0.00173	AGAAAGTTAGAAAGAGAGAGATAAGCATCT
AT5G42520	BBR-BPC	TCP18	2560	2580	+	10.9589	9.77e-07	0.00224	CTCTCTCTTTCTCTCCATTCT
AT2G01930	BBR-BPC	TCP11	2811	2834	-	10.9219	1e-06	0.00201	GAAAAAAAAAAAGGGAGAGAGAAC
AT4G38910	BBR-BPC	TCP19	330	359	+	-24.7089	1.01e-06	0.00183	AGAGTGAGGCGGTGAGTGAAATAAACAGAG
AT2G01930	BBR-BPC	TCP15	2845	2868	-	10.8594	1.03e-06	0.00201	GAGAGAGATAGAGAGGTTATAATA
AT2G01930	BBR-BPC	TCP22	2784	2807	-	10.8438	1.04e-06	0.00201	AACAGAGAGGGAGAGAGAAGAGAG
AT4G38910	BBR-BPC	TCP20	2644	2673	-	-24.9241	1.05e-06	0.00188	TAAATAACAGAGAGAGATAGCGAGTGAGTG
AT4G38910	BBR-BPC	TCP10	2498	2527	-	-25.1392	1.1e-06	0.00192	AGAAGAAGAGGAAAAAAAAGAGAGAGAGTA
AT4G38910	BBR-BPC	TCP10	2571	2600	-	-25.1519	1.1e-06	0.00192	AGAGAGAGAGAGAGAGAGAGATGCTACTTT
AT4G38910	BBR-BPC	TCP13	2607	2636	-	-25.1899	1.11e-06	0.00192	AGAGAGAATGAGAAATAGAGAGAAGAAAGT
AT2G01930	BBR-BPC	TCP8	2845	2868	-	10.6406	1.12e-06	0.00215	GAGAGAGAGAGATGAGAGAAAAAA
AT2G01930	BBR-BPC	TCP24	2050	2073	+	10.5156	1.18e-06	0.00223	GGGTAAAAGAGAGAGAAAAGAACA
AT2G01930	BBR-BPC	TCP22	2780	2803	-	10.3906	1.24e-06	0.00231	GAGAGGGAGAGAGAAGAGAGAATG
AT4G38910	BBR-BPC	TCP8	2508	2537	-	-25.7342	1.25e-06	0.00212	TAAGAAAGTTAGAAAGAGAGAGATAAGCAT
AT2G01930	BBR-BPC	TCP18	466	489	+	10.3438	1.26e-06	0.00232	GAGAGAGTGTGTGTGTGAGAGAGA
AT2G01930	BBR-BPC	TCP18	468	491	+	10.2969	1.29e-06	0.00234	GAGAGTGTGTGTGTGAGAGAGAGA
AT5G42520	BBR-BPC	TCP6	2964	2984	-	10.1507	1.32e-06	0.00299	GTACTTCTCTCTCTCTCTCAG
AT2G01930	BBR-BPC	TCP8	420	443	+	10.1562	1.36e-06	0.00242	TTCAAAGAGAGAGTAAGTGAAAGA
AT2G01930	BBR-BPC	TCP8	2855	2878	-	10.1406	1.37e-06	0.00242	CTCGAGAAGAGAGAGAGAGAGATG
AT4G38910	BBR-BPC	TCP5	2625	2654	-	-26.2532	1.39e-06	0.00234	AGAAGGAGGAAGAAGAAGAATAAGAAAGAG
AT2G01930	BBR-BPC	TCP17	724	747	-	10.0625	1.41e-06	0.00246	CCGAGAGAGAGAAATAGTGACATG
AT5G42520	BBR-BPC	TCP18	2556	2576	+	9.78082	1.52e-06	0.00337	TTTTCTCTCTCTTTCTCTCCA
AT2G01930	BBR-BPC	TCP20	2643	2666	-	9.875	1.52e-06	0.00262	CAGAGAGAGATAGCGAGTGAGTGA
AT4G38910	BBR-BPC	TCP5	2609	2638	-	-26.7595	1.54e-06	0.00256	AGAATAAGAAAGAGATAAGGAGGCAGAGGA
AT5G42520	BBR-BPC	TCP24	2054	2074	-	9.68493	1.57e-06	0.00338	CTGTTCTTTTCTCTCTCTTTT
AT5G42520	BBR-BPC	TCP15	2895	2915	-	9.68493	1.57e-06	0.00338	TAGTTTTTTTCTCTCTCTATA
AT2G01930	BBR-BPC	TCP18	2559	2582	-	9.73438	1.61e-06	0.00273	CTAGAATGGAGAGAAAGAGAGAGA
AT2G01930	BBR-BPC	TCP24	2056	2079	+	9.57812	1.71e-06	0.00287	AAGAGAGAGAAAAGAACAGAACAA
AT5G42520	BBR-BPC	TCP7	1199	1219	+	9.45205	1.71e-06	0.00362	AAAACTCTCTCTCTCTATTTG
AT2G01930	BBR-BPC	TCP8	2851	2874	-	9.54688	1.73e-06	0.00287	AGAAGAGAGAGAGAGAGATGAGAG
AT4G38910	BBR-BPC	TCP15	2880	2909	+	-27.4557	1.76e-06	0.00288	AAAAAAACAGAGATTTATAGAGAGAGAAAA
AT4G38910	BBR-BPC	TCP18	2554	2583	-	-27.5316	1.79e-06	0.00288	ACTAGAATGGAGAGAAAGAGAGAGAAAAAG
AT4G38910	BBR-BPC	TCP12	213	242	+	-27.5443	1.8e-06	0.00288	AAAGAAATTGAGAAATAGAACCACAGACAT
AT4G38910	BBR-BPC	TCP13	2617	2646	-	-27.6076	1.83e-06	0.00289	ATGATGAAGAAGAGAGAATGAGAAATAGAG
AT4G38910	BBR-BPC	TCP10	2502	2531	-	-27.6962	1.86e-06	0.00291	AAGAAGAAGAAGAGGAAAAAAAAGAGAGAG
AT5G42520	BBR-BPC	TCP8	2856	2876	+	9.20548	1.87e-06	0.0039	ATCTCTCTCTCTCTCTTCTCG
AT2G01930	BBR-BPC	TCP8	2509	2532	-	9.28125	1.92e-06	0.00314	AAGTTAGAAAGAGAGAGATAAGCA
AT4G38910	BBR-BPC	TCP10	2595	2624	-	-27.9114	1.94e-06	0.00301	ATTAAAAATAAAAGAGCGAGAGAGAGAGAG
AT5G42520	BBR-BPC	TCP23	2808	2828	+	8.9863	2.02e-06	0.00416	TCTTCTTCCTCTCACTCTCTC
AT4G38910	BBR-BPC	TCP18	471	500	+	-28.2152	2.05e-06	0.00314	AGTGTGTGTGTGAGAGAGAGAGTCAAAAGA
AT2G01930	BBR-BPC	TCP13	2616	2639	-	9.0625	2.09e-06	0.00338	AGAAGAGAGAATGAGAAATAGAGA
AT2G01930	BBR-BPC	TCP22	2788	2811	-	8.95312	2.18e-06	0.00347	TGAGAACAGAGAGGGAGAGAGAAG
AT2G01930	BBR-BPC	TCP6	1438	1461	-	8.9375	2.19e-06	0.00347	AAGAAAAAGGGAAAAAGAAAGCGG
AT2G01930	BBR-BPC	TCP20	2645	2668	-	8.90625	2.22e-06	0.00347	AACAGAGAGAGATAGCGAGTGAGT
AT5G42520	BBR-BPC	TCP14	2843	2863	+	8.65753	2.28e-06	0.00457	GTCTCTCTCTTTCTTATCCTC
AT5G42520	BBR-BPC	TCP22	2785	2805	+	8.64384	2.29e-06	0.00457	TCTCTTCTCTCTCCCTCTCTG
AT2G01930	BBR-BPC	TCP4	2676	2699	-	8.75	2.36e-06	0.00362	GCGAAGGTGAGAGAGAGAAGAGAG
AT2G01930	BBR-BPC	TCP8	424	447	+	8.6875	2.41e-06	0.00362	AAGAGAGAGTAAGTGAAAGATGTA
AT2G01930	BBR-BPC	TCP24	2052	2075	+	8.67188	2.43e-06	0.00362	GTAAAAGAGAGAGAAAAGAACAGA
AT4G38910	BBR-BPC	TCP13	2615	2644	-	-29.1266	2.44e-06	0.0037	GATGAAGAAGAGAGAATGAGAAATAGAGAG
AT2G01930	BBR-BPC	TCP15	2851	2874	-	8.65625	2.44e-06	0.00362	TACTTAGAGAGAGATAGAGAGGTT
AT2G01930	BBR-BPC	TCP20	2649	2672	-	8.64062	2.46e-06	0.00362	AAATAACAGAGAGAGATAGCGAGT
AT4G38910	BBR-BPC	TCP1	2843	2872	-	-29.2278	2.49e-06	0.00373	GCAGAGAGAGAGAGAGATAGTAAGCGTACA
AT5G42520	BBR-BPC	TCP15	2889	2909	-	8.39726	2.5e-06	0.00487	TTTTCTCTCTCTATAAATCTC
AT2G01930	BBR-BPC	TCP10	2505	2528	-	8.59375	2.5e-06	0.00362	AAGAAGAAGAGGAAAAAAAAGAGA
AT2G01930	BBR-BPC	TCP18	482	505	+	8.59375	2.5e-06	0.00362	GAGAGAGAGAGTCAAAAGAAAATA
AT5G42520	BBR-BPC	TCP23	1031	1051	+	8.38356	2.51e-06	0.00487	CACTTTCACTCTCTCACCATT
AT2G01930	BBR-BPC	TCP18	2527	2550	-	8.53125	2.56e-06	0.00367	GAGAGAGGGAGAGCTATATGGAGA
AT5G42520	BBR-BPC	TCP13	2617	2637	+	8.27397	2.61e-06	0.00499	CTCTATTTCTCATTCTCTCTT
AT4G38910	BBR-BPC	TCP4	2681	2710	-	-29.6076	2.69e-06	0.00399	AAGCAAAGCAAGCGAAGGTGAGAGAGAGAA
AT2G01930	BBR-BPC	TCP5	2610	2633	-	8.39062	2.7e-06	0.00383	AAGAAAGAGATAAGGAGGCAGAGG
AT2G01930	BBR-BPC	TCP6	1293	1316	-	8.32812	2.77e-06	0.00386	GAAAGAAGAAAAGGAAGAAAAAGA
AT2G01930	BBR-BPC	TCP23	2817	2840	-	8.3125	2.78e-06	0.00386	TGTTTGGAGAAAGAGAGAGTGAGA
AT4G38910	BBR-BPC	TCP1	2847	2876	-	-29.8228	2.8e-06	0.00411	TCTGGCAGAGAGAGAGAGAGATAGTAAGCG
AT5G42520	BBR-BPC	TCP22	2783	2803	+	8.06849	2.81e-06	0.00525	TCTCTCTTCTCTCTCCCTCTC
AT5G42520	BBR-BPC	TCP15	2852	2872	+	8.05479	2.82e-06	0.00525	ACCTCTCTATCTCTCTCTAAG
AT5G42520	BBR-BPC	TCP4	2664	2684	+	8.0137	2.86e-06	0.00526	ACATCTCCCTTTCTCTCTTCT
AT4G38910	BBR-BPC	TCP13	787	816	-	-29.9747	2.89e-06	0.00419	AGTAAGAGAAAAAGAAAGTGTGATGATGAT
AT5G42520	BBR-BPC	TCP4	2677	2697	+	7.93151	2.95e-06	0.00528	TCTCTTCTCTCTCTCACCTTC
AT2G01930	BBR-BPC	TCP4	2605	2628	+	8.14062	2.97e-06	0.00408	CCGAGAGAGAAAAATAAAAAGAAA
AT5G42520	BBR-BPC	TCP15	2897	2917	-	7.90411	2.98e-06	0.00528	CATAGTTTTTTTCTCTCTCTA
AT5G42520	BBR-BPC	TCP15	2764	2784	+	7.86301	3.02e-06	0.00528	TTGCTTTAATCTCTCTCTCTC
AT5G42520	BBR-BPC	TCP15	2891	2911	-	7.79452	3.09e-06	0.00528	TTTTTTCTCTCTCTATAAATC
AT5G42520	BBR-BPC	TCP5	2611	2631	+	7.79452	3.09e-06	0.00528	CTCTGCCTCCTTATCTCTTTC
AT5G42520	BBR-BPC	TCP14	2853	2873	+	7.78082	3.11e-06	0.00528	TTCTTATCCTCTCTTTCTCAA
AT4G38910	BBR-BPC	TCP1	2861	2890	-	-30.443	3.15e-06	0.00452	TCAAAAAGAGAGAATCTGGCAGAGAGAGAG
AT2G01930	BBR-BPC	TCP5	2624	2647	-	7.9375	3.21e-06	0.00436	GGAAGAAGAAGAATAAGAAAGAGA
AT2G01930	BBR-BPC	TCP15	2855	2878	-	7.90625	3.25e-06	0.00437	CTGATACTTAGAGAGAGATAGAGA
AT5G42520	BBR-BPC	TCP18	480	500	-	7.53425	3.39e-06	0.00565	TCTTTTGACTCTCTCTCTCAC
AT5G42520	BBR-BPC	TCP20	2648	2668	+	7.52055	3.4e-06	0.00565	CACTCGCTATCTCTCTCTGTT
AT2G01930	BBR-BPC	TCP4	2544	2567	-	7.75	3.44e-06	0.00455	GAAGAGGGAAGAGGAAGAGAGTGT
AT2G01930	BBR-BPC	TCP6	2962	2985	+	7.75	3.44e-06	0.00455	ATCTGAGAGAGAGAGAGAAGTACG
AT2G01930	BBR-BPC	TCP8	2507	2530	-	7.67188	3.55e-06	0.00464	GTTAGAAAGAGAGAGATAAGCATC
AT2G01930	BBR-BPC	TCP15	2887	2910	+	7.60938	3.63e-06	0.00468	CAGAGATTTATAGAGAGAGAAAAA
AT2G01930	BBR-BPC	TCP6	1283	1306	-	7.59375	3.65e-06	0.00468	AAGGAAGAAAAAGAAACAAAGTGA
AT5G42520	BBR-BPC	TCP19	1320	1340	-	7.21918	3.78e-06	0.00619	ATCTCACACTCTCTTTATCAA
AT2G01930	BBR-BPC	TCP15	2853	2876	-	7.46875	3.82e-06	0.00486	GATACTTAGAGAGAGATAGAGAGG
AT4G38910	BBR-BPC	TCP13	2611	2640	-	-31.5063	3.88e-06	0.00552	AAGAAGAGAGAATGAGAAATAGAGAGAAGA
AT2G01930	BBR-BPC	TCP21	2938	2961	-	7.39062	3.94e-06	0.00496	AGGAGAAGAAGAAGAAGAAGAAGA
AT4G38910	BBR-BPC	TCP22	2762	2791	-	-31.6456	4.01e-06	0.00564	GAAGAGAGAATGATTGAGAAGGATAAAAAC
AT5G42520	BBR-BPC	TCP15	2848	2868	+	7	4.08e-06	0.00656	TATAACCTCTCTATCTCTCTC
AT5G42520	BBR-BPC	TCP7	1203	1223	+	6.9863	4.09e-06	0.00656	CTCTCTCTCTCTATTTGTACT
AT2G01930	BBR-BPC	TCP4	2670	2693	-	7.28125	4.1e-06	0.00505	GTGAGAGAGAGAAGAGAGAAAGGG
AT2G01930	BBR-BPC	TCP22	2786	2809	-	7.28125	4.1e-06	0.00505	AGAACAGAGAGGGAGAGAGAAGAG
AT2G01930	BBR-BPC	TCP21	2961	2984	+	7.25	4.15e-06	0.00505	TCGAGAGAGAGTTAGATAGTGATA
AT2G01930	BBR-BPC	TCP8	2853	2876	-	7.23438	4.17e-06	0.00505	CGAGAAGAGAGAGAGAGAGATGAG
AT2G01930	BBR-BPC	TCP4	2783	2806	+	7.21875	4.2e-06	0.00505	GCTATAGAAAAAAAGAGAGAGATT
AT2G01930	BBR-BPC	TCP2	5	28	-	7.1875	4.25e-06	0.00506	GAAAAAGGGAAAGAAGTAGAGCAA
AT4G38910	BBR-BPC	TCP14	2849	2878	-	-31.9747	4.27e-06	0.00595	ATTGATTGAGAAAGAGAGGATAAGAAAGAG
AT5G42520	BBR-BPC	TCP7	1201	1221	+	6.84932	4.29e-06	0.00676	AACTCTCTCTCTCTATTTGTA
AT2G01930	BBR-BPC	TCP5	2622	2645	-	7.15625	4.3e-06	0.00508	AAGAAGAAGAATAAGAAAGAGATA
AT4G38910	BBR-BPC	TCP13	2623	2652	-	-32.0633	4.33e-06	0.00596	AGTAATATGATGAAGAAGAGAGAATGAGAA
AT5G42520	BBR-BPC	TCP12	2749	2769	+	6.82192	4.33e-06	0.00676	CCATCTCTCTTTATTTCTATT
AT4G38910	BBR-BPC	TCP12	125	154	+	-32.1139	4.36e-06	0.00596	AGAGAAAATGATATGGAAAAAGACATGGAG
AT2G01930	BBR-BPC	TCP24	2037	2060	+	7.10938	4.37e-06	0.00512	GAGAAAGAAAGAAGGGTAAAAGAG
AT5G42520	BBR-BPC	TCP23	2806	2826	+	6.78082	4.39e-06	0.00676	CATCTTCTTCCTCTCACTCTC
AT5G42520	BBR-BPC	TCP10	2500	2520	+	6.76712	4.41e-06	0.00676	CTCTCTCTCTTTTTTTTCCTC
AT2G01930	BBR-BPC	TCP5	2612	2635	-	7.04688	4.47e-06	0.00518	ATAAGAAAGAGATAAGGAGGCAGA
AT2G01930	BBR-BPC	TCP12	124	147	+	7.03125	4.5e-06	0.00518	AAGAGAAAATGATATGGAAAAAGA
AT5G42520	BBR-BPC	TCP7	1197	1217	+	6.67123	4.56e-06	0.00683	AAAAAACTCTCTCTCTCTATT
AT5G42520	BBR-BPC	TCP18	2516	2536	+	6.67123	4.56e-06	0.00683	CTTTGCCTCTCTCTCCATATA
AT4G38910	BBR-BPC	TCP13	793	822	-	-32.4051	4.62e-06	0.00625	CAAAGGAGTAAGAGAAAAAGAAAGTGTGAT
AT2G01930	BBR-BPC	TCP15	2885	2908	+	6.95312	4.63e-06	0.00529	AACAGAGATTTATAGAGAGAGAAA
AT4G38910	BBR-BPC	TCP10	2597	2626	-	-32.4937	4.71e-06	0.00631	ATATTAAAAATAAAAGAGCGAGAGAGAGAG
AT2G01930	BBR-BPC	TCP19	1322	1345	+	6.90625	4.71e-06	0.00531	GATAAAGAGAGTGTGAGATGTGGA
AT5G42520	BBR-BPC	TCP23	1027	1047	+	6.54795	4.76e-06	0.00704	TTAACACTTTCACTCTCTCAC
AT2G01930	BBR-BPC	TCP10	2572	2595	-	6.875	4.77e-06	0.00531	GAGAGAGAGAGAGAGATGCTACTT
AT2G01930	BBR-BPC	TCP15	2761	2784	-	6.875	4.77e-06	0.00531	GAGAGAGAGAGATTAAAGCAATGA
AT2G01930	BBR-BPC	TCP7	1200	1223	-	6.84375	4.82e-06	0.00533	AGTACAAATAGAGAGAGAGAGTTT
AT5G42520	BBR-BPC	TCP10	2597	2617	+	6.49315	4.85e-06	0.0071	CTCTCTCTCTCGCTCTTTTAT
AT4G38910	BBR-BPC	TCP18	2865	2894	-	-32.6203	4.85e-06	0.00643	AGAAAATGAAAGAAAGTTTGAATCAAAGAG
AT4G38910	BBR-BPC	TCP22	2760	2789	-	-32.7215	4.93e-06	0.00648	AGAGAGAATGATTGAGAAGGATAAAAACAA
AT5G42520	BBR-BPC	TCP14	2839	2859	+	6.43836	4.94e-06	0.00715	CATTGTCTCTCTCTTTCTTAT
AT5G42520	BBR-BPC	TCP6	1282	1302	+	6.41096	4.98e-06	0.00715	CTCACTTTGTTTCTTTTTCTT
AT4G38910	BBR-BPC	TCP23	2814	2843	-	-32.7975	5e-06	0.00651	ACTTGTTTGGAGAAAGAGAGAGTGAGAGGA
AT4G38910	BBR-BPC	TCP24	2051	2080	+	-32.9241	5.13e-06	0.00661	GGTAAAAGAGAGAGAAAAGAACAGAACAAG
AT2G01930	BBR-BPC	TCP5	2608	2631	-	6.59375	5.28e-06	0.00574	GAAAGAGATAAGGAGGCAGAGGAA
AT2G01930	BBR-BPC	TCP13	2610	2633	-	6.59375	5.28e-06	0.00574	GAGAATGAGAAATAGAGAGAAGAA
AT2G01930	BBR-BPC	TCP21	2963	2986	+	6.57812	5.31e-06	0.00574	GAGAGAGAGTTAGATAGTGATAAC
AT5G42520	BBR-BPC	TCP10	705	725	-	6.21918	5.32e-06	0.00755	CACCTTTATTCTCTCCCCCTC
AT2G01930	BBR-BPC	TCP14	2830	2853	-	6.51562	5.44e-06	0.00582	AAGAGAGAGACAATGGAGAAGAAA
AT2G01930	BBR-BPC	TCP18	470	493	+	6.45312	5.56e-06	0.00591	GAGTGTGTGTGTGAGAGAGAGAGT
AT4G38910	BBR-BPC	TCP15	2882	2911	+	-33.4051	5.6e-06	0.00715	AAAAACAGAGATTTATAGAGAGAGAAAAAA
AT4G38910	BBR-BPC	TCP15	2888	2917	+	-33.5316	5.75e-06	0.00728	AGAGATTTATAGAGAGAGAAAAAAACTATG
AT4G38910	BBR-BPC	TCP23	1023	1052	-	-33.5823	5.82e-06	0.00729	AAATGGTGAGAGAGTGAAAGTGTTAATCAC
AT2G01930	BBR-BPC	TCP24	2044	2067	+	6.3125	5.85e-06	0.00616	AAAGAAGGGTAAAAGAGAGAGAAA
AT5G42520	BBR-BPC	TCP8	2512	2532	+	5.91781	5.89e-06	0.00827	TTATCTCTCTCTTTCTAACTT
AT2G01930	BBR-BPC	TCP2	1698	1721	-	6.29688	5.89e-06	0.00616	CAGATGGGGAGAGAGATATTGGGC
AT4G38910	BBR-BPC	TCP15	2758	2787	-	-33.7089	5.94e-06	0.00738	AGAGAGAGAGAGAGATTAAAGCAATGAATA
AT5G42520	BBR-BPC	TCP4	2785	2805	-	5.87671	5.97e-06	0.00829	ATCTCTCTCTTTTTTTCTATA
AT2G01930	BBR-BPC	TCP23	2242	2265	+	6.23438	6.02e-06	0.00625	AATAGAGAATCAAAGAAAGAGACA
AT5G42520	BBR-BPC	TCP23	2818	2838	+	5.84932	6.02e-06	0.00829	CTCACTCTCTCTTTCTCCAAA
AT4G38910	BBR-BPC	TCP10	2496	2525	-	-33.7848	6.02e-06	0.00742	AAGAAGAGGAAAAAAAAGAGAGAGAGTATA
AT2G01930	BBR-BPC	TCP10	2503	2526	-	6.20312	6.09e-06	0.00628	GAAGAAGAGGAAAAAAAAGAGAGA
AT5G42520	BBR-BPC	TCP11	2806	2826	+	5.76712	6.19e-06	0.00844	ATTTTGTTCTCTCTCCCTTTT
AT5G42520	BBR-BPC	TCP18	472	492	-	5.73973	6.25e-06	0.00844	CTCTCTCTCTCACACACACAC
AT2G01930	BBR-BPC	TCP24	2031	2054	+	6.09375	6.34e-06	0.00648	AAAAAGGAGAAAGAAAGAAGGGTA
AT5G42520	BBR-BPC	TCP14	2835	2855	+	5.68493	6.36e-06	0.00851	TCTCCATTGTCTCTCTCTTTC
AT4G38910	BBR-BPC	TCP15	2884	2913	+	-34.1392	6.41e-06	0.00782	AAACAGAGATTTATAGAGAGAGAAAAAAAC
AT5G42520	BBR-BPC	TCP23	2820	2840	+	5.63014	6.48e-06	0.00858	CACTCTCTCTTTCTCCAAACA
AT4G38910	BBR-BPC	TCP12	2872	2901	-	-34.2025	6.5e-06	0.00786	AAAGGTTGATAGCTAGAGGAAGATGGACAA
AT5G42520	BBR-BPC	TCP21	2963	2983	-	5.58904	6.57e-06	0.00862	ATCACTATCTAACTCTCTCTC
AT4G38910	BBR-BPC	TCP18	475	504	+	-34.2658	6.58e-06	0.00789	TGTGTGTGAGAGAGAGAGTCAAAAGAAAAT
AT2G01930	BBR-BPC	TCP1	2864	2887	-	5.96875	6.63e-06	0.00673	AAAAGAGAGAATCTGGCAGAGAGA
AT2G01930	BBR-BPC	TCP4	2448	2471	+	5.90625	6.78e-06	0.00679	AAGAAAGAAAGAAAAAATAAAAGT
AT2G01930	BBR-BPC	TCP1	2844	2867	-	5.89062	6.82e-06	0.00679	GAGAGAGAGAGATAGTAAGCGTAC
AT4G38910	BBR-BPC	TCP12	215	244	+	-34.481	6.84e-06	0.00813	AGAAATTGAGAAATAGAACCACAGACATAT
AT2G01930	BBR-BPC	TCP15	2881	2904	+	5.875	6.86e-06	0.00679	AAAAAACAGAGATTTATAGAGAGA
AT2G01930	BBR-BPC	TCP13	798	821	-	5.85938	6.9e-06	0.00679	AAAGGAGTAAGAGAAAAAGAAAGT
AT2G01930	BBR-BPC	TCP20	1826	1849	+	5.84375	6.94e-06	0.00679	GAGTAAAAAAAAAAGAGAGATGGT
AT4G38910	BBR-BPC	TCP15	2764	2793	-	-34.6076	7.02e-06	0.00815	TGTCTGAGAGAGAGAGAGAGATTAAAGCAA
AT4G38910	BBR-BPC	TCP6	1627	1656	-	-34.6582	7.08e-06	0.00815	AAAAAGAGAAGTAAGGAGACAAAGGCTGAT
AT4G38910	BBR-BPC	TCP15	2768	2797	-	-34.6709	7.09e-06	0.00815	TCTATGTCTGAGAGAGAGAGAGAGATTAAA
AT5G42520	BBR-BPC	TCP14	2851	2871	+	5.34247	7.13e-06	0.00926	CTTTCTTATCCTCTCTTTCTC
AT4G38910	BBR-BPC	TCP15	2890	2919	+	-34.7089	7.14e-06	0.00815	AGATTTATAGAGAGAGAAAAAAACTATGGC
AT4G38910	BBR-BPC	TCP6	1637	1666	-	-34.7215	7.15e-06	0.00815	GAAGAAATCGAAAAAGAGAAGTAAGGAGAC
AT2G01930	BBR-BPC	TCP15	2771	2794	-	5.70312	7.3e-06	0.00709	ATGTCTGAGAGAGAGAGAGAGATT
AT2G01930	BBR-BPC	TCP8	2973	2996	-	5.67188	7.38e-06	0.00712	CGGTGAGAAAGAAGGGAAAAGAAG
AT5G42520	BBR-BPC	TCP2	1701	1721	+	5.15068	7.6e-06	0.00978	CAATATCTCTCTCCCCATCTG
AT4G38910	BBR-BPC	TCP13	791	820	-	-35.1392	7.69e-06	0.00858	AAGGAGTAAGAGAAAAAGAAAGTGTGATGA
AT4G38910	BBR-BPC	TCP8	2842	2871	-	-35.1646	7.73e-06	0.00858	AGAGAGAGAGAGAGATGAGAGAAAAAAAGG
AT4G38910	BBR-BPC	TCP6	1288	1317	-	-35.1899	7.77e-06	0.00858	GGAAAGAAGAAAAGGAAGAAAAAGAAACAA
AT2G01930	BBR-BPC	TCP8	2515	2538	-	5.5	7.85e-06	0.00751	TTAAGAAAGTTAGAAAGAGAGAGA
AT4G38910	BBR-BPC	TCP17	686	715	-	-35.2785	7.91e-06	0.00858	AGAGACAGGAGCAAAAGGTGAAAGAAACAG
AT4G38910	BBR-BPC	TCP18	455	484	+	-35.2911	7.93e-06	0.00858	AACATAAGTATGAGAGAGTGTGTGTGTGAG
AT4G38910	BBR-BPC	TCP24	2047	2076	+	-35.3038	7.95e-06	0.00858	GAAGGGTAAAAGAGAGAGAAAAGAACAGAA
AT4G38910	BBR-BPC	TCP19	85	114	-	-35.3165	7.96e-06	0.00858	GGAGAAACACTGAAGAAGGGACTTTCAGAC
AT2G01930	BBR-BPC	TCP6	2964	2987	+	5.4375	8.02e-06	0.00763	CTGAGAGAGAGAGAGAAGTACGTC
AT4G38910	BBR-BPC	TCP20	2632	2661	-	-35.5316	8.29e-06	0.00886	AGAGATAGCGAGTGAGTGAGTCTCATAGGT
AT4G38910	BBR-BPC	TCP18	2788	2817	-	-35.6329	8.45e-06	0.00891	AAAATGAAAACAAGAAAATTAGAAAGAGAG
AT4G38910	BBR-BPC	TCP13	2528	2557	-	-35.6456	8.46e-06	0.00891	AGATAAAAAGAAAAAGAAAATTAGAAAGAA
AT5G42520	BBR-BPC	TCP8	428	448	-	4.80822	8.5e-06	0.0108	CTACATCTTTCACTTACTCTC
AT4G38910	BBR-BPC	TCP4	2782	2811	+	-35.7215	8.56e-06	0.00894	AGCTATAGAAAAAAAGAGAGAGATTCTCTC
AT5G42520	BBR-BPC	TCP15	2766	2786	+	4.73973	8.69e-06	0.011	GCTTTAATCTCTCTCTCTCTC
AT2G01930	BBR-BPC	TCP5	2630	2653	-	5.20312	8.72e-06	0.0082	GAAGGAGGAAGAAGAAGAATAAGA
AT2G01930	BBR-BPC	TCP10	705	728	+	5.1875	8.77e-06	0.0082	GAGGGGGAGAGAATAAAGGTGGCA
AT4G38910	BBR-BPC	TCP8	2844	2873	-	-35.8734	8.81e-06	0.00913	GAAGAGAGAGAGAGAGATGAGAGAAAAAAA
AT5G42520	BBR-BPC	TCP13	2607	2627	+	4.69863	8.81e-06	0.011	ACTTTCTTCTCTCTATTTCTC
AT2G01930	BBR-BPC	TCP13	2604	2627	-	5.15625	8.87e-06	0.0082	GAGAAATAGAGAGAAGAAAGTATG
AT2G01930	BBR-BPC	TCP24	2054	2077	+	5.15625	8.87e-06	0.0082	AAAAGAGAGAGAAAAGAACAGAAC
AT2G01930	BBR-BPC	TCP2	3	26	-	5.125	8.96e-06	0.00824	AAAAGGGAAAGAAGTAGAGCAAGT
AT5G42520	BBR-BPC	TCP2	8	28	+	4.64384	8.97e-06	0.0111	CTCTACTTCTTTCCCTTTTTC
AT2G01930	BBR-BPC	TCP8	426	449	+	5.03125	9.27e-06	0.00846	GAGAGAGTAAGTGAAAGATGTAGT
AT4G38910	BBR-BPC	TCP12	209	238	+	-36.1646	9.28e-06	0.0095	AAATAAAGAAATTGAGAAATAGAACCACAG
AT4G38910	BBR-BPC	TCP5	1630	1659	-	-36.1772	9.3e-06	0.0095	AGAGATTGACAGCTAGAGGAGGTAAGGGTC
AT4G38910	BBR-BPC	TCP19	1176	1205	+	-36.2278	9.41e-06	0.00954	ATAGAGTTTTTGAGAAGAAAAGAAACAGAG
AT2G01930	BBR-BPC	TCP13	2527	2550	-	4.96875	9.47e-06	0.00859	AAGAAAAAGAAAATTAGAAAGAAG
AT5G42520	BBR-BPC	TCP13	799	819	+	4.43836	9.59e-06	0.0117	CTTTCTTTTTCTCTTACTCCT
AT5G42520	BBR-BPC	TCP5	2613	2633	+	4.42466	9.63e-06	0.0117	CTGCCTCCTTATCTCTTTCTT
AT2G01930	BBR-BPC	TCP10	2570	2593	-	4.90625	9.68e-06	0.00871	GAGAGAGAGAGAGATGCTACTTTA
AT2G01930	BBR-BPC	TCP14	2838	2861	-	4.89062	9.74e-06	0.00871	GGATAAGAAAGAGAGAGACAATGG
AT4G38910	BBR-BPC	TCP20	2646	2675	-	-36.4684	9.82e-06	0.00988	TTTAAATAACAGAGAGAGATAGCGAGTGAG
AT5G42520	BBR-BPC	TCP8	2510	2530	+	4.35616	9.84e-06	0.0119	GCTTATCTCTCTCTTTCTAAC
AT4G38910	BBR-BPC	TCP10	2599	2628	-	-36.519	9.93e-06	0.00992	TGATATTAAAAATAAAAGAGCGAGAGAGAG
AT5G42520	BBR-BPC	TCP4	2607	2627	-	4.31507	9.98e-06	0.0119	TTCTTTTTATTTTTCTCTCTC
AT2G01930	BBR-BPC	TCP15	2849	2872	-	4.79688	1.01e-05	0.00895	CTTAGAGAGAGATAGAGAGGTTAT
AT5G42520	BBR-BPC	TCP21	2961	2981	-	4.28767	1.01e-05	0.0119	CACTATCTAACTCTCTCTCGA
AT5G42520	BBR-BPC	TCP8	2516	2536	+	4.24658	1.02e-05	0.0119	CTCTCTCTTTCTAACTTTCTT
AT5G42520	BBR-BPC	TCP8	2974	2994	+	4.24658	1.02e-05	0.0119	TTCTTTTCCCTTCTTTCTCAC
AT4G38910	BBR-BPC	TCP15	2878	2907	+	-36.7975	1.04e-05	0.0103	GCAAAAAAACAGAGATTTATAGAGAGAGAA
AT4G38910	BBR-BPC	TCP23	2802	2831	-	-36.8608	1.06e-05	0.0104	AAAGAGAGAGTGAGAGGAAGAAGATGAAGC
AT2G01930	BBR-BPC	TCP15	2891	2914	+	4.60938	1.07e-05	0.00947	GATTTATAGAGAGAGAAAAAAACT
AT2G01930	BBR-BPC	TCP6	1824	1847	-	4.57812	1.09e-05	0.00947	AGGATAAGGAAAAGAAGAGGAAGA
AT2G01930	BBR-BPC	TCP1	2665	2688	+	4.57812	1.09e-05	0.00947	AACTGAGTGAGAGAGGAGAAGAAC
AT5G42520	BBR-BPC	TCP18	1459	1479	-	3.9726	1.11e-05	0.0129	CAATTTTTGTATCTCTATCTA
AT2G01930	BBR-BPC	TCP18	2531	2554	-	4.45312	1.14e-05	0.00983	GAGAGAGAGAGGGAGAGCTATATG
AT5G42520	BBR-BPC	TCP8	2508	2528	+	3.89041	1.14e-05	0.0131	ATGCTTATCTCTCTCTTTCTA
AT5G42520	BBR-BPC	TCP13	2615	2635	+	3.84932	1.16e-05	0.0131	CTCTCTATTTCTCATTCTCTC
AT2G01930	BBR-BPC	TCP12	685	708	-	4.39062	1.16e-05	0.00991	GGTAGAGGGAAATATAGGTAGGGA
AT5G42520	BBR-BPC	TCP24	2031	2051	-	3.83562	1.16e-05	0.0131	CCTTCTTTCTTTCTCCTTTTT
AT2G01930	BBR-BPC	TCP24	2182	2205	-	4.35938	1.17e-05	0.00991	CAGAAAATGGGAAATGGGGAGAGA
AT2G01930	BBR-BPC	TCP23	2240	2263	+	4.35938	1.17e-05	0.00991	AAAATAGAGAATCAAAGAAAGAGA
AT2G01930	BBR-BPC	TCP6	2966	2989	+	4.35938	1.17e-05	0.00991	GAGAGAGAGAGAGAAGTACGTCCC
AT4G38910	BBR-BPC	TCP7	2806	2835	+	-37.4557	1.18e-05	0.0115	AAAAAAAAAAAGAGAAAAAAAACCAGAGAT
AT4G38910	BBR-BPC	TCP4	2772	2801	+	-37.4684	1.18e-05	0.0115	AGAGACTTTAAGCTATAGAAAAAAAGAGAG
AT4G38910	BBR-BPC	TCP5	2607	2636	-	-37.5316	1.2e-05	0.0115	AATAAGAAAGAGATAAGGAGGCAGAGGAAT
AT2G01930	BBR-BPC	TCP18	2515	2538	-	4.29688	1.2e-05	0.01	GCTATATGGAGAGAGAGGCAAAGA
AT4G38910	BBR-BPC	TCP24	2045	2074	+	-37.5949	1.21e-05	0.0116	AAGAAGGGTAAAAGAGAGAGAAAAGAACAG
AT2G01930	BBR-BPC	TCP2	1696	1719	-	4.26562	1.21e-05	0.01	GATGGGGAGAGAGATATTGGGCAT
AT2G01930	BBR-BPC	TCP24	2046	2069	+	4.26562	1.21e-05	0.01	AGAAGGGTAAAAGAGAGAGAAAAG
AT2G01930	BBR-BPC	TCP18	2561	2584	-	4.23438	1.23e-05	0.0101	AACTAGAATGGAGAGAAAGAGAGA
AT2G01930	BBR-BPC	TCP11	2809	2832	-	4.21875	1.23e-05	0.0101	AAAAAAAAAAGGGAGAGAGAACAA
AT4G38910	BBR-BPC	TCP14	2853	2882	-	-37.7342	1.24e-05	0.0118	AGGAATTGATTGAGAAAGAGAGGATAAGAA
AT2G01930	BBR-BPC	TCP11	2807	2830	-	4.1875	1.25e-05	0.0101	AAAAAAAAGGGAGAGAGAACAAAA
AT2G01930	BBR-BPC	TCP13	2836	2859	-	4.17188	1.25e-05	0.0101	CAGAAAAATGGAGAGAAAGTAGGA
AT2G01930	BBR-BPC	TCP6	1279	1302	-	4.15625	1.26e-05	0.0101	AAGAAAAAGAAACAAAGTGAGGAT
AT2G01930	BBR-BPC	TCP13	2606	2629	-	4.10938	1.28e-05	0.0102	ATGAGAAATAGAGAGAAGAAAGTA
AT2G01930	BBR-BPC	TCP19	335	358	+	4.10938	1.28e-05	0.0102	GAGGCGGTGAGTGAAATAAACAGA
AT2G01930	BBR-BPC	TCP3	1589	1612	+	4.09375	1.29e-05	0.0102	TAGAAACAGCAAGAGAGAAGAAAG
AT4G38910	BBR-BPC	TCP15	2754	2783	-	-38.0127	1.3e-05	0.0123	AGAGAGAGAGATTAAAGCAATGAATATGAA
AT5G42520	BBR-BPC	TCP8	2518	2538	+	3.47945	1.3e-05	0.0146	CTCTCTTTCTAACTTTCTTAA
AT5G42520	BBR-BPC	TCP8	2850	2870	+	3.42466	1.33e-05	0.0146	TCTCTCATCTCTCTCTCTCTC
AT5G42520	BBR-BPC	TCP20	2650	2670	+	3.41096	1.33e-05	0.0146	CTCGCTATCTCTCTCTGTTAT
AT5G42520	BBR-BPC	TCP13	2621	2641	+	3.39726	1.34e-05	0.0146	ATTTCTCATTCTCTCTTCTTC
AT2G01930	BBR-BPC	TCP13	2535	2558	-	3.96875	1.34e-05	0.0105	AAGATAAAAAGAAAAAGAAAATTA
AT5G42520	BBR-BPC	TCP18	2784	2804	+	3.38356	1.34e-05	0.0146	AAATCTCTCTTTCTAATTTTC
AT4G38910	BBR-BPC	TCP14	2833	2862	-	-38.1772	1.35e-05	0.0126	AGGATAAGAAAGAGAGAGACAATGGAGAAG
AT2G01930	BBR-BPC	TCP12	683	706	-	3.92188	1.36e-05	0.0105	TAGAGGGAAATATAGGTAGGGAGT
AT2G01930	BBR-BPC	TCP6	2960	2983	+	3.92188	1.36e-05	0.0105	GAATCTGAGAGAGAGAGAGAAGTA
AT5G42520	BBR-BPC	TCP24	2050	2070	-	3.32877	1.37e-05	0.0147	TCTTTTCTCTCTCTTTTACCC
AT4G38910	BBR-BPC	TCP24	2053	2082	+	-38.2785	1.37e-05	0.0127	TAAAAGAGAGAGAAAAGAACAGAACAAGGA
AT2G01930	BBR-BPC	TCP13	792	815	-	3.90625	1.37e-05	0.0105	GTAAGAGAAAAAGAAAGTGTGATG
AT2G01930	BBR-BPC	TCP6	1291	1314	-	3.90625	1.37e-05	0.0105	AAGAAGAAAAGGAAGAAAAAGAAA
AT4G38910	BBR-BPC	TCP6	1635	1664	-	-38.3038	1.38e-05	0.0127	AGAAATCGAAAAAGAGAAGTAAGGAGACAA
AT4G38910	BBR-BPC	TCP21	2964	2993	+	-38.3671	1.39e-05	0.0128	AGAGAGAGTTAGATAGTGATAACGAAATCC
AT4G38910	BBR-BPC	TCP24	2049	2078	+	-38.3924	1.4e-05	0.0128	AGGGTAAAAGAGAGAGAAAAGAACAGAACA
AT2G01930	BBR-BPC	TCP4	2686	2709	-	3.84375	1.4e-05	0.0106	AGCAAAGCAAGCGAAGGTGAGAGA
AT5G42520	BBR-BPC	TCP10	2496	2516	+	3.23288	1.41e-05	0.015	TATACTCTCTCTCTTTTTTTT
AT2G01930	BBR-BPC	TCP5	2614	2637	-	3.82812	1.41e-05	0.0106	GAATAAGAAAGAGATAAGGAGGCA
AT2G01930	BBR-BPC	TCP13	2834	2857	-	3.82812	1.41e-05	0.0106	GAAAAATGGAGAGAAAGTAGGAAT
AT4G38910	BBR-BPC	TCP24	2175	2204	-	-38.4937	1.43e-05	0.013	AGAAAATGGGAAATGGGGAGAGAGGCTAGA
AT5G42520	BBR-BPC	TCP18	2530	2550	+	3.15068	1.45e-05	0.0153	CCATATAGCTCTCCCTCTCTC
AT5G42520	BBR-BPC	TCP18	474	494	-	3.13699	1.45e-05	0.0153	GACTCTCTCTCTCACACACAC
AT4G38910	BBR-BPC	TCP19	340	369	+	-38.6076	1.46e-05	0.0131	GGTGAGTGAAATAAACAGAGTCTCTGAGAA
AT2G01930	BBR-BPC	TCP18	472	495	+	3.6875	1.48e-05	0.0111	GTGTGTGTGTGAGAGAGAGAGTCA
AT5G42520	BBR-BPC	TCP23	2776	2796	+	3.06849	1.48e-05	0.0155	AAGTCTCTCTCTCTTTTCTAC
AT2G01930	BBR-BPC	TCP18	2507	2530	-	3.67188	1.49e-05	0.0111	GAGAGAGAGGCAAAGAGATCATTA
AT2G01930	BBR-BPC	TCP14	2856	2879	-	3.67188	1.49e-05	0.0111	AATTGATTGAGAAAGAGAGGATAA
AT4G38910	BBR-BPC	TCP16	1081	1110	-	-38.7468	1.49e-05	0.0133	AGACAGAGATACAGAAAATTAATGAAAGCA
AT4G38910	BBR-BPC	TCP15	2756	2785	-	-38.7468	1.49e-05	0.0133	AGAGAGAGAGAGATTAAAGCAATGAATATG
AT2G01930	BBR-BPC	TCP13	2608	2631	-	3.64062	1.5e-05	0.0111	GAATGAGAAATAGAGAGAAGAAAG
AT2G01930	BBR-BPC	TCP7	2817	2840	+	3.64062	1.5e-05	0.0111	GAGAAAAAAAACCAGAGATGGTGA
AT5G42520	BBR-BPC	TCP23	2772	2792	+	3.0137	1.51e-05	0.0156	GTGAAAGTCTCTCTCTCTTTT
AT5G42520	BBR-BPC	TCP13	2605	2625	+	2.94521	1.54e-05	0.0158	ATACTTTCTTCTCTCTATTTC
AT4G38910	BBR-BPC	TCP18	457	486	+	-38.9494	1.54e-05	0.0136	CATAAGTATGAGAGAGTGTGTGTGTGAGAG
AT5G42520	BBR-BPC	TCP10	2502	2522	+	2.93151	1.55e-05	0.0158	CTCTCTCTTTTTTTTCCTCTT
AT2G01930	BBR-BPC	TCP18	474	497	+	3.54688	1.55e-05	0.0113	GTGTGTGTGAGAGAGAGAGTCAAA
AT5G42520	BBR-BPC	TCP13	791	811	+	2.90411	1.56e-05	0.0158	TCATCACACTTTCTTTTTCTC
AT2G01930	BBR-BPC	TCP6	1299	1322	-	3.51562	1.57e-05	0.0114	ATGATGGAAAGAAGAAAAGGAAGA
AT4G38910	BBR-BPC	TCP11	2806	2835	-	-39.1392	1.6e-05	0.0141	GGAAAAAAAAAAAGGGAGAGAGAACAAAAT
AT4G38910	BBR-BPC	TCP10	2494	2523	-	-39.2025	1.62e-05	0.0142	GAAGAGGAAAAAAAAGAGAGAGAGTATACT
AT5G42520	BBR-BPC	TCP2	1699	1719	+	2.78082	1.62e-05	0.0163	CCCAATATCTCTCTCCCCATC
AT2G01930	BBR-BPC	TCP4	2781	2804	+	3.40625	1.63e-05	0.0118	AAGCTATAGAAAAAAAGAGAGAGA
AT2G01930	BBR-BPC	TCP1	2860	2883	-	3.39062	1.64e-05	0.0118	GAGAGAATCTGGCAGAGAGAGAGA
AT4G38910	BBR-BPC	TCP1	2839	2868	-	-39.3165	1.65e-05	0.0143	AGAGAGAGAGAGATAGTAAGCGTACAATTT
AT2G01930	BBR-BPC	TCP15	2883	2906	+	3.34375	1.66e-05	0.0119	AAAACAGAGATTTATAGAGAGAGA
AT5G42520	BBR-BPC	TCP8	2848	2868	+	2.67123	1.68e-05	0.0168	TTTCTCTCATCTCTCTCTCTC
AT2G01930	BBR-BPC	TCP6	1818	1841	-	3.28125	1.7e-05	0.012	AGGAAAAGAAGAGGAAGAAGAATA
AT2G01930	BBR-BPC	TCP4	2444	2467	+	3.28125	1.7e-05	0.012	AAAAAAGAAAGAAAGAAAAAATAA
AT5G42520	BBR-BPC	TCP1	2667	2687	-	2.61644	1.71e-05	0.0169	TTCTTCTCCTCTCTCACTCAG
AT4G38910	BBR-BPC	TCP6	1205	1234	-	-39.5823	1.73e-05	0.0149	GAAGAGAAGGAAGAAGAAGAAGAAGAAGAA
AT4G38910	BBR-BPC	TCP15	2886	2915	+	-39.6203	1.74e-05	0.0149	ACAGAGATTTATAGAGAGAGAAAAAAACTA
AT2G01930	BBR-BPC	TCP11	2815	2838	-	3.20312	1.75e-05	0.0122	GTAGGAAAAAAAAAAAGGGAGAGA
AT2G01930	BBR-BPC	TCP18	464	487	+	3.1875	1.75e-05	0.0122	ATGAGAGAGTGTGTGTGTGAGAGA
AT5G42520	BBR-BPC	TCP15	2854	2874	+	2.52055	1.76e-05	0.0173	CTCTCTATCTCTCTCTAAGTA
AT2G01930	BBR-BPC	TCP18	480	503	+	3.17188	1.76e-05	0.0122	GTGAGAGAGAGAGTCAAAAGAAAA
AT2G01930	BBR-BPC	TCP4	2546	2569	-	3.17188	1.76e-05	0.0122	AGGAAGAGGGAAGAGGAAGAGAGT
AT4G38910	BBR-BPC	TCP23	2772	2801	-	-39.8101	1.8e-05	0.0152	AGCTTGTAGAAAAGAGAGAGAGACTTTCAC
AT4G38910	BBR-BPC	TCP13	2522	2551	-	-39.8228	1.81e-05	0.0152	AAAGAAAAAGAAAATTAGAAAGAAGAAGAT
AT2G01930	BBR-BPC	TCP6	1206	1229	-	3.09375	1.81e-05	0.0123	GAAGGAAGAAGAAGAAGAAGAAGA
AT5G42520	BBR-BPC	TCP12	212	232	-	2.42466	1.81e-05	0.0175	TTCTATTTCTCAATTTCTTTA
AT2G01930	BBR-BPC	TCP9	2722	2745	+	3.07812	1.82e-05	0.0123	AGAAGATAGAGCAATGGAAAGTGA
AT5G42520	BBR-BPC	TCP4	2450	2470	-	2.39726	1.83e-05	0.0175	CTTTTATTTTTTCTTTCTTTC
AT2G01930	BBR-BPC	TCP20	1822	1845	+	3.0625	1.83e-05	0.0123	AAATGAGTAAAAAAAAAAGAGAGA
AT2G01930	BBR-BPC	TCP4	2678	2701	-	3.0625	1.83e-05	0.0123	AAGCGAAGGTGAGAGAGAGAAGAG
AT4G38910	BBR-BPC	TCP19	328	357	+	-39.9241	1.83e-05	0.0152	CGAGAGTGAGGCGGTGAGTGAAATAAACAG
AT4G38910	BBR-BPC	TCP8	2846	2875	-	-39.9241	1.83e-05	0.0152	GAGAAGAGAGAGAGAGAGATGAGAGAAAAA
AT5G42520	BBR-BPC	TCP10	2599	2619	+	2.38356	1.84e-05	0.0175	CTCTCTCTCGCTCTTTTATTT
AT5G42520	BBR-BPC	TCP15	2893	2913	-	2.38356	1.84e-05	0.0175	GTTTTTTTCTCTCTCTATAAA
AT4G38910	BBR-BPC	TCP14	2831	2860	-	-39.9367	1.84e-05	0.0152	GATAAGAAAGAGAGAGACAATGGAGAAGAA
AT2G01930	BBR-BPC	TCP6	1507	1530	-	3.04688	1.84e-05	0.0123	AAGAAGAAGAGCAAGAAAGAATCT
AT2G01930	BBR-BPC	TCP12	1718	1741	+	3.04688	1.84e-05	0.0123	GCGAGAAAATGAAGGAGATGGGGT
AT2G01930	BBR-BPC	TCP13	2533	2556	-	3.04688	1.84e-05	0.0123	GATAAAAAGAAAAAGAAAATTAGA
AT4G38910	BBR-BPC	TCP8	2514	2543	-	-39.9873	1.85e-05	0.0152	GTGGATTAAGAAAGTTAGAAAGAGAGAGAT
AT4G38910	BBR-BPC	TCP15	2848	2877	-	-39.9873	1.85e-05	0.0152	TGATACTTAGAGAGAGATAGAGAGGTTATA
AT2G01930	BBR-BPC	TCP15	2763	2786	-	3.01562	1.86e-05	0.0124	GAGAGAGAGAGAGATTAAAGCAAT
AT5G42520	BBR-BPC	TCP18	2518	2538	+	2.32877	1.87e-05	0.0175	TTGCCTCTCTCTCCATATAGC
AT4G38910	BBR-BPC	TCP4	2780	2809	+	-40.038	1.87e-05	0.0152	TAAGCTATAGAAAAAAAGAGAGAGATTCTC
AT2G01930	BBR-BPC	TCP18	478	501	+	2.96875	1.89e-05	0.0125	GTGTGAGAGAGAGAGTCAAAAGAA
AT2G01930	BBR-BPC	TCP4	2667	2690	-	2.96875	1.89e-05	0.0125	AGAGAGAGAAGAGAGAAAGGGAGA
AT5G42520	BBR-BPC	TCP4	2446	2466	-	2.28767	1.89e-05	0.0175	TATTTTTTCTTTCTTTCTTTT
AT4G38910	BBR-BPC	TCP7	2810	2839	+	-40.1013	1.89e-05	0.0154	AAAAAAAGAGAAAAAAAACCAGAGATGGTG
AT2G01930	BBR-BPC	TCP14	2850	2873	-	2.95312	1.9e-05	0.0125	TTGAGAAAGAGAGGATAAGAAAGA
AT5G42520	BBR-BPC	TCP4	2789	2809	-	2.27397	1.9e-05	0.0175	GAGAATCTCTCTCTTTTTTTC
AT5G42520	BBR-BPC	TCP23	1029	1049	+	2.26027	1.91e-05	0.0175	AACACTTTCACTCTCTCACCA
AT5G42520	BBR-BPC	TCP14	2861	2881	+	2.26027	1.91e-05	0.0175	CTCTCTTTCTCAATCAATTCC
AT5G42520	BBR-BPC	TCP2	2873	2893	+	2.26027	1.91e-05	0.0175	CCATTTTTTTCTCCTTCTTTA
AT4G38910	BBR-BPC	TCP2	1047	1076	+	-40.1899	1.93e-05	0.0154	AGACTAAGAGTGTAGGCGAGACCGCGAGAG
AT2G01930	BBR-BPC	TCP14	2836	2859	-	2.90625	1.93e-05	0.0126	ATAAGAAAGAGAGAGACAATGGAG
AT5G42520	BBR-BPC	TCP4	2681	2701	+	2.21918	1.93e-05	0.0175	TTCTCTCTCTCACCTTCGCTT
AT5G42520	BBR-BPC	TCP13	2837	2857	+	2.21918	1.93e-05	0.0175	CCTACTTTCTCTCCATTTTTC
AT4G38910	BBR-BPC	TCP6	1633	1662	-	-40.2152	1.94e-05	0.0154	AAATCGAAAAAGAGAAGTAAGGAGACAAAG
AT4G38910	BBR-BPC	TCP15	2838	2867	-	-40.2152	1.94e-05	0.0154	AGAGAGATAGAGAGGTTATAATATGGTCCT
AT2G01930	BBR-BPC	TCP12	126	149	+	2.89062	1.94e-05	0.0126	GAGAAAATGATATGGAAAAAGACA
AT2G01930	BBR-BPC	TCP1	2858	2881	-	2.89062	1.94e-05	0.0126	GAGAATCTGGCAGAGAGAGAGAGA
AT4G38910	BBR-BPC	TCP2	1703	1732	-	-40.2532	1.95e-05	0.0155	GGAGTGATCATCAGATGGGGAGAGAGATAT
AT5G42520	BBR-BPC	TCP14	2847	2867	+	2.16438	1.97e-05	0.0177	CTCTCTTTCTTATCCTCTCTT
AT4G38910	BBR-BPC	TCP16	1085	1114	-	-40.3291	1.97e-05	0.0156	AAGAAGACAGAGATACAGAAAATTAATGAA
AT5G42520	BBR-BPC	TCP13	795	815	+	2.12329	1.99e-05	0.0177	CACACTTTCTTTTTCTCTTAC
AT5G42520	BBR-BPC	TCP24	2206	2226	+	2.12329	1.99e-05	0.0177	CTAATTTTCTTTCACTTTCTC
AT4G38910	BBR-BPC	TCP12	199	228	+	-40.4557	2.02e-05	0.0158	AAAGTCAGACAAATAAAGAAATTGAGAAAT
AT2G01930	BBR-BPC	TCP15	2889	2912	+	2.76562	2.02e-05	0.013	GAGATTTATAGAGAGAGAAAAAAA
AT4G38910	BBR-BPC	TCP6	2967	2996	+	-40.481	2.03e-05	0.0158	AGAGAGAGAGAGAAGTACGTCCCCACACCT
AT2G01930	BBR-BPC	TCP10	2495	2518	-	2.75	2.03e-05	0.013	GGAAAAAAAAGAGAGAGAGTATAC
AT4G38910	BBR-BPC	TCP4	2774	2803	+	-40.5063	2.04e-05	0.0158	AGACTTTAAGCTATAGAAAAAAAGAGAGAG
AT2G01930	BBR-BPC	TCP6	1383	1406	-	2.71875	2.05e-05	0.0131	TAGACAAGGAGGTGAAGAGGAAGA
AT4G38910	BBR-BPC	TCP16	397	426	+	-40.5823	2.06e-05	0.0159	AAAGAATGGGTGACAGACTATGTGAAACAT
AT2G01930	BBR-BPC	TCP14	2893	2916	-	2.70312	2.07e-05	0.0131	AAGAGGGGAAAAAAAATAAAGTGT
AT4G38910	BBR-BPC	TCP13	2605	2634	-	-40.6962	2.09e-05	0.016	AGAGAATGAGAAATAGAGAGAAGAAAGTAT
AT4G38910	BBR-BPC	TCP23	1027	1056	-	-40.7595	2.12e-05	0.0161	AATAAAATGGTGAGAGAGTGAAAGTGTTAA
AT5G42520	BBR-BPC	TCP18	460	480	-	1.91781	2.12e-05	0.0186	CACACACACTCTCTCATACTT
AT5G42520	BBR-BPC	TCP11	2814	2834	+	1.91781	2.12e-05	0.0186	CTCTCTCCCTTTTTTTTTTTC
AT2G01930	BBR-BPC	TCP10	2507	2530	-	2.625	2.12e-05	0.0133	AGAAGAAGAAGAGGAAAAAAAAGA
AT2G01930	BBR-BPC	TCP23	2801	2824	-	2.625	2.12e-05	0.0133	GAGTGAGAGGAAGAAGATGAAGCA
AT4G38910	BBR-BPC	TCP15	157	186	+	-40.8101	2.14e-05	0.0161	AAAGATGAAAAAAAAAGAAGAGAAATTGAG
AT4G38910	BBR-BPC	TCP23	1035	1064	-	-40.8101	2.14e-05	0.0161	AAAAATAAAATAAAATGGTGAGAGAGTGAA
AT4G38910	BBR-BPC	TCP13	789	818	-	-40.8608	2.16e-05	0.0162	GGAGTAAGAGAAAAAGAAAGTGTGATGATG
AT5G42520	BBR-BPC	TCP14	2857	2877	+	1.80822	2.19e-05	0.0191	TATCCTCTCTTTCTCAATCAA
AT4G38910	BBR-BPC	TCP12	1862	1891	-	-40.962	2.19e-05	0.0163	GGAGTTTGTGGGAGTGATACAGATTTAGGG
AT4G38910	BBR-BPC	TCP15	2844	2873	-	-40.9747	2.2e-05	0.0163	ACTTAGAGAGAGATAGAGAGGTTATAATAT
AT2G01930	BBR-BPC	TCP18	2529	2552	-	2.5	2.21e-05	0.0139	GAGAGAGAGGGAGAGCTATATGGA
AT4G38910	BBR-BPC	TCP13	2530	2559	-	-41.038	2.22e-05	0.0164	TAAGATAAAAAGAAAAAGAAAATTAGAAAG
AT2G01930	BBR-BPC	TCP15	2847	2870	-	2.48438	2.22e-05	0.0139	TAGAGAGAGATAGAGAGGTTATAA
AT2G01930	BBR-BPC	TCP1	2669	2692	+	2.46875	2.23e-05	0.0139	GAGTGAGAGAGGAGAAGAACAGAT
AT4G38910	BBR-BPC	TCP17	727	756	-	-41.1139	2.26e-05	0.0165	AGGCTCATGCCGAGAGAGAGAAATAGTGAC
AT2G01930	BBR-BPC	TCP6	1634	1657	-	2.4375	2.26e-05	0.014	GAAAAAGAGAAGTAAGGAGACAAA
AT4G38910	BBR-BPC	TCP7	2808	2837	+	-41.1266	2.26e-05	0.0165	AAAAAAAAAGAGAAAAAAAACCAGAGATGG
AT4G38910	BBR-BPC	TCP12	217	246	+	-41.1519	2.27e-05	0.0165	AAATTGAGAAATAGAACCACAGACATATAT
AT2G01930	BBR-BPC	TCP18	484	507	+	2.40625	2.28e-05	0.014	GAGAGAGAGTCAAAAGAAAATAAA
AT2G01930	BBR-BPC	TCP22	2840	2863	-	2.40625	2.28e-05	0.014	GAGAAAGTGACTGTGGAAGGAGGA
AT2G01930	BBR-BPC	TCP24	2029	2052	+	2.39062	2.29e-05	0.014	TGAAAAAGGAGAAAGAAAGAAGGG
AT4G38910	BBR-BPC	TCP23	2237	2266	+	-41.2278	2.3e-05	0.0166	GACAAAATAGAGAATCAAAGAAAGAGACAT
AT4G38910	BBR-BPC	TCP19	338	367	+	-41.2405	2.31e-05	0.0166	GCGGTGAGTGAAATAAACAGAGTCTCTGAG
AT4G38910	BBR-BPC	TCP11	360	389	-	-41.2658	2.32e-05	0.0166	AGACAGTGGGATTGAGACACCAACAATGAG
AT2G01930	BBR-BPC	TCP4	2570	2593	-	2.34375	2.33e-05	0.014	AAGAGAAAAAGTAAAATAAGCAGA
AT2G01930	BBR-BPC	TCP4	2663	2686	-	2.34375	2.33e-05	0.014	AGAGAAGAGAGAAAGGGAGATGTG
AT5G42520	BBR-BPC	TCP5	2619	2639	+	1.60274	2.33e-05	0.0202	CCTTATCTCTTTCTTATTCTT
AT2G01930	BBR-BPC	TCP12	681	704	-	2.32812	2.34e-05	0.014	GAGGGAAATATAGGTAGGGAGTTA
AT2G01930	BBR-BPC	TCP19	1326	1349	+	2.32812	2.34e-05	0.014	AAGAGAGTGTGAGATGTGGAGTTC
AT4G38910	BBR-BPC	TCP14	2855	2884	-	-41.3418	2.35e-05	0.0167	GAAGGAATTGATTGAGAAAGAGAGGATAAG
AT5G42520	BBR-BPC	TCP13	2619	2639	+	1.56164	2.36e-05	0.0202	CTATTTCTCATTCTCTCTTCT
AT2G01930	BBR-BPC	TCP19	1185	1208	+	2.29688	2.37e-05	0.014	TTGAGAAGAAAAGAAACAGAGACG
AT2G01930	BBR-BPC	TCP18	2511	2534	-	2.29688	2.37e-05	0.014	TATGGAGAGAGAGGCAAAGAGATC
AT4G38910	BBR-BPC	TCP6	2957	2986	+	-41.4177	2.38e-05	0.0167	CTTGAATCTGAGAGAGAGAGAGAAGTACGT
AT5G42520	BBR-BPC	TCP22	2781	2801	+	1.53425	2.38e-05	0.0202	ATTCTCTCTTCTCTCTCCCTC
AT4G38910	BBR-BPC	TCP5	2605	2634	-	-41.443	2.39e-05	0.0167	TAAGAAAGAGATAAGGAGGCAGAGGAATGT
AT5G42520	BBR-BPC	TCP18	482	502	-	1.52055	2.39e-05	0.0202	TTTCTTTTGACTCTCTCTCTC
AT5G42520	BBR-BPC	TCP13	2623	2643	+	1.52055	2.39e-05	0.0202	TTCTCATTCTCTCTTCTTCAT
AT4G38910	BBR-BPC	TCP3	1588	1617	+	-41.4557	2.39e-05	0.0167	ATAGAAACAGCAAGAGAGAAGAAAGGTGCA
AT2G01930	BBR-BPC	TCP12	1797	1820	-	2.23438	2.42e-05	0.0143	AAGAGAAAACGAAAGGGACCAAGT
AT5G42520	BBR-BPC	TCP13	2835	2855	+	1.47945	2.42e-05	0.0202	TTCCTACTTTCTCTCCATTTT
AT5G42520	BBR-BPC	TCP8	418	438	-	1.46575	2.43e-05	0.0202	CACTTACTCTCTCTTTGAATG
AT5G42520	BBR-BPC	TCP5	1642	1662	+	1.46575	2.43e-05	0.0202	CTCTAGCTGTCAATCTCTATT
AT4G38910	BBR-BPC	TCP8	421	450	+	-41.5823	2.44e-05	0.017	TCAAAGAGAGAGTAAGTGAAAGATGTAGTA
AT5G42520	BBR-BPC	TCP4	2783	2803	-	1.43836	2.45e-05	0.0202	CTCTCTCTTTTTTTCTATAGC
AT4G38910	BBR-BPC	TCP18	473	502	+	-41.6329	2.46e-05	0.017	TGTGTGTGTGAGAGAGAGAGTCAAAAGAAA
AT4G38910	BBR-BPC	TCP8	2840	2869	-	-41.6709	2.47e-05	0.017	AGAGAGAGAGAGATGAGAGAAAAAAAGGTT
AT2G01930	BBR-BPC	TCP20	2647	2670	-	2.15625	2.48e-05	0.0146	ATAACAGAGAGAGATAGCGAGTGA
AT5G42520	BBR-BPC	TCP8	2932	2952	+	1.38356	2.49e-05	0.0204	CCGTTTCTTCCTCTTTCACCA
AT5G42520	BBR-BPC	TCP11	2808	2828	+	1.36986	2.5e-05	0.0204	TTTGTTCTCTCTCCCTTTTTT
AT2G01930	BBR-BPC	TCP4	2785	2808	+	2.125	2.5e-05	0.0147	TATAGAAAAAAAGAGAGAGATTCT
AT4G38910	BBR-BPC	TCP15	2766	2795	-	-41.7468	2.51e-05	0.0172	TATGTCTGAGAGAGAGAGAGAGATTAAAGC
AT5G42520	BBR-BPC	TCP17	517	537	-	1.34247	2.52e-05	0.0204	AACTGGTTCTCTCTTTGTATT
AT2G01930	BBR-BPC	TCP4	2672	2695	-	2.09375	2.53e-05	0.0147	AGGTGAGAGAGAGAAGAGAGAAAG
AT2G01930	BBR-BPC	TCP4	2682	2705	-	2.07812	2.54e-05	0.0147	AAGCAAGCGAAGGTGAGAGAGAGA
AT2G01930	BBR-BPC	TCP14	2840	2863	-	2.07812	2.54e-05	0.0147	GAGGATAAGAAAGAGAGAGACAAT
AT2G01930	BBR-BPC	TCP12	1814	1837	-	2.03125	2.58e-05	0.0149	AAGAGAAGAAAAGTGGGAAGAGAA
AT5G42520	BBR-BPC	TCP4	2781	2801	-	1.24658	2.6e-05	0.0209	CTCTCTTTTTTTCTATAGCTT
AT5G42520	BBR-BPC	TCP12	692	712	+	1.23288	2.61e-05	0.0209	CTATATTTCCCTCTACCAATC
AT2G01930	BBR-BPC	TCP18	2509	2532	-	2	2.61e-05	0.015	TGGAGAGAGAGGCAAAGAGATCAT
AT4G38910	BBR-BPC	TCP5	2638	2667	-	-42.038	2.64e-05	0.0179	ATAGAGAAGTAGAAGAAGGAGGAAGAAGAA
AT2G01930	BBR-BPC	TCP7	2809	2832	+	1.96875	2.64e-05	0.0151	AAAAAAAAGAGAAAAAAAACCAGA
AT4G38910	BBR-BPC	TCP21	2962	2991	+	-42.0506	2.64e-05	0.0179	CGAGAGAGAGTTAGATAGTGATAACGAAAT
AT4G38910	BBR-BPC	TCP12	201	230	+	-42.0633	2.65e-05	0.0179	AGTCAGACAAATAAAGAAATTGAGAAATAG
AT5G42520	BBR-BPC	TCP10	2492	2512	+	1.17808	2.65e-05	0.0211	ATAGTATACTCTCTCTCTTTT
AT4G38910	BBR-BPC	TCP23	1033	1062	-	-42.0886	2.66e-05	0.0179	AAATAAAATAAAATGGTGAGAGAGTGAAAG
AT2G01930	BBR-BPC	TCP10	2493	2516	-	1.9375	2.66e-05	0.0152	AAAAAAAAGAGAGAGAGTATACTA
AT4G38910	BBR-BPC	TCP20	1821	1850	+	-42.1013	2.67e-05	0.0179	GAAATGAGTAAAAAAAAAAGAGAGATGGTA
AT2G01930	BBR-BPC	TCP7	1198	1221	-	1.92188	2.68e-05	0.0152	TACAAATAGAGAGAGAGAGTTTTT
AT5G42520	BBR-BPC	TCP11	1982	2002	-	1.12329	2.7e-05	0.0213	GTCTCTTCCTCTCTTAAACCC
AT5G42520	BBR-BPC	TCP4	2666	2686	+	1.10959	2.71e-05	0.0213	ATCTCCCTTTCTCTCTTCTCT
AT2G01930	BBR-BPC	TCP4	2665	2688	-	1.84375	2.75e-05	0.0154	AGAGAGAAGAGAGAAAGGGAGATG
AT2G01930	BBR-BPC	TCP8	2969	2992	-	1.84375	2.75e-05	0.0154	GAGAAAGAAGGGAAAAGAAGATGA
AT5G42520	BBR-BPC	TCP23	2248	2268	-	1.05479	2.75e-05	0.0215	AAATGTCTCTTTCTTTGATTC
AT2G01930	BBR-BPC	TCP13	796	819	-	1.8125	2.78e-05	0.0155	AGGAGTAAGAGAAAAAGAAAGTGT
AT5G42520	BBR-BPC	TCP6	2962	2982	-	1.0137	2.79e-05	0.0215	ACTTCTCTCTCTCTCTCAGAT
AT5G42520	BBR-BPC	TCP13	2609	2629	+	1	2.8e-05	0.0215	TTTCTTCTCTCTATTTCTCAT
AT5G42520	BBR-BPC	TCP23	2760	2780	-	1	2.8e-05	0.0215	GACTTTCACTTTCTTTTTCTT
AT2G01930	BBR-BPC	TCP20	2057	2080	+	1.78125	2.8e-05	0.0156	GACAGAATGAGAGATATATACGAA
AT5G42520	BBR-BPC	TCP18	2522	2542	+	0.958904	2.83e-05	0.0216	CTCTCTCTCCATATAGCTCTC
AT5G42520	BBR-BPC	TCP6	1288	1308	+	0.945205	2.84e-05	0.0216	TTGTTTCTTTTTCTTCCTTTT
AT2G01930	BBR-BPC	TCP10	707	730	+	1.73438	2.85e-05	0.0158	GGGGGAGAGAATAAAGGTGGCAGC
AT2G01930	BBR-BPC	TCP21	2929	2952	-	1.70312	2.88e-05	0.0158	AGAAGAAGAAGAAGAAGAAGGAGG
AT2G01930	BBR-BPC	TCP23	1032	1055	-	1.6875	2.89e-05	0.0158	ATAAAATGGTGAGAGAGTGAAAGT
AT2G01930	BBR-BPC	TCP4	2609	2632	+	1.6875	2.89e-05	0.0158	GAGAGAAAAATAAAAAGAAAAGCT
AT4G38910	BBR-BPC	TCP1	2863	2892	-	-42.5949	2.9e-05	0.0193	CATCAAAAAGAGAGAATCTGGCAGAGAGAG
AT2G01930	BBR-BPC	TCP19	333	356	+	1.67188	2.91e-05	0.0158	GTGAGGCGGTGAGTGAAATAAACA
AT2G01930	BBR-BPC	TCP14	2860	2883	-	1.67188	2.91e-05	0.0158	AAGGAATTGATTGAGAAAGAGAGG
AT4G38910	BBR-BPC	TCP13	2534	2563	-	-42.6962	2.95e-05	0.0195	AAAATAAGATAAAAAGAAAAAGAAAATTAG
AT2G01930	BBR-BPC	TCP15	166	189	+	1.625	2.95e-05	0.016	AAAAAAAGAAGAGAAATTGAGAAA
AT4G38910	BBR-BPC	TCP24	2055	2084	+	-42.7215	2.96e-05	0.0195	AAAGAGAGAGAAAAGAACAGAACAAGGAAA
AT4G38910	BBR-BPC	TCP6	1195	1224	-	-42.7468	2.98e-05	0.0195	AAGAAGAAGAAGAAGAAGAAGCAAAGTGAA
AT4G38910	BBR-BPC	TCP23	1364	1393	-	-42.7468	2.98e-05	0.0195	AAACAGTCAGAGATAGTTGAAGAAGTACAA
AT5G42520	BBR-BPC	TCP1	2859	2879	+	0.767123	3e-05	0.0227	CTCTCTCTCTCTGCCAGATTC
AT4G38910	BBR-BPC	TCP6	1382	1411	-	-42.8228	3.02e-05	0.0196	AAACATAGACAAGGAGGTGAAGAGGAAGAA
AT5G42520	BBR-BPC	TCP24	2035	2055	-	0.739726	3.02e-05	0.0228	TTACCCTTCTTTCTTTCTCCT
AT2G01930	BBR-BPC	TCP12	204	227	+	1.54688	3.03e-05	0.0163	CAGACAAATAAAGAAATTGAGAAA
AT4G38910	BBR-BPC	TCP2	1043	1072	+	-42.8608	3.04e-05	0.0196	AAAAAGACTAAGAGTGTAGGCGAGACCGCG
AT4G38910	BBR-BPC	TCP12	678	707	-	-42.8734	3.05e-05	0.0196	GTAGAGGGAAATATAGGTAGGGAGTTAGGG
AT5G42520	BBR-BPC	TCP12	1804	1824	+	0.69863	3.06e-05	0.0229	CCCTTTCGTTTTCTCTTCCCA
AT2G01930	BBR-BPC	TCP4	2668	2691	-	1.46875	3.11e-05	0.0167	GAGAGAGAGAAGAGAGAAAGGGAG
AT2G01930	BBR-BPC	TCP6	2958	2981	+	1.4375	3.14e-05	0.0168	TTGAATCTGAGAGAGAGAGAGAAG
AT4G38910	BBR-BPC	TCP6	1286	1315	-	-43.0633	3.15e-05	0.0202	AAAGAAGAAAAGGAAGAAAAAGAAACAAAG
AT4G38910	BBR-BPC	TCP5	2613	2642	-	-43.0886	3.16e-05	0.0202	AAGAAGAATAAGAAAGAGATAAGGAGGCAG
AT2G01930	BBR-BPC	TCP12	214	237	+	1.40625	3.17e-05	0.0168	AAGAAATTGAGAAATAGAACCACA
AT2G01930	BBR-BPC	TCP14	2834	2857	-	1.40625	3.17e-05	0.0168	AAGAAAGAGAGAGACAATGGAGAA
AT2G01930	BBR-BPC	TCP22	2863	2886	-	1.39062	3.19e-05	0.0169	AAGAAACAAAAGCAGAGAAAGAAG
AT2G01930	BBR-BPC	TCP7	1202	1225	-	1.34375	3.24e-05	0.017	TAAGTACAAATAGAGAGAGAGAGT
AT2G01930	BBR-BPC	TCP6	1377	1400	-	1.34375	3.24e-05	0.017	AGGAGGTGAAGAGGAAGAACAACA
AT4G38910	BBR-BPC	TCP5	2617	2646	-	-43.2278	3.25e-05	0.0206	GAAGAAGAAGAATAAGAAAGAGATAAGGAG
AT2G01930	BBR-BPC	TCP24	2048	2071	+	1.3125	3.27e-05	0.0171	AAGGGTAAAAGAGAGAGAAAAGAA
AT4G38910	BBR-BPC	TCP19	1152	1181	+	-43.2785	3.27e-05	0.0207	AAGAAGACTACGAAGGCGTGAAAGATAGAG
AT2G01930	BBR-BPC	TCP10	2513	2536	-	1.26562	3.32e-05	0.0173	AGGACAAGAAGAAGAAGAGGAAAA
AT4G38910	BBR-BPC	TCP13	483	512	-	-43.3924	3.33e-05	0.021	AATGAGATGAAGCTAAAGTTAGCAAGACAA
AT5G42520	BBR-BPC	TCP23	2804	2824	+	0.39726	3.35e-05	0.0249	TTCATCTTCTTCCTCTCACTC
AT2G01930	BBR-BPC	TCP6	1221	1244	-	1.21875	3.37e-05	0.0175	AAGACGCAAAGAAGAGAAGGAAGA
AT2G01930	BBR-BPC	TCP4	2661	2684	-	1.20312	3.39e-05	0.0175	AGAAGAGAGAAAGGGAGATGTGTA
AT5G42520	BBR-BPC	TCP16	1091	1111	+	0.356164	3.39e-05	0.0251	AATTTTCTGTATCTCTGTCTT
AT4G38910	BBR-BPC	TCP5	2615	2644	-	-43.481	3.39e-05	0.0212	AGAAGAAGAATAAGAAAGAGATAAGGAGGC
AT2G01930	BBR-BPC	TCP23	856	879	+	1.15625	3.44e-05	0.0177	AAGGGAATGAAAGAGAGTAGAATT
AT2G01930	BBR-BPC	TCP4	2753	2776	+	1.125	3.47e-05	0.0177	CACAGACCAAACAATAGAGAGAGA
AT2G01930	BBR-BPC	TCP15	2773	2796	-	1.125	3.47e-05	0.0177	CTATGTCTGAGAGAGAGAGAGAGA
AT4G38910	BBR-BPC	TCP8	771	800	+	-43.6709	3.49e-05	0.0218	AAGAAGTGTTGGAAAAGGAGATTGGGAGAC
AT2G01930	BBR-BPC	TCP20	1375	1398	-	1.10938	3.49e-05	0.0177	GTGAGGTAGAGTCGTAGAGACATT
AT2G01930	BBR-BPC	TCP5	2632	2655	-	1.10938	3.49e-05	0.0177	AAGAAGGAGGAAGAAGAAGAATAA
AT5G42520	BBR-BPC	TCP13	793	813	+	0.232877	3.51e-05	0.0259	ATCACACTTTCTTTTTCTCTT
AT5G42520	BBR-BPC	TCP7	2811	2831	-	0.205479	3.54e-05	0.0259	CTGGTTTTTTTTCTCTTTTTT
AT2G01930	BBR-BPC	TCP24	2035	2058	+	1.0625	3.54e-05	0.0179	AGGAGAAAGAAAGAAGGGTAAAAG
AT2G01930	BBR-BPC	TCP13	2620	2643	-	1.03125	3.58e-05	0.018	ATGAAGAAGAGAGAATGAGAAATA
AT4G38910	BBR-BPC	TCP5	2623	2652	-	-43.8354	3.6e-05	0.0224	AAGGAGGAAGAAGAAGAATAAGAAAGAGAT
AT2G01930	BBR-BPC	TCP18	2783	2806	-	1	3.62e-05	0.0182	AAGAAAATTAGAAAGAGAGATTTC
AT5G42520	BBR-BPC	TCP24	2052	2072	-	0.123288	3.63e-05	0.0264	GTTCTTTTCTCTCTCTTTTAC
AT5G42520	BBR-BPC	TCP22	2791	2811	+	0.109589	3.64e-05	0.0264	CTCTCTCCCTCTCTGTTCTCA
AT2G01930	BBR-BPC	TCP6	1208	1231	-	0.96875	3.65e-05	0.0182	GAGAAGGAAGAAGAAGAAGAAGAA
AT2G01930	BBR-BPC	TCP6	1914	1937	-	0.96875	3.65e-05	0.0182	AGGAGAAGAAGAATAAGAAGAAAA
AT4G38910	BBR-BPC	TCP14	2827	2856	-	-44	3.7e-05	0.0228	AGAAAGAGAGAGACAATGGAGAAGAAAAGC
AT4G38910	BBR-BPC	TCP14	2829	2858	-	-44	3.7e-05	0.0228	TAAGAAAGAGAGAGACAATGGAGAAGAAAA
AT2G01930	BBR-BPC	TCP24	2180	2203	-	0.921875	3.71e-05	0.0184	GAAAATGGGAAATGGGGAGAGAGG
AT2G01930	BBR-BPC	TCP6	1287	1310	-	0.890625	3.75e-05	0.0185	AGAAAAGGAAGAAAAAGAAACAAA
AT2G01930	BBR-BPC	TCP5	2618	2641	-	0.890625	3.75e-05	0.0185	AGAAGAATAAGAAAGAGATAAGGA
AT4G38910	BBR-BPC	TCP6	1623	1652	-	-44.1139	3.78e-05	0.0232	AGAGAAGTAAGGAGACAAAGGCTGATTCCG
AT2G01930	BBR-BPC	TCP4	1587	1610	+	0.859375	3.78e-05	0.0186	ACGAAGATGAGAGATGAAAAAAGA
AT5G42520	BBR-BPC	TCP17	727	747	+	-0.0273973	3.79e-05	0.0273	GTCACTATTTCTCTCTCTCGG
AT2G01930	BBR-BPC	TCP1	2862	2885	-	0.84375	3.8e-05	0.0186	AAGAGAGAATCTGGCAGAGAGAGA
AT2G01930	BBR-BPC	TCP23	852	875	+	0.828125	3.82e-05	0.0186	ATTAAAGGGAATGAAAGAGAGTAG
AT5G42520	BBR-BPC	TCP4	2539	2559	+	-0.0684932	3.84e-05	0.0275	CCACAACACTCTCTTCCTCTT
AT4G38910	BBR-BPC	TCP6	2961	2990	+	-44.2152	3.85e-05	0.0235	AATCTGAGAGAGAGAGAGAAGTACGTCCCC
AT2G01930	BBR-BPC	TCP23	854	877	+	0.796875	3.86e-05	0.0188	TAAAGGGAATGAAAGAGAGTAGAA
AT4G38910	BBR-BPC	TCP5	2635	2664	-	-44.2658	3.88e-05	0.0236	GAGAAGTAGAAGAAGGAGGAAGAAGAAGAA
AT2G01930	BBR-BPC	TCP6	1636	1659	-	0.78125	3.88e-05	0.0188	TCGAAAAAGAGAAGTAAGGAGACA
AT4G38910	BBR-BPC	TCP13	2532	2561	-	-44.3165	3.91e-05	0.0237	AATAAGATAAAAAGAAAAAGAAAATTAGAA
AT4G38910	BBR-BPC	TCP15	2774	2803	-	-44.3544	3.94e-05	0.0237	GCTGTGTCTATGTCTGAGAGAGAGAGAGAG
AT2G01930	BBR-BPC	TCP24	2203	2226	-	0.71875	3.96e-05	0.0191	GAGAAAGTGAAAGAAAATTAGCAG
AT4G38910	BBR-BPC	TCP8	415	444	+	-44.3924	3.96e-05	0.0238	TTGCATTCAAAGAGAGAGTAAGTGAAAGAT
AT5G42520	BBR-BPC	TCP19	1324	1344	-	-0.205479	3.99e-05	0.0285	CCACATCTCACACTCTCTTTA
AT2G01930	BBR-BPC	TCP7	2803	2826	+	0.65625	4.04e-05	0.0194	AGCAAAAAAAAAAAGAGAAAAAAA
AT5G42520	BBR-BPC	TCP8	422	442	-	-0.246575	4.04e-05	0.0285	CTTTCACTTACTCTCTCTTTG
AT5G42520	BBR-BPC	TCP4	2671	2691	+	-0.260274	4.06e-05	0.0285	CCTTTCTCTCTTCTCTCTCTC
AT4G38910	BBR-BPC	TCP12	127	156	+	-44.5443	4.06e-05	0.0243	AGAAAATGATATGGAAAAAGACATGGAGTT
AT5G42520	BBR-BPC	TCP12	204	224	-	-0.273973	4.07e-05	0.0285	CTCAATTTCTTTATTTGTCTG
AT5G42520	BBR-BPC	TCP4	2673	2693	+	-0.273973	4.07e-05	0.0285	TTTCTCTCTTCTCTCTCTCAC
AT2G01930	BBR-BPC	TCP5	2649	2672	-	0.625	4.08e-05	0.0195	GCTTGATAGAGAAGTAGAAGAAGG
AT2G01930	BBR-BPC	TCP12	2752	2775	-	0.609375	4.1e-05	0.0196	TATTTAAATAGAAATAAAGAGAGA
AT2G01930	BBR-BPC	TCP12	2746	2769	-	0.59375	4.12e-05	0.0196	AATAGAAATAAAGAGAGATGGTAT
AT4G38910	BBR-BPC	TCP5	2619	2648	-	-44.6962	4.16e-05	0.0247	AGGAAGAAGAAGAATAAGAAAGAGATAAGG
AT2G01930	BBR-BPC	TCP21	2965	2988	+	0.53125	4.2e-05	0.0199	GAGAGAGTTAGATAGTGATAACGA
AT4G38910	BBR-BPC	TCP2	1701	1730	-	-44.7468	4.21e-05	0.0249	AGTGATCATCAGATGGGGAGAGAGATATTG
AT2G01930	BBR-BPC	TCP6	1203	1226	-	0.515625	4.23e-05	0.0199	GGAAGAAGAAGAAGAAGAAGAAGC
AT2G01930	BBR-BPC	TCP13	2622	2645	-	0.515625	4.23e-05	0.0199	TGATGAAGAAGAGAGAATGAGAAA
AT5G42520	BBR-BPC	TCP22	2849	2869	+	-0.424658	4.26e-05	0.0296	CACAGTCACTTTCTCTTCTTT
AT2G01930	BBR-BPC	TCP6	1745	1768	-	0.484375	4.27e-05	0.0199	GCGTGAAAGTGAGAAACTAGGTGA
AT2G01930	BBR-BPC	TCP21	2935	2958	-	0.484375	4.27e-05	0.0199	AGAAGAAGAAGAAGAAGAAGAAGA
AT2G01930	BBR-BPC	TCP7	2916	2939	-	0.46875	4.29e-05	0.0199	GAGAGAAGAGAAGAGAAGAAGCTA
AT4G38910	BBR-BPC	TCP15	2846	2875	-	-44.8861	4.31e-05	0.0254	ATACTTAGAGAGAGATAGAGAGGTTATAAT
AT2G01930	BBR-BPC	TCP5	2616	2639	-	0.453125	4.31e-05	0.0199	AAGAATAAGAAAGAGATAAGGAGG
AT2G01930	BBR-BPC	TCP9	2724	2747	+	0.4375	4.33e-05	0.0199	AAGATAGAGCAATGGAAAGTGATT
AT2G01930	BBR-BPC	TCP7	2918	2941	-	0.4375	4.33e-05	0.0199	GTGAGAGAAGAGAAGAGAAGAAGC
AT2G01930	BBR-BPC	TCP8	2971	2994	-	0.4375	4.33e-05	0.0199	GTGAGAAAGAAGGGAAAAGAAGAT
AT4G38910	BBR-BPC	TCP18	2506	2535	-	-44.9241	4.33e-05	0.0254	ATATGGAGAGAGAGGCAAAGAGATCATTAT
AT5G42520	BBR-BPC	TCP21	2965	2985	-	-0.520548	4.38e-05	0.0302	TTATCACTATCTAACTCTCTC
AT5G42520	BBR-BPC	TCP6	1437	1457	+	-0.534247	4.39e-05	0.0302	CCCGCTTTCTTTTTCCCTTTT
AT5G42520	BBR-BPC	TCP19	1189	1209	-	-0.547945	4.41e-05	0.0302	ACGTCTCTGTTTCTTTTCTTC
AT4G38910	BBR-BPC	TCP23	2241	2270	+	-45.038	4.42e-05	0.0258	AAATAGAGAATCAAAGAAAGAGACATTTGT
AT2G01930	BBR-BPC	TCP15	158	181	+	0.359375	4.44e-05	0.0203	AAGATGAAAAAAAAAGAAGAGAAA
AT2G01930	BBR-BPC	TCP4	2446	2469	+	0.359375	4.44e-05	0.0203	AAAAGAAAGAAAGAAAAAATAAAA
AT2G01930	BBR-BPC	TCP6	1212	1235	-	0.328125	4.49e-05	0.0204	AGAAGAGAAGGAAGAAGAAGAAGA
AT4G38910	BBR-BPC	TCP13	795	824	-	-45.1266	4.5e-05	0.0262	AACAAAGGAGTAAGAGAAAAAGAAAGTGTG
AT5G42520	BBR-BPC	TCP4	2679	2699	+	-0.657534	4.55e-05	0.031	TCTTCTCTCTCTCACCTTCGC
AT4G38910	BBR-BPC	TCP6	662	691	-	-45.2911	4.62e-05	0.0266	GAGGAGAGGAAGATTGGCAGGTAAGAAGAA
AT4G38910	BBR-BPC	TCP23	1370	1399	-	-45.2911	4.62e-05	0.0266	ACAGTAAAACAGTCAGAGATAGTTGAAGAA
AT2G01930	BBR-BPC	TCP22	2765	2788	-	0.234375	4.62e-05	0.0209	GAGAGAATGATTGAGAAGGATAAA
AT2G01930	BBR-BPC	TCP11	2817	2840	-	0.234375	4.62e-05	0.0209	CTGTAGGAAAAAAAAAAAGGGAGA
AT2G01930	BBR-BPC	TCP15	259	282	+	0.21875	4.64e-05	0.0209	TAGAGAGTGAATGATGCAGAGGAC
AT4G38910	BBR-BPC	TCP4	2565	2594	-	-45.3544	4.66e-05	0.0268	AAAGAGAAAAAGTAAAATAAGCAGAAGGAA
AT2G01930	BBR-BPC	TCP8	2511	2534	-	0.203125	4.67e-05	0.0209	GAAAGTTAGAAAGAGAGAGATAAG
AT2G01930	BBR-BPC	TCP8	1078	1101	-	0.1875	4.69e-05	0.021	CATAAGAAAAGAAAAAAAAAGAAA
AT2G01930	BBR-BPC	TCP5	2645	2668	-	0.171875	4.71e-05	0.021	GATAGAGAAGTAGAAGAAGGAGGA
AT2G01930	BBR-BPC	TCP6	2786	2809	-	0.15625	4.74e-05	0.0211	AAGAAAAAAAAAAAAAAAAAAAAA
AT5G42520	BBR-BPC	TCP18	470	490	-	-0.808219	4.75e-05	0.0323	CTCTCTCTCACACACACACTC
AT2G01930	BBR-BPC	TCP6	1210	1233	-	0.109375	4.81e-05	0.0213	AAGAGAAGGAAGAAGAAGAAGAAG
AT5G42520	BBR-BPC	TCP22	2787	2807	+	-0.863014	4.83e-05	0.0325	TCTTCTCTCTCCCTCTCTGTT
AT2G01930	BBR-BPC	TCP16	1082	1105	-	0.09375	4.83e-05	0.0213	GAGATACAGAAAATTAATGAAAGC
AT4G38910	BBR-BPC	TCP13	254	283	-	-45.5949	4.84e-05	0.0277	ATATATATACACATATAGATAGATTGATAG
AT5G42520	BBR-BPC	TCP17	2506	2526	-	-0.890411	4.87e-05	0.0325	TTTATTCTCTCTCGTTATCTA
AT5G42520	BBR-BPC	TCP10	2571	2591	+	-0.890411	4.87e-05	0.0325	AAAGTAGCATCTCTCTCTCTC
AT5G42520	BBR-BPC	TCP23	860	880	-	-0.90411	4.89e-05	0.0325	CAATTCTACTCTCTTTCATTC
AT4G38910	BBR-BPC	TCP4	2543	2572	-	-45.6709	4.9e-05	0.0279	AGAAGGAAGAGGGAAGAGGAAGAGAGTGTT
AT4G38910	BBR-BPC	TCP13	252	281	-	-45.7089	4.94e-05	0.0279	ATATATACACATATAGATAGATTGATAGCC
AT4G38910	BBR-BPC	TCP6	2965	2994	+	-45.7089	4.94e-05	0.0279	TGAGAGAGAGAGAGAAGTACGTCCCCACAC
AT2G01930	BBR-BPC	TCP22	2761	2784	-	0.015625	4.95e-05	0.0217	GAATGATTGAGAAGGATAAAAACA
AT4G38910	BBR-BPC	TCP19	1174	1203	+	-45.7342	4.96e-05	0.0279	AGATAGAGTTTTTGAGAAGAAAAGAAACAG
AT2G01930	BBR-BPC	TCP6	1297	1320	-	0	4.98e-05	0.0217	GATGGAAAGAAGAAAAGGAAGAAA
AT2G01930	BBR-BPC	TCP24	2042	2065	+	0	4.98e-05	0.0217	AGAAAGAAGGGTAAAAGAGAGAGA
AT2G01930	BBR-BPC	TCP18	476	499	+	-0.015625	5e-05	0.0217	GTGTGTGAGAGAGAGAGTCAAAAG
AT2G01930	BBR-BPC	TCP14	2832	2855	-	-0.015625	5e-05	0.0217	GAAAGAGAGAGACAATGGAGAAGA
AT4G38910	BBR-BPC	TCP15	2772	2801	-	-45.7848	5.01e-05	0.028	TGTGTCTATGTCTGAGAGAGAGAGAGAGAT
AT4G38910	BBR-BPC	TCP11	1979	2008	+	-45.8101	5.03e-05	0.028	GGTGGGTTTAAGAGAGGAAGAGACATTACA
AT4G38910	BBR-BPC	TCP6	1294	1323	-	-45.8228	5.04e-05	0.028	AATGATGGAAAGAAGAAAAGGAAGAAAAAG
AT2G01930	BBR-BPC	TCP15	2895	2918	+	-0.046875	5.05e-05	0.0219	TATAGAGAGAGAAAAAAACTATGG
AT5G42520	BBR-BPC	TCP19	1322	1342	-	-1.0274	5.06e-05	0.0335	ACATCTCACACTCTCTTTATC
AT5G42520	BBR-BPC	TCP4	2675	2695	+	-1.06849	5.12e-05	0.0338	TCTCTCTTCTCTCTCTCACCT
AT4G38910	BBR-BPC	TCP2	2355	2384	-	-45.9367	5.13e-05	0.0284	AAGAAGAAGGAGCTAGAAGAAGAATCAGAA
AT4G38910	BBR-BPC	TCP12	205	234	+	-45.9494	5.14e-05	0.0284	AGACAAATAAAGAAATTGAGAAATAGAACC
AT2G01930	BBR-BPC	TCP23	2756	2779	+	-0.140625	5.2e-05	0.0225	ACAAAAGAAAAAGAAAGTGAAAGT
AT5G42520	BBR-BPC	TCP7	2897	2917	+	-1.12329	5.2e-05	0.0341	CTCCCTCCTTCTCAATCATTA
AT4G38910	BBR-BPC	TCP14	2795	2824	-	-46.0253	5.21e-05	0.0284	AAAGAAACAAAGATCATGAGTGAGAATTAT
AT5G42520	BBR-BPC	TCP12	2747	2767	+	-1.13699	5.22e-05	0.0341	TACCATCTCTCTTTATTTCTA
AT4G38910	BBR-BPC	TCP13	2629	2658	-	-46.038	5.23e-05	0.0284	AAAATGAGTAATATGATGAAGAAGAGAGAA
AT4G38910	BBR-BPC	TCP13	2603	2632	-	-46.0633	5.25e-05	0.0284	AGAATGAGAAATAGAGAGAAGAAAGTATGT
AT4G38910	BBR-BPC	TCP4	2788	2817	+	-46.0633	5.25e-05	0.0284	AGAAAAAAAGAGAGAGATTCTCTCAAATAT
AT2G01930	BBR-BPC	TCP7	2920	2943	-	-0.171875	5.25e-05	0.0226	CTGTGAGAGAAGAGAAGAGAAGAA
AT4G38910	BBR-BPC	TCP4	2768	2797	+	-46.0759	5.26e-05	0.0284	AGAGAGAGACTTTAAGCTATAGAAAAAAAG
AT4G38910	BBR-BPC	TCP8	427	456	+	-46.0886	5.28e-05	0.0284	AGAGAGTAAGTGAAAGATGTAGTAGATTAC
AT2G01930	BBR-BPC	TCP22	2771	2794	-	-0.203125	5.31e-05	0.0228	AGAGAAGAGAGAATGATTGAGAAG
AT5G42520	BBR-BPC	TCP12	2753	2773	+	-1.20548	5.33e-05	0.0346	CTCTCTTTATTTCTATTTAAA
AT5G42520	BBR-BPC	TCP6	1748	1768	+	-1.21918	5.35e-05	0.0346	CCTAGTTTCTCACTTTCACGC
AT2G01930	BBR-BPC	TCP8	422	445	+	-0.25	5.38e-05	0.023	CAAAGAGAGAGTAAGTGAAAGATG
AT2G01930	BBR-BPC	TCP6	1440	1463	-	-0.265625	5.41e-05	0.0231	ATAAGAAAAAGGGAAAAAGAAAGC
AT5G42520	BBR-BPC	TCP4	2787	2807	-	-1.26027	5.41e-05	0.0348	GAATCTCTCTCTTTTTTTCTA
AT4G38910	BBR-BPC	TCP8	773	802	+	-46.2532	5.41e-05	0.029	GAAGTGTTGGAAAAGGAGATTGGGAGACTA
AT4G38910	BBR-BPC	TCP13	2829	2858	-	-46.2911	5.44e-05	0.0291	AGAAAAATGGAGAGAAAGTAGGAATTGTCT
AT5G42520	BBR-BPC	TCP14	2845	2865	+	-1.28767	5.45e-05	0.0349	CTCTCTCTTTCTTATCCTCTC
AT4G38910	BBR-BPC	TCP15	2850	2879	-	-46.3544	5.5e-05	0.0293	GCTGATACTTAGAGAGAGATAGAGAGGTTA
AT4G38910	BBR-BPC	TCP6	1280	1309	-	-46.4304	5.57e-05	0.0295	GAAAAGGAAGAAAAAGAAACAAAGTGAGGA
AT2G01930	BBR-BPC	TCP12	2750	2773	-	-0.359375	5.57e-05	0.0236	TTTAAATAGAAATAAAGAGAGATG
AT2G01930	BBR-BPC	TCP21	2941	2964	-	-0.359375	5.57e-05	0.0236	TCGAGGAGAAGAAGAAGAAGAAGA
AT2G01930	BBR-BPC	TCP13	800	823	-	-0.390625	5.63e-05	0.0238	ACAAAGGAGTAAGAGAAAAAGAAA
AT4G38910	BBR-BPC	TCP18	2861	2890	-	-46.519	5.64e-05	0.0298	AATGAAAGAAAGTTTGAATCAAAGAGAAAG
AT5G42520	BBR-BPC	TCP13	2522	2542	+	-1.41096	5.65e-05	0.036	ATCTTCTTCTTTCTAATTTTC
AT2G01930	BBR-BPC	TCP13	2521	2544	-	-0.40625	5.65e-05	0.0238	AAGAAAATTAGAAAGAAGAAGATG
AT2G01930	BBR-BPC	TCP13	2539	2562	-	-0.421875	5.68e-05	0.0238	AAATAAGATAAAAAGAAAAAGAAA
AT2G01930	BBR-BPC	TCP24	2033	2056	+	-0.4375	5.71e-05	0.0239	AAAGGAGAAAGAAAGAAGGGTAAA
AT4G38910	BBR-BPC	TCP15	2770	2799	-	-46.6076	5.71e-05	0.0301	TGTCTATGTCTGAGAGAGAGAGAGAGATTA
AT2G01930	BBR-BPC	TCP21	2927	2950	-	-0.453125	5.74e-05	0.0239	AAGAAGAAGAAGAAGAAGGAGGTA
AT2G01930	BBR-BPC	TCP6	2968	2991	+	-0.453125	5.74e-05	0.0239	GAGAGAGAGAGAAGTACGTCCCCA
AT5G42520	BBR-BPC	TCP24	2048	2068	-	-1.47945	5.76e-05	0.0365	TTTTCTCTCTCTTTTACCCTT
AT5G42520	BBR-BPC	TCP17	731	751	+	-1.49315	5.78e-05	0.0365	CTATTTCTCTCTCTCGGCATG
AT2G01930	BBR-BPC	TCP8	2843	2866	-	-0.5	5.82e-05	0.0241	GAGAGAGAGATGAGAGAAAAAAAG
AT5G42520	BBR-BPC	TCP17	2500	2520	-	-1.52055	5.82e-05	0.0366	CTCTCTCGTTATCTAAAACTA
AT4G38910	BBR-BPC	TCP10	2601	2630	-	-46.7215	5.83e-05	0.0306	ATTGATATTAAAAATAAAAGAGCGAGAGAG
AT2G01930	BBR-BPC	TCP6	1285	1308	-	-0.515625	5.85e-05	0.0242	AAAAGGAAGAAAAAGAAACAAAGT
AT4G38910	BBR-BPC	TCP18	2556	2585	-	-46.7595	5.87e-05	0.0306	GAACTAGAATGGAGAGAAAGAGAGAGAAAA
AT2G01930	BBR-BPC	TCP21	2936	2959	-	-0.53125	5.88e-05	0.0242	GAGAAGAAGAAGAAGAAGAAGAAG
AT5G42520	BBR-BPC	TCP7	2891	2911	+	-1.56164	5.89e-05	0.0369	CACCAGCTCCCTCCTTCTCAA
AT2G01930	BBR-BPC	TCP5	2628	2651	-	-0.546875	5.91e-05	0.0242	AGGAGGAAGAAGAAGAATAAGAAA
AT2G01930	BBR-BPC	TCP11	2677	2700	+	-0.546875	5.91e-05	0.0242	GGCTAAGGAAGAAGAAGAATAAGA
AT4G38910	BBR-BPC	TCP19	1180	1209	+	-46.7975	5.91e-05	0.0306	AGTTTTTGAGAAGAAAAGAAACAGAGACGT
AT4G38910	BBR-BPC	TCP18	2502	2531	-	-46.8481	5.96e-05	0.0306	GGAGAGAGAGGCAAAGAGATCATTATGGGG
AT4G38910	BBR-BPC	TCP2	1041	1070	+	-46.8608	5.97e-05	0.0306	ACAAAAAGACTAAGAGTGTAGGCGAGACCG
AT4G38910	BBR-BPC	TCP23	2808	2837	-	-46.8608	5.97e-05	0.0306	TTGGAGAAAGAGAGAGTGAGAGGAAGAAGA
AT2G01930	BBR-BPC	TCP17	691	714	-	-0.59375	5.99e-05	0.0243	GAGACAGGAGCAAAAGGTGAAAGA
AT2G01930	BBR-BPC	TCP12	1799	1822	-	-0.59375	5.99e-05	0.0243	GGAAGAGAAAACGAAAGGGACCAA
AT2G01930	BBR-BPC	TCP5	2643	2666	-	-0.59375	5.99e-05	0.0243	TAGAGAAGTAGAAGAAGGAGGAAG
AT4G38910	BBR-BPC	TCP15	159	188	+	-46.8861	5.99e-05	0.0306	AGATGAAAAAAAAAGAAGAGAAATTGAGAA
AT4G38910	BBR-BPC	TCP13	797	826	-	-46.8861	5.99e-05	0.0306	GAAACAAAGGAGTAAGAGAAAAAGAAAGTG
AT5G42520	BBR-BPC	TCP11	2904	2924	+	-1.63014	6.01e-05	0.037	TCATCTTCTTCTCCCTCCTTT
AT5G42520	BBR-BPC	TCP24	2044	2064	-	-1.64384	6.03e-05	0.037	CTCTCTCTTTTACCCTTCTTT
AT4G38910	BBR-BPC	TCP20	1380	1409	-	-46.962	6.06e-05	0.0309	AAAGTGGTGAGGTGAGGTAGAGTCGTAGAG
AT5G42520	BBR-BPC	TCP12	845	865	-	-1.67123	6.08e-05	0.037	TTTTTGTTCTTTCTATATCGA
AT5G42520	BBR-BPC	TCP22	1663	1683	-	-1.67123	6.08e-05	0.037	ATCCAATACTCTCTCTTTTTT
AT5G42520	BBR-BPC	TCP14	2841	2861	+	-1.67123	6.08e-05	0.037	TTGTCTCTCTCTTTCTTATCC
AT4G38910	BBR-BPC	TCP4	2776	2805	+	-46.9873	6.09e-05	0.0309	ACTTTAAGCTATAGAAAAAAAGAGAGAGAT
AT5G42520	BBR-BPC	TCP14	2855	2875	+	-1.68493	6.1e-05	0.037	CTTATCCTCTCTTTCTCAATC
AT2G01930	BBR-BPC	TCP23	2775	2798	-	-0.65625	6.11e-05	0.0247	TTGTAGAAAAGAGAGAGAGACTTT
AT5G42520	BBR-BPC	TCP23	1033	1053	+	-1.69863	6.12e-05	0.037	CTTTCACTCTCTCACCATTTT
AT5G42520	BBR-BPC	TCP4	2662	2682	+	-1.69863	6.12e-05	0.037	ACACATCTCCCTTTCTCTCTT
AT4G38910	BBR-BPC	TCP12	676	705	-	-47.0633	6.17e-05	0.0312	AGAGGGAAATATAGGTAGGGAGTTAGGGCT
AT5G42520	BBR-BPC	TCP14	2859	2879	+	-1.73973	6.2e-05	0.0373	TCCTCTCTTTCTCAATCAATT
AT4G38910	BBR-BPC	TCP19	332	361	+	-47.1139	6.23e-05	0.0313	AGTGAGGCGGTGAGTGAAATAAACAGAGTC
AT2G01930	BBR-BPC	TCP11	1978	2001	+	-0.71875	6.23e-05	0.0251	TGGTGGGTTTAAGAGAGGAAGAGA
AT2G01930	BBR-BPC	TCP2	2356	2379	-	-0.734375	6.26e-05	0.0252	GAAGGAGCTAGAAGAAGAATCAGA
AT4G38910	BBR-BPC	TCP12	686	715	-	-47.1772	6.29e-05	0.0315	TGTGATTGGTAGAGGGAAATATAGGTAGGG
AT2G01930	BBR-BPC	TCP16	1086	1109	-	-0.78125	6.35e-05	0.0255	GACAGAGATACAGAAAATTAATGA
AT5G42520	BBR-BPC	TCP11	1984	2004	-	-1.83562	6.37e-05	0.0381	ATGTCTCTTCCTCTCTTAAAC
AT2G01930	BBR-BPC	TCP12	1518	1541	-	-0.796875	6.38e-05	0.0255	GGTACAGATAGATAGGTAGATATG
AT5G42520	BBR-BPC	TCP10	2498	2518	+	-1.86301	6.41e-05	0.0382	TACTCTCTCTCTTTTTTTTCC
AT2G01930	BBR-BPC	TCP3	1591	1614	+	-0.8125	6.41e-05	0.0256	GAAACAGCAAGAGAGAAGAAAGGT
AT4G38910	BBR-BPC	TCP3	972	1001	+	-47.3291	6.43e-05	0.0321	ACAATAAGAAACAGAGAGCAACAAACACTG
AT2G01930	BBR-BPC	TCP22	2778	2801	-	-0.828125	6.45e-05	0.0256	GAGGGAGAGAGAAGAGAGAATGAT
AT2G01930	BBR-BPC	TCP22	2260	2283	-	-0.859375	6.51e-05	0.0258	GCGAAGGAGATATTTAGTGTGAGA
AT4G38910	BBR-BPC	TCP8	367	396	+	-47.519	6.62e-05	0.033	TGAGCTAGAAAGAAATGTACAGACATTGCA
AT2G01930	BBR-BPC	TCP24	876	899	-	-0.921875	6.64e-05	0.0262	TAGAAAGATAAAAATAGTAACAAA
AT5G42520	BBR-BPC	TCP13	2611	2631	+	-2.0137	6.69e-05	0.0395	TCTTCTCTCTATTTCTCATTC
AT5G42520	BBR-BPC	TCP12	2751	2771	+	-2.0137	6.69e-05	0.0395	ATCTCTCTTTATTTCTATTTA
AT4G38910	BBR-BPC	TCP12	680	709	-	-47.5949	6.69e-05	0.0332	TGGTAGAGGGAAATATAGGTAGGGAGTTAG
AT5G42520	BBR-BPC	TCP2	2871	2891	+	-2.0411	6.74e-05	0.0397	ACCCATTTTTTTCTCCTTCTT
AT2G01930	BBR-BPC	TCP17	2506	2529	+	-1	6.8e-05	0.0268	TAGATAACGAGAGAGAATAAATTA
AT5G42520	BBR-BPC	TCP8	2876	2896	-	-2.08219	6.82e-05	0.0399	TCTTGTCTTCTTCTTTGTCTC
AT4G38910	BBR-BPC	TCP6	1808	1837	-	-47.7089	6.83e-05	0.0338	AAAGAAGAGGAAGAAGAATAAGCGAGAGAA
AT5G42520	BBR-BPC	TCP17	723	743	+	-2.09589	6.85e-05	0.0399	ACATGTCACTATTTCTCTCTC
AT5G42520	BBR-BPC	TCP14	2849	2869	+	-2.10959	6.87e-05	0.0399	CTCTTTCTTATCCTCTCTTTC
AT5G42520	BBR-BPC	TCP23	2774	2794	+	-2.15068	6.95e-05	0.0402	GAAAGTCTCTCTCTCTTTTCT
AT4G38910	BBR-BPC	TCP2	2	31	-	-47.8608	7.01e-05	0.0344	GACGAAAAAGGGAAAGAAGTAGAGCAAGTG
AT2G01930	BBR-BPC	TCP6	1822	1845	-	-1.10938	7.03e-05	0.0275	GATAAGGAAAAGAAGAGGAAGAAG
AT2G01930	BBR-BPC	TCP1	2661	2684	+	-1.10938	7.03e-05	0.0275	CTGTAACTGAGTGAGAGAGGAGAA
AT2G01930	BBR-BPC	TCP22	2790	2813	-	-1.10938	7.03e-05	0.0275	TTTGAGAACAGAGAGGGAGAGAGA
AT5G42520	BBR-BPC	TCP18	466	486	-	-2.19178	7.03e-05	0.0405	CTCTCACACACACACTCTCTC
AT4G38910	BBR-BPC	TCP10	2492	2521	-	-47.8861	7.04e-05	0.0344	AGAGGAAAAAAAAGAGAGAGAGTATACTAT
AT4G38910	BBR-BPC	TCP7	2901	2930	-	-47.8861	7.04e-05	0.0344	GAAGAGAAGAAGCTAATGATTGAGAAGGAG
AT5G42520	BBR-BPC	TCP4	2668	2688	+	-2.20548	7.06e-05	0.0405	CTCCCTTTCTCTCTTCTCTCT
AT4G38910	BBR-BPC	TCP5	2644	2673	-	-48	7.16e-05	0.0349	AGCTTGATAGAGAAGTAGAAGAAGGAGGAA
AT2G01930	BBR-BPC	TCP6	1515	1538	-	-1.1875	7.2e-05	0.0281	AGAGGAAGAAGAAGAAGAGCAAGA
AT4G38910	BBR-BPC	TCP22	2833	2862	-	-48.038	7.21e-05	0.035	AGAAAGTGACTGTGGAAGGAGGAGATCTAA
AT2G01930	BBR-BPC	TCP12	1432	1455	+	-1.20312	7.23e-05	0.0281	AAGAAAAAATGAAAAATAAAAATA
AT2G01930	BBR-BPC	TCP6	1385	1408	-	-1.21875	7.27e-05	0.0281	CATAGACAAGGAGGTGAAGAGGAA
AT2G01930	BBR-BPC	TCP4	2787	2810	+	-1.21875	7.27e-05	0.0281	TAGAAAAAAAGAGAGAGATTCTCT
AT4G38910	BBR-BPC	TCP4	2569	2598	-	-48.1013	7.29e-05	0.0352	GGTTAAAGAGAAAAAGTAAAATAAGCAGAA
AT4G38910	BBR-BPC	TCP14	2823	2852	-	-48.1013	7.29e-05	0.0352	AGAGAGAGACAATGGAGAAGAAAAGCTTAA
AT5G42520	BBR-BPC	TCP1	2663	2683	-	-2.32877	7.3e-05	0.0417	TCTCCTCTCTCACTCAGTTAC
AT2G01930	BBR-BPC	TCP17	726	749	-	-1.23438	7.3e-05	0.0281	TGCCGAGAGAGAGAAATAGTGACA
AT4G38910	BBR-BPC	TCP7	2895	2924	-	-48.1646	7.36e-05	0.0353	AAGAAGCTAATGATTGAGAAGGAGGGAGCT
AT4G38910	BBR-BPC	TCP10	2677	2706	-	-48.1772	7.38e-05	0.0353	AGAAATATTTAGAAGAAAAGAGATTGGAAT
AT2G01930	BBR-BPC	TCP2	15	38	-	-1.28125	7.41e-05	0.0285	AACAAATGACGAAAAAGGGAAAGA
AT4G38910	BBR-BPC	TCP17	719	748	-	-48.2152	7.42e-05	0.0354	GCCGAGAGAGAGAAATAGTGACATGTCCTT
AT2G01930	BBR-BPC	TCP2	2358	2381	-	-1.29688	7.45e-05	0.0285	AAGAAGGAGCTAGAAGAAGAATCA
[truncated: 14,803 more rows]

## Sheet: Statistics AtTCP
TCP1	553
AP2	17
ARF	18
ARR-B	8
B3	27
BBR-BPC	41
bHLH	3
bZIP	5
C2H2	39		Data is the number of corresponding elements on the each TCP genes promoter
Dof	55
E2F/DP	1
EIL	1
ERF	74
G2-like	8
GATA	33
GRAS	11
HD-ZIP	4
HSF	1
LFY	2
MIKC_MADS	39
MYB	51
MYB_related	44
NAC	12
NF-YB	1
Nin-like	1
RAV	3
SBP	12
SRS	13
TCP	11
Trihelix	5
WRKY	12
ZF-HD	1
TCP10	1438
AP2	34
ARF	10
ARR-B	2
B3	19
BBR-BPC	73
BES1	24
bHLH	87
bZIP	64
C2H2	48
C3H	2
CAMTA	2
Dof	61
E2F/DP	11
EIL	2
ERF	387
FAR1	1
G2-like	21
GATA	16
GeBP	2
GRAS	23
GRF	1
HD-ZIP	17
HSF	5
LBD	23
MIKC_MADS	49
MYB	167
MYB_related	10
NAC	206
NF-YB	1
Nin-like	6
RAV	5
SBP	13
SRS	3
TCP	24
Trihelix	8
VOZ	2
WOX	2
WRKY	4
ZF-HD	3
TCP11	577
AP2	16
ARF	4
ARR-B	5
B3	17
BBR-BPC	20
BES1	1
bHLH	17
bZIP	29
C2H2	29
C3H	8
CPP	4
Dof	45
E2F/DP	5
EIL	1
ERF	71
FAR1	3
G2-like	20
GATA	21
GeBP	3
GRAS	4
GRF	1
HD-ZIP	7
HSF	20
LBD	12
MIKC_MADS	24
MYB	41
MYB_related	21
NAC	35
Nin-like	5
RAV	2
S1Fa-like	2
SBP	8
SRS	2
TCP	9
Trihelix	14
WOX	1
WRKY	49
YABBY	1
TCP12	423
AP2	8
ARF	2
ARR-B	4
B3	10
BBR-BPC	46
BES1	7
bHLH	42
bZIP	9
C2H2	35
C3H	2
CPP	2
Dof	72
E2F/DP	1
ERF	5
G2-like	17
GATA	3
GRAS	6
HD-ZIP	3
MIKC_MADS	14
MYB	47
MYB_related	33
NAC	27
NF-YB	1
Nin-like	3
RAV	1
TCP	8
Trihelix	1
VOZ	1
WOX	3
WRKY	9
YABBY	1
TCP13	600
AP2	24
ARF	1
ARR-B	1
B3	23
BBR-BPC	71
BES1	8
bHLH	59
bZIP	50
C2H2	13
C3H	3
CAMTA	2
CPP	2
Dof	67
E2F/DP	1
ERF	104
G2-like	7
GATA	12
GeBP	1
GRAS	13
HD-ZIP	22
HSF	4
MIKC_MADS	26
MYB	5
MYB_related	19
NAC	13
NF-YB	1
Nin-like	1
RAV	2
SBP	14
SRS	4
TCP	2
Trihelix	7
WOX	4
WRKY	6
ZF-HD	8
TCP14	539
AP2	14
ARF	3
B3	17
BBR-BPC	48
BES1	6
bHLH	40
bZIP	22
C2H2	24
C3H	3
CPP	3
Dof	86
E2F/DP	2
EIL	1
ERF	15
G2-like	5
GATA	12
GeBP	2
GRAS	8
HD-ZIP	22
LBD	4
MIKC_MADS	25
MYB	42
MYB_related	21
NAC	12
NF-YB	1
Nin-like	1
RAV	3
SBP	11
SRS	3
TCP	34
Trihelix	14
WOX	4
WRKY	16
YABBY	1
ZF-HD	14
TCP15	568
AP2	9
ARF	6
ARR-B	5
B3	23
BBR-BPC	71
BES1	11
bHLH	52
bZIP	60
C2H2	16
C3H	1
CAMTA	1
CPP	2
Dof	68
E2F/DP	3
EIL	1
ERF	56
FAR1	3
G2-like	3
GATA	24
GeBP	1
GRAS	10
HD-ZIP	21
LBD	2
MIKC_MADS	14
MYB	20
MYB_related	15
NAC	14
Nin-like	2
RAV	3
SBP	3
SRS	1
TCP	20
Trihelix	5
WOX	6
WRKY	3
YABBY	1
ZF-HD	12
TCP16	526
AP2	21
ARF	5
ARR-B	6
B3	32
BBR-BPC	7
BES1	8
bHLH	15
bZIP	7
C2H2	28
CPP	5
Dof	66
E2F/DP	3
ERF	63
G2-like	15
GATA	20
GeBP	3
GRAS	5
GRF	2
HD-ZIP	11
HSF	17
LBD	12
MIKC_MADS	45
MYB	36
MYB_related	19
NAC	25
NF-YB	1
Nin-like	1
RAV	2
S1Fa-like	2
SBP	9
SRS	3
TCP	7
Trihelix	11
WOX	3
WRKY	10
ZF-HD	1
TCP17	497
AP2	10
ARF	6
ARR-B	1
B3	12
BBR-BPC	19
BES1	1
bHLH	9
bZIP	27
C2H2	28
C3H	3
CAMTA	6
CPP	2
Dof	26
E2F/DP	4
EIL	1
ERF	126
FAR1	2
G2-like	11
GATA	9
GeBP	2
GRAS	5
HD-ZIP	8
HSF	5
LBD	8
MIKC_MADS	10
MYB	56
MYB_related	33
NAC	6
NF-YB	3
Nin-like	1
RAV	1
S1Fa-like	1
SBP	10
SRS	2
TCP	21
Trihelix	11
VOZ	1
WOX	1
WRKY	4
ZF-HD	5
TCP18	718
AP2	21
ARF	3
ARR-B	1
B3	28
BBR-BPC	114
BES1	10
bHLH	50
bZIP	7
C2H2	27
C3H	6
CPP	2
Dof	92
E2F/DP	1
EIL	1
ERF	90
FAR1	1
G2-like	5
GATA	1
GeBP	1
GRAS	20
HD-ZIP	12
LBD	14
MIKC_MADS	43
MYB	52
MYB_related	26
NAC	30
NF-YB	1
RAV	5
SBP	2
SRS	1
WOX	1
WRKY	43
ZF-HD	7
TCP19	673
AP2	12
ARF	8
ARR-B	10
B3	12
BBR-BPC	23
BES1	1
bHLH	4
bZIP	4
C2H2	31
C3H	2
CAMTA	3
CPP	2
Dof	16
E2F/DP	5
ERF	94
FAR1	3
G2-like	13
GATA	7
GeBP	6
GRAS	4
HD-ZIP	25
HSF	10
LBD	4
LFY	2
MIKC_MADS	19
MYB	89
MYB_related	27
NAC	140
Nin-like	5
RAV	5
S1Fa-like	1
SBP	4
SRS	2
TCP	33
Trihelix	7
VOZ	1
WOX	1
WRKY	35
YABBY	1
ZF-HD	2
TCP2	459
AP2	13
ARF	6
B3	30
BBR-BPC	26
bHLH	5
bZIP	6
C2H2	46
C3H	4
CAMTA	1
CPP	4
Dof	45
E2F/DP	3
ERF	12
G2-like	7
GATA	19
GRAS	13
GRF	1
HD-ZIP	4
HSF	6
LBD	3
MIKC_MADS	54
MYB	68
MYB_related	45
NAC	13
Nin-like	1
RAV	1
S1Fa-like	1
SBP	4
SRS	2
Trihelix	9
WOX	1
WRKY	5
ZF-HD	1
TCP20	658
AP2	23
ARF	4
ARR-B	3
B3	32
BBR-BPC	30
bHLH	8
bZIP	17
C2H2	42
C3H	4
CAMTA	1
CPP	6
Dof	88
E2F/DP	1
EIL	1
ERF	51
FAR1	1
G2-like	6
GATA	18
GRAS	4
HD-ZIP	10
LBD	2
MIKC_MADS	32
MYB	51
MYB_related	4
NAC	117
NF-YB	1
Nin-like	5
RAV	1
SBP	1
TCP	16
Trihelix	2
WOX	3
WRKY	69
YABBY	1
ZF-HD	3
TCP21	700
AP2	8
ARF	2
ARR-B	1
B3	7
BBR-BPC	19
BES1	4
bHLH	36
bZIP	54
C2H2	36
C3H	2
CAMTA	9
CPP	1
Dof	32
E2F/DP	1
EIL	1
ERF	44
FAR1	5
G2-like	19
GATA	11
GeBP	1
GRAS	8
HD-ZIP	18
HSF	1
LBD	2
MIKC_MADS	16
MYB	133
MYB_related	15
NAC	23
NF-YB	1
Nin-like	1
RAV	5
SBP	11
SRS	4
TCP	75
Trihelix	10
WOX	3
WRKY	69
YABBY	2
ZF-HD	10
TCP22	842
AP2	24
ARF	8
ARR-B	2
B3	21
BBR-BPC	29
BES1	2
bHLH	25
bZIP	23
C2H2	41
C3H	2
CPP	3
Dof	73
E2F/DP	5
EIL	1
ERF	156
G2-like	21
GATA	17
GeBP	2
GRAS	11
HD-ZIP	13
HSF	11
LBD	13
LFY	2
MIKC_MADS	41
MYB	51
MYB_related	31
NAC	67
NF-YB	1
RAV	4
S1Fa-like	1
SBP	3
SRS	1
TCP	5
Trihelix	22
WOX	4
WRKY	96
YABBY	1
ZF-HD	9
TCP23	524
AP2	24
ARF	4
ARR-B	1
B3	23
BBR-BPC	56
BES1	12
bHLH	40
bZIP	3
C2H2	34
C3H	5
CAMTA	1
Dof	64
E2F/DP	9
EIL	4
ERF	16
FAR1	1
G2-like	23
GATA	1
GeBP	1
GRAS	8
HD-ZIP	22
HSF	8
LBD	5
MIKC_MADS	28
MYB	24
MYB_related	6
NAC	12
Nin-like	4
RAV	3
S1Fa-like	2
SBP	5
SRS	2
TCP	13
Trihelix	12
WOX	1
WRKY	37
YABBY	2
ZF-HD	8
TCP24	627
AP2	15
ARF	2
ARR-B	3
B3	17
BBR-BPC	36
BES1	11
bHLH	60
bZIP	26
C2H2	17
C3H	4
CPP	3
Dof	88
E2F/DP	3
EIL	3
ERF	103
FAR1	2
G2-like	9
GATA	17
GeBP	2
GRAS	12
HD-ZIP	15
HSF	3
LBD	3
MIKC_MADS	76
MYB	10
MYB_related	16
NAC	40
Nin-like	1
RAV	6
S1Fa-like	1
SBP	7
SRS	1
TCP	1
Trihelix	5
WRKY	1
YABBY	3
ZF-HD	5
TCP3	628
AP2	11
ARF	7
ARR-B	2
B3	11
BBR-BPC	6
BES1	3
bHLH	13
bZIP	2
C2H2	54
C3H	4
CAMTA	3
CPP	6
Dof	83
E2F/DP	2
EIL	3
ERF	138
FAR1	2
G2-like	13
GATA	22
GeBP	4
GRAS	8
GRF	1
HD-ZIP	14
HSF	3
LBD	12
MIKC_MADS	26
MYB	52
MYB_related	19
NAC	43
Nin-like	7
RAV	2
SBP	11
SRS	3
TCP	6
Trihelix	4
VOZ	1
WOX	1
WRKY	19
ZF-HD	7
TCP4	1173
AP2	27
ARF	1
B3	22
BBR-BPC	65
BES1	9
bHLH	14
bZIP	5
C2H2	44
C3H	6
CAMTA	1
CPP	7
Dof	116
EIL	5
ERF	529
G2-like	10
GATA	18
GRAS	16
HD-ZIP	20
HSF	3
LBD	40
MIKC_MADS	47
MYB	40
MYB_related	19
NAC	33
Nin-like	2
SBP	10
SRS	1
TCP	1
Trihelix	16
VOZ	1
WOX	3
WRKY	34
YABBY	2
ZF-HD	6
TCP5	628
AP2	8
ARF	4
B3	10
BBR-BPC	39
bHLH	12
bZIP	19
C2H2	75
CAMTA	1
CPP	13
Dof	16
E2F/DP	3
ERF	109
G2-like	5
GATA	38
GRAS	5
GRF	1
HD-ZIP	17
HSF	11
LBD	7
MIKC_MADS	37
MYB	39
MYB_related	25
NAC	71
NF-YB	1
Nin-like	1
RAV	1
S1Fa-like	2
SBP	19
SRS	5
TCP	18
Trihelix	8
VOZ	1
WOX	1
WRKY	4
ZF-HD	2
TCP6	1133
AP2	60
ARF	2
ARR-B	2
B3	37
BBR-BPC	76
bHLH	48
bZIP	19
C2H2	83
C3H	3
CAMTA	3
CPP	1
Dof	173
E2F/DP	3
EIL	1
ERF	196
FAR1	1
G2-like	22
GATA	65
GeBP	2
GRAS	31
GRF	1
HD-ZIP	13
HSF	13
LBD	20
LFY	2
MIKC_MADS	94
MYB	34
MYB_related	13
NAC	27
NF-YB	5
Nin-like	3
RAV	3
S1Fa-like	2
SBP	2
TCP	19
Trihelix	6
WOX	2
WRKY	43
ZF-HD	3
TCP7	926
AP2	15
ARF	11
ARR-B	5
B3	25
BBR-BPC	25
BES1	7
bHLH	56
bZIP	35
C2H2	49
CAMTA	9
CPP	4
Dof	83
E2F/DP	3
EIL	1
ERF	143
FAR1	6
G2-like	6
GATA	76
GeBP	4
GRAS	9
GRF	2
HD-ZIP	30
HSF	15
LBD	22
MIKC_MADS	24
MYB	88
MYB_related	19
NAC	46
NF-YB	3
Nin-like	1
S1Fa-like	2
SBP	6
SRS	2
TCP	58
Trihelix	21
VOZ	1
WOX	3
WRKY	8
ZF-HD	3
TCP8	701
AP2	23
ARF	4
ARR-B	10
B3	14
BBR-BPC	61
BES1	5
bHLH	10
bZIP	12
C2H2	41
C3H	3
CPP	4
Dof	69
E2F/DP	3
EIL	1
ERF	115
G2-like	22
GATA	44
GeBP	1
GRAS	16
GRF	1
HD-ZIP	3
HSF	27
LBD	9
LFY	4
MIKC_MADS	41
MYB	68
MYB_related	16
NAC	18
NF-YB	1
Nin-like	6
RAV	5
S1Fa-like	3
SRS	1
TCP	11
Trihelix	5
VOZ	1
WOX	4
WRKY	8
YABBY	1
ZF-HD	10
TCP9	691
AP2	6
ARF	2
ARR-B	5
B3	2
BBR-BPC	2
BES1	1
bHLH	44
bZIP	44
C2H2	30
C3H	5
CAMTA	1
CPP	4
Dof	15
E2F/DP	4
EIL	1
ERF	174
G2-like	14
GATA	27
GeBP	3
HD-ZIP	9
HSF	3
LBD	6
MIKC_MADS	24
MYB	77
MYB_related	13
NAC	41
NF-YB	1
Nin-like	3
RAV	1
S1Fa-like	1
SRS	4
TCP	102
Trihelix	11
WOX	1
WRKY	7
ZF-HD	3
(空白)
(空白)
总计	16802
